# Supplementary material for: In vivo-induced size transformation of cerium oxide nanoparticles in both lung and liver does not affect long-term hepatic accumulation following pulmonary exposure
Source: PLoS One. 2018 Aug 20;13(8):e0202477. doi: 10.1371/journal.pone.0202477 (PMC6101382; doi:10.1371/journal.pone.0202477)
Supplement: S1 Data — (XLSX) [file pone.0202477.s007.xlsx]

## Sheet: Batch 1-3
Sample										48 -> 150 Ti [ NH3 ]				45 -> 45 Sc ( ISTD ) [ NH3 ]		45 -> 130 Sc ( ISTD ) [ NH3 ]		Dilution factor		Comments
	Rjct	Data File	Acq. Date-Time	Type	Level	Sample Name	Comment	Vial Number	Total Dil.	Conc. [ ppb ]	Raw Conc. [ ppb ]	Conc. RSD	CPS	CPS	CPS RSD	CPS	CPS RSD
	FALSE	001SMPL.d	2015-06-18 15:02:44	Sample		2% HNO3	2% HNO3	2	1				233.333	40342.4	5.04353	74636.6	0.141882				2%HNO3
	FALSE	002SMPL.d	2015-06-18 15:05:56	Sample		2% HNO3	2% HNO3	2	1				623.347	40405.8	1.46213	74804.1	0.923908				std.curve
	FALSE	003CALB.d	2015-06-18 15:09:13	CalBlk	1	0 ppb Ti ionic std	2% HNO3	2101	1	0	0	N/A	823.36	40232.1	2.27909	68286.4	2.90008				5ppb Ti std.
	FALSE	004CALS.d	2015-06-18 15:12:27	CalStd	2	0.2 ppb Ti ionic std	2% HNO3	2102	1	0.190361	0.190361	14.6616	2166.82	41194.2	2.6165	66164.3	1.30459				Batch 1
	FALSE	005CALS.d	2015-06-18 15:15:46	CalStd	3	0.5 ppb Ti ionic std	2% HNO3	2103	1	0.49368	0.49368	3.81559	4287.25	39553.9	2.87256	65321.1	1.23164				Batch 2
	FALSE	006CALS.d	2015-06-18 15:19:00	CalStd	4	1 ppb Ti ionic std	2% HNO3	2104	1	0.990071	0.990071	3.48798	7681.83	40242.1	2.08627	64320.6	0.755449				Batch 3
	FALSE	007CALS.d	2015-06-18 15:22:20	CalStd	5	5 ppb Ti ionic std	2% HNO3, 50 ml	1101	1	4.93091	4.93091	2.36074	35171.1	40626.3	1.75207	64304	1.89468				spiking exp.
	FALSE	008CALS.d	2015-06-18 15:25:34	CalStd	5	5 ppb Ti ionic std	2% HNO3	2105	1	5.45496	5.45496	2.67277	39581	40315.5	1.9165	65582.1	0.853161
	FALSE	009CALS.d	2015-06-18 15:28:52	CalStd	6	10 ppb Ti ionic std	2% HNO3	2106	1	10.3578	10.3578	2.23978	72439.4	39680.8	1.70942	63825.5	1.93524
	FALSE	010CALS.d	2015-06-18 15:32:07	CalStd	7	20 ppb Ti ionic std	2% HNO3	2107	1	20.0627	20.0627	1.08347	141614	39700.9	1.31301	64732	0.431048
	FALSE	011CALS.d	2015-06-18 15:35:27	CalStd	8	100 ppb Ti ionic std	2% HNO3	2108	1	99.9291	99.9291	1.42466	687793	41474.9	0.913941	63407.1	1.17351
	FALSE	012CALS.d	2015-06-18 15:38:41	CalStd	9	200 ppb Ti ionic std	2% HNO3	2201	1	178.942	178.942	1.40201	1.16669e+06	40305.6	0.889977	60094.9	1.31899
	FALSE	013CALS.d	2015-06-18 15:41:59	CalStd	10	300 ppb Ti ionic std	2% HNO3	2109	1	198.526	198.526	2.67289	1.25923e+06	40395.8	3.91867	58475.7	1.9467
	FALSE	014CALS.d	2015-06-18 15:45:14	CalStd	11	500 ppb Ti ionic std	2% HNO3	2110	1	281.5	281.5	3.86791	1.73387e+06	40359	3.13507	56800	2.30031
	FALSE	015CALS.d	2015-06-18 15:48:32	CalStd	12	800 ppb Ti ionic std	2% HNO3	2202	1	448.746	448.746	5.24791	2.65287e+06	38915.8	2.18674	54545.9	2.98438
	FALSE	016SMPL.d	2015-06-18 15:51:45	Sample		2% HNO3	2% HNO3	2	1	0.0795703	0.0795703	41.9031	1293.39	41498.3	0.984749	62453.6	2.21063
	FALSE	017SMPL.d	2015-06-18 15:55:01	Sample		2% HNO3	2% HNO3	2	1	0.00402313	0.00402313	735.895	826.69	42547.4	1.36781	66047.3	0.242446
Batch 1	FALSE	018SMPL.d	2015-06-18 15:58:12	Sample		Blank 1	-	3101	225	379.282	1.6857	5.31745	10293.3	37405.9	0.433349	52833.6	0.989387	3		305	Raw concentration (ppb)
	FALSE	019SMPL.d	2015-06-18 16:01:29	Sample		Blank 2	-	3102	225	350.135	1.55615	5.6618	9339.36	35475.3	1.3977	51656.7	0.966929	3		I.V. 1 day	Measured	Expected	Recovery
	FALSE	020SMPL.d	2015-06-18 16:04:42	Sample		305	I.V. 1 day	3207	225	3136.14	13.9384	2.28015	100044	42804.7	0.566594	65682.5	1.91605	3		Unspiked	13.9384	25.5312
	FALSE	021SMPL.d	2015-06-18 16:08:00	Sample		305	I.V. 1 day (1 day in autosampler)	2112	750	2943.87	3.92516	3.16921	29062.5	44923.2	3.02182	66415.5	1.89685	10
	FALSE	022SMPL.d	2015-06-18 16:11:13	Sample		305 + spiked 13 ppb	I.V. 1 day	2212	225	5346.05	23.7602	2.66223	180425	45614.9	0.235139	69708.7	0.83669	3		Spiked	23.7602		0.930633
	FALSE	023SMPL.d	2015-06-18 16:14:30	Sample		150	I.T. 6 months	3103	225	23.078	0.102569	27.6653	1520.08	43516.5	5.37614	65468.5	3.09236	3
	FALSE	024SMPL.d	2015-06-18 16:17:42	Sample		154	I.T. 6 months	3104	225	566.089	2.51595	0.992681	20085.7	46393.7	1.70018	70498.8	1.28787	3
	FALSE	025SMPL.d	2015-06-18 16:21:00	Sample		305	I.V. 1 day (1 day in autosampler)	2112	750	2779.73	3.70631	2.92204	28501.5	45558.2	3.14671	68845.4	0.962964	10
	FALSE	026SMPL.d	2015-06-18 16:24:12	Sample		16	P.O. 28 days	3105	225	95.7698	0.425644	5.50972	3863.81	45013.5	3.79627	66345.1	0.561102	3
	FALSE	027SMPL.d	2015-06-18 16:27:29	Sample		193A	I.T. 28 days	3106	225	241.516	1.0734	14.5782	9249.31	48743.6	9.41997	72377.1	6.12033	3
	FALSE	028SMPL.d	2015-06-18 16:30:42	Sample		157	I.T. 6 months	3107	225	307.767	1.36785	3.10047	10940.4	45778.8	2.47013	68185.8	1.11746	3
	FALSE	029SMPL.d	2015-06-18 16:34:00	Sample		8	P.O. 28 days	3108	225	60.6409	0.269515	3.58418	2746.91	45320.9	3.20791	66482.3	1.27294	3
	FALSE	030SMPL.d	2015-06-18 16:37:14	Sample		269	P.O. 1 day	3109	225	177.952	0.7909	4.57485	6344.58	45979.2	2.08238	64849.2	0.549014	3
	FALSE	031SMPL.d	2015-06-18 16:40:32	Sample		195	I.T. 28 days	3110	225	105.358	0.468259	10.0554	4090.52	45314.2	2.26302	65130.5	1.74289	3
	FALSE	032SMPL.d	2015-06-18 16:43:46	Sample		Blank 1	-	3111	225	361.669	1.60742	5.65709	11324	43793.8	2.19571	60760.7	1.58244	3
	FALSE	033SMPL.d	2015-06-18 16:47:03	Sample		5 ppb Ti ionic std	2% HNO3, 50 ml	1101	1	4.70094	4.70094	3.48101	30431.6	41117.4	0.7612	58321.9	2.3492
	FALSE	034SMPL.d	2015-06-18 16:50:16	Sample		5 ppb Ti ionic std	2% HNO3, 50 ml	1101	1	4.57324	4.57324	4.33137	28641.7	40115.1	1.79937	56422.1	2.61569
	FALSE	035SMPL.d	2015-06-18 16:53:33	Sample		300	I.V. 1 day	3112	225	47124.1	209.441	2.06427	1.29045e+06	41087.4	1.01973	56803.3	2.29802	3		re-run in "batch 4 and 6"
	FALSE	036SMPL.d	2015-06-18 16:56:46	Sample		0 ppb Ti ionic std	2% HNO3	2101	1	-0.00181993	-0.00181993	N/A	663.35	40135.2	0.649244	55646.1	1.76273
	FALSE	037SMPL.d	2015-06-18 17:00:03	Sample		14	P.O. 28 days	3201	225	43.5096	0.193376	15.4719	1953.46	40970.4	2.02501	59087.9	0.422143	3
	FALSE	038SMPL.d	2015-06-18 17:03:15	Sample		228	I.T. 1 day	3202	225	15.5743	0.0692191	15.2935	1206.72	44235	1.50238	61570.2	1.67102	3
	FALSE	039SMPL.d	2015-06-18 17:06:33	Sample		193B	I.T. 28 days	3203	225	222.267	0.987855	6.35705	7581.77	47299.4	2.49539	63624.5	1.0575	3
	FALSE	040SMPL.d	2015-06-18 17:09:45	Sample		74	I.V. 28 days	3204	225	384.579	1.70924	3.33458	12528.2	46146.3	2.37889	63433.9	1.76178	3
	FALSE	041SMPL.d	2015-06-18 17:13:02	Sample		267	P.O. 1 day	3205	225	298.073	1.32477	7.54867	9439.55	44174.7	2.44763	60710.6	3.8407	3
	FALSE	042SMPL.d	2015-06-18 17:16:14	Sample		13	P.O. 28 days	3206	225	375.569	1.6692	1.92845	12248	45478	2.18775	63427.3	0.709073	3
	FALSE	043SMPL.d	2015-06-18 17:19:33	Sample		254	P.O. 1 day	3208	225	424.517	1.88674	2.19399	13422.2	44495.6	4.26156	61938.2	1.45565	3
Batch 2	FALSE	044SMPL.d	2015-06-18 17:22:47	Sample		Blank 3	-	3209	225	413.351	1.83711	6.35919	12187.9	43462.9	1.96724	57686.3	0.891129	3
	FALSE	045SMPL.d	2015-06-18 17:26:06	Sample		Blank 4	-	3210	225	442.803	1.96801	6.08091	12725	41064	0.964083	56468.9	1.76042	3
	FALSE	046SMPL.d	2015-06-18 17:29:20	Sample		262	P.O. 1 day	3211	225	410.489	1.82439	1.50149	12384.7	43015.3	1.9505	59014.6	3.20769	3
	FALSE	047SMPL.d	2015-06-18 17:32:38	Sample		6	P.O. 28 days	3212	225	351.906	1.56403	3.38648	10927	45227.3	0.986749	60148.4	1.4487	3
	FALSE	048SMPL.d	2015-06-18 17:35:52	Sample		123A	I.V. 6 months	3301	225	37606.1	167.138	2.06467	1.04765e+06	43693.6	4.99478	57770	0.745664	3		re-run in "batch 4 and 6"
	FALSE	049SMPL.d	2015-06-18 17:39:10	Sample		161	I.T. 6 months	3302	225	217.862	0.968276	6.2093	7038.21	46266.7	3.34317	60128.3	0.786945	3
	FALSE	050SMPL.d	2015-06-18 17:42:23	Sample		52	P.O. 6 months	3303	225	202.684	0.900816	4.35503	6738.08	45999.4	2.10083	61416.3	2.05921	3
	FALSE	051SMPL.d	2015-06-18 17:45:40	Sample		156	I.T. 6 months	3304	225	1596.04	7.09353	3.51154	46736.5	44752.8	0.789176	59833.9	1.33192	3
	FALSE	052SMPL.d	2015-06-18 17:48:53	Sample		226	I.T. 1 day	3305	225	69.6396	0.309509	8.65046	2906.93	49221.2	1.25582	63628	1.96487	3
	FALSE	053SMPL.d	2015-06-18 17:52:10	Sample		3	P.O. 28 days	3306	225	377.745	1.67887	13.9518	12778.4	48760.8	14.6014	66668.5	15.2394	3
	FALSE	054SMPL.d	2015-06-18 17:55:24	Sample		Blank 3	-	3307	225	426.437	1.89528	1.38927	12494.8	44188.1	2.27553	57415.4	1.05494	3
	FALSE	055SMPL.d	2015-06-18 17:58:41	Sample		5 ppb Ti ionic std	2% HNO3, 50 ml	1101	1	4.34518	4.34518	2.9127	27623.3	44268.2	1.10872	57198.2	3.66969
	FALSE	056SMPL.d	2015-06-18 18:01:54	Sample		304	I.V. 1 day	3308	225	62413.9	277.395	1.99612	1.63363e+06	43773.7	0.734052	54281.7	0.660605	3		re-run in "batch 4 and 6"
	FALSE	057SMPL.d	2015-06-18 18:05:12	Sample		230	I.T. 1 day	3309	225	228.847	1.0171	2.30988	7021.52	45604.9	0.300113	57382	0.875815	3
	FALSE	058SMPL.d	2015-06-18 18:08:26	Sample		90	I.V. 28 days	3310	225	49558.3	220.259	18.9368	1.26531e+06	42771.8	7.26802	53370.1	10.7231	3		re-run in "batch 4 and 6"
	FALSE	059SMPL.d	2015-06-18 18:11:44	Sample		182	I.T. 28 days	3311	225	327.137	1.45394	21.9443	10059.8	49236.3	19.5779	60920.9	20.2976	3
	FALSE	060SMPL.d	2015-06-18 18:14:58	Sample		123B	I.V. 6 months	3312	225	34816.2	154.739	3.0156	949826	45748.6	2.88739	56596.2	2.80781	3		re-run in "batch 4 and 6"
	FALSE	061SMPL.d	2015-06-18 18:18:16	Sample		233	I.T. 1 day	3401	225	214.549	0.953552	3.31034	6407.95	46764.7	0.206156	55485.6	0.0633733	3
	FALSE	062SMPL.d	2015-06-18 18:21:29	Sample		89	I.V. 28 days	3402	225	52920.6	235.203	0.770941	1.40162e+06	46383.7	2.58024	54930.5	1.02258	3		re-run in "batch 4 and 6"
	FALSE	063SMPL.d	2015-06-18 18:24:46	Sample		191	I.T. 28 days	3403	225	546.719	2.42986	2.70288	15060.3	47169.1	0.970083	54659.4	1.95644	3
	FALSE	064SMPL.d	2015-06-18 18:28:00	Sample		38	P.O. 6 months	3404	225	273.182	1.21414	6.15779	7908.58	46407	0.224896	55087.5	3.43494	3
Batch 3	FALSE	065SMPL.d	2015-06-18 18:31:18	Sample		Blank 5	-	3405	225	440.607	1.95825	7.94218	12361.4	45885.7	0.902653	55137.9	2.2423	3
	FALSE	066SMPL.d	2015-06-18 18:34:31	Sample		Blank 6	-	3406	225	233.497	1.03777	3.85009	6414.62	44164.6	2.39542	51469.5	1.69769	3
	FALSE	067SMPL.d	2015-06-18 18:37:49	Sample		192	I.T. 28 days	3407	225	459.626	2.04278	25.6122	12574.4	42904.9	2.26618	53743.1	1.69292	3
	FALSE	068SMPL.d	2015-06-18 18:41:02	Sample		153	I.T. 6 months	3408	225	274.027	1.2179	8.48083	7968.63	45224	2.07806	55365.2	3.11951	3
	FALSE	069SMPL.d	2015-06-18 18:44:20	Sample		49	P.O. 6 months	3409	225	431.47	1.91765	2.71975	12831.7	47603.5	2.41867	58322.1	0.673613	3
	FALSE	070SMPL.d	2015-06-18 18:47:34	Sample		301A	I.V. 1 day	3410	225	31599.2	140.441	5.26162	916336	48225.4	7.4635	60218.7	5.02769	3		re-run in "batch 4 and 6"
	FALSE	071SMPL.d	2015-06-18 18:50:53	Sample		234	I.T. 1 day	3411	225	149.029	0.66235	21.8186	4921.08	46851.5	0.914844	58452.4	3.2191	3
	FALSE	072SMPL.d	2015-06-18 18:54:06	Sample		162	I.T. 6 months	3412	225	621.654	2.76291	10.673	17529.5	46961.8	1.63102	56194.7	1.20605	3
	FALSE	073SMPL.d	2015-06-18 18:57:23	Sample		232	I.T. 1 day	3501	225	418.717	1.86096	4.97303	12184.5	46497.3	2.57554	56987.3	1.15871	3
	FALSE	074SMPL.d	2015-06-18 19:00:38	Sample		301B	I.V. 1 day	3502	225	32779.1	145.685	4.21833	936921	48863.6	1.61733	59335.5	4.48831	3		re-run in "batch 4 and 6"
	FALSE	075SMPL.d	2015-06-18 19:03:57	Sample		Blank 5	-	3503	225	441.316	1.96141	0.829495	13695.8	49873	1.42632	60938	2.84816	3
	FALSE	076SMPL.d	2015-06-18 19:07:11	Sample		5 ppb Ti ionic std	2% HNO3, 50 ml	1101	1	4.59252	4.59252	4.39349	28107.5	44759.5	0.305711	55117.7	1.87579
	FALSE	077SMPL.d	2015-06-18 19:10:29	Sample		110	I.V. 6 months	3504	225	366.485	1.62882	13.4173	10269.9	44158.2	6.87604	54830.7	9.80168	3
	FALSE	078SMPL.d	2015-06-18 19:13:43	Sample		155	I.T. 6 months	3505	225	609.216	2.70763	3.20441	17903.2	47556.8	3.46876	58599.5	3.52983	3
	FALSE	079SMPL.d	2015-06-18 19:17:01	Sample		263	P.O. 1 day	3506	225	292.087	1.29816	0.701488	8829.08	45658.4	0.970438	57763.4	1.59264	3
	FALSE	080SMPL.d	2015-06-18 19:20:15	Sample		44	P.O. 6 months	3507	225	362.511	1.61116	0.499924	10967	46286.7	1.74931	58709.9	0.755921	3
	FALSE	081SMPL.d	2015-06-18 19:23:32	Sample		296	I.V. 1 day	3508	225	406.032	1.80459	3.4518	12041.1	47650.3	1.24747	57950.5	2.13523	3
	FALSE	082SMPL.d	2015-06-18 19:26:46	Sample		152	I.T. 6 months	3509	225	117.457	0.52203	7.6637	3957.15	46644.3	1.84701	57592.8	0.547046	3
	FALSE	083SMPL.d	2015-06-18 19:30:03	Sample		304	I.V. 1 day	3308	225	63155.4	280.691	4.36967	1.59516e+06	43944.2	3.38237	52395.7	1.60502	3		re-run in "batch 4 and 6"
	FALSE	088CALS.d	2015-06-18 19:46:21	Sample	17	5 ppb Ti ionic std	2% HNO3, 50 ml	1101	1	4.33981	4.33981	5.51891	25466.5	45087	0.731653	52810.2	2.75851
	FALSE	097SMPL.d	2015-06-18 20:15:53	Sample		5 ppb Ti ionic std	2% HNO3, 50 ml	1101	1	5.06755	5.06755	5.18517	26197.6	42484	3.79067	46715.5	4.34908
	FALSE	084CALB.d	2015-06-18 19:33:16	CalBlk	13	0 ppb Ti ionic std	2% HNO3	2101	1	0.0226332	0.0226332	19.0607	923.363	46597.4	1.5387	54943.9	0.779725
	FALSE	085CALS.d	2015-06-18 19:36:35	CalStd	14	0.2 ppb Ti ionic std	2% HNO3	2102	1	0.151538	0.151538	27.3706	1590.09	45982.6	0.900736	52663.3	1.82518
	FALSE	086CALS.d	2015-06-18 19:39:49	CalStd	15	0.5 ppb Ti ionic std	2% HNO3	2103	1	0.451135	0.451135	17.7482	3237.01	45538.3	1.52845	52646.4	0.621829
	FALSE	087CALS.d	2015-06-18 19:43:07	CalStd	16	1 ppb Ti ionic std	2% HNO3	2104	1	0.925712	0.925712	6.4684	5851.06	45688.6	1.142	52689.9	3.14687
	FALSE	089CALS.d	2015-06-18 19:49:39	CalStd	17	5 ppb Ti ionic std	2% HNO3	2105	1	5.45657	5.45657	1.97064	30485.1	45895.7	2.9198	52271.9	0.465607
	FALSE	090CALS.d	2015-06-18 19:52:54	CalStd	18	10 ppb Ti ionic std	2% HNO3	2106	1	9.96778	9.96778	0.417974	54112.5	43934.1	1.65179	51365.7	1.50007
	FALSE	091CALS.d	2015-06-18 19:56:12	CalStd	19	20 ppb Ti ionic std	2% HNO3	2107	1	19.6477	19.6477	1.53078	107709	44462.1	1.04225	52225.1	0.515756
	FALSE	092CALS.d	2015-06-18 19:59:26	CalStd	20	100 ppb Ti ionic std	2% HNO3	2108	1	95.841	95.841	2.19041	535472	46908.3	1.19197	53539.2	2.52508
	FALSE	093CALS.d	2015-06-18 20:02:46	CalStd	21	200 ppb Ti ionic std	2% HNO3	2201	1	172.253	172.253	0.695332	895704	44124.7	1.66419	49844.5	0.384004
	FALSE	094CALS.d	2015-06-18 20:06:00	CalStd	22	300 ppb Ti ionic std	2% HNO3	2109	1	255.938	255.938	0.963443	1.30194e+06	42978.4	0.506843	48778	1.24619
	FALSE	095CALS.d	2015-06-18 20:09:21	CalStd	23	500 ppb Ti ionic std	2% HNO3	2110	1	302.966	302.966	2.48309	1.54314e+06	43459.5	1.85543	48841.6	1.21875
	FALSE	096CALS.d	2015-06-18 20:12:35	CalStd	24	800 ppb Ti ionic std	2% HNO3	2202	1	404.373	404.373	2.34981	2.04359e+06	43098.9	0.933266	48477.2	2.12407
5 ppb calibration check
0	FALSE	007CALS.d	2015-06-18 15:22:20	CalStd	5	5 ppb Ti ionic std	2% HNO3, 50 ml	1101	1	4.93091	4.93091	2.36074	35171.1	40626.3	1.75207	64304	1.89468
0	FALSE	033SMPL.d	2015-06-18 16:47:03	Sample	0	5 ppb Ti ionic std	2% HNO3, 50 ml	1101	1	4.70094	4.70094	3.48101	30431.6	41117.4	0.7612	58321.9	2.3492
0	FALSE	034SMPL.d	2015-06-18 16:50:16	Sample	0	5 ppb Ti ionic std	2% HNO3, 50 ml	1101	1	4.57324	4.57324	4.33137	28641.7	40115.1	1.79937	56422.1	2.61569
0	FALSE	055SMPL.d	2015-06-18 17:58:41	Sample	0	5 ppb Ti ionic std	2% HNO3, 50 ml	1101	1	4.34518	4.34518	2.9127	27623.3	44268.2	1.10872	57198.2	3.66969
0	FALSE	076SMPL.d	2015-06-18 19:07:11	Sample	0	5 ppb Ti ionic std	2% HNO3, 50 ml	1101	1	4.59252	4.59252	4.39349	28107.5	44759.5	0.305711	55117.7	1.87579
0	FALSE	088CALS.d	2015-06-18 19:46:21	Sample	17	5 ppb Ti ionic std	2% HNO3, 50 ml	1101	1	4.33981	4.33981	5.51891	25466.5	45087	0.731653	52810.2	2.75851
0	FALSE	097SMPL.d	2015-06-18 20:15:53	Sample	0	5 ppb Ti ionic std	2% HNO3, 50 ml	1101	1	5.06755	5.06755	5.18517	26197.6	42484	3.79067	46715.5	4.34908
	FALSE	007CALS.d	2015-06-18 15:22:20	CalStd	5	5 ppb Ti ionic std	2% HNO3, 50 ml		Mean	4.65002	4.65002
									Recovery	0.943035	0.943035
									RSD	0.0591677	0.0591677
Reagent blank level
Batch 1	FALSE	018SMPL.d	2015-06-18 15:58:12	Sample	0	Blank 1	-	3101	225	379.282	1.6857	5.31745	10293.3	37405.9	0.433349	52833.6	0.989387	3
0	FALSE	019SMPL.d	2015-06-18 16:01:29	Sample	0	Blank 2	-	3102	225	350.135	1.55615	5.6618	9339.36	35475.3	1.3977	51656.7	0.966929	3
0	FALSE	032SMPL.d	2015-06-18 16:43:46	Sample	0	Blank 1	-	3111	225	361.669	1.60742	5.65709	11324	43793.8	2.19571	60760.7	1.58244	3
Batch 2	FALSE	044SMPL.d	2015-06-18 17:22:47	Sample	0	Blank 3	-	3209	225	413.351	1.83711	6.35919	12187.9	43462.9	1.96724	57686.3	0.891129	3
0	FALSE	045SMPL.d	2015-06-18 17:26:06	Sample	0	Blank 4	-	3210	225	442.803	1.96801	6.08091	12725	41064	0.964083	56468.9	1.76042	3
0	FALSE	054SMPL.d	2015-06-18 17:55:24	Sample	0	Blank 3	-	3307	225	426.437	1.89528	1.38927	12494.8	44188.1	2.27553	57415.4	1.05494	3
Batch 3	FALSE	065SMPL.d	2015-06-18 18:31:18	Sample	0	Blank 5	-	3405	225	440.607	1.95825	7.94218	12361.4	45885.7	0.902653	55137.9	2.2423	3
0	FALSE	066SMPL.d	2015-06-18 18:34:31	Sample	0	Blank 6	-	3406	225	233.497	1.03777	3.85009	6414.62	44164.6	2.39542	51469.5	1.69769	3
0	FALSE	075SMPL.d	2015-06-18 19:03:57	Sample	0	Blank 5	-	3503	225	441.316	1.96141	0.829495	13695.8	49873	1.42632	60938	2.84816	3
Acid level (2% HNO3)
0	FALSE	016SMPL.d	2015-06-18 15:51:45	Sample	0	2% HNO3	2% HNO3	2	1	0.0795703	0.0795703	41.9031	1293.39	41498.3	0.984749	62453.6	2.21063
0	FALSE	017SMPL.d	2015-06-18 15:55:01	Sample	0	2% HNO3	2% HNO3	2	1	0.00402313	0.00402313	735.895	826.69	42547.4	1.36781	66047.3	0.242446
Replicates (extraction)
0	FALSE	027SMPL.d	2015-06-18 16:27:29	Sample	0	193A	I.T. 28 days	3106	225	241.516	1.0734	14.5782	9249.31	48743.6	9.41997	72377.1	6.12033	3	0	0
0	FALSE	039SMPL.d	2015-06-18 17:06:33	Sample	0	193B	I.T. 28 days	3203	225	222.267	0.987855	6.35705	7581.77	47299.4	2.49539	63624.5	1.0575	3	0	0
0	FALSE	048SMPL.d	2015-06-18 17:35:52	Sample	0	123A	I.V. 6 months	3301	225	37606.1	167.138	2.06467	1.04765e+06	43693.6	4.99478	57770	0.745664	3	0	re-run in "batch 4 and 6"
0	FALSE	060SMPL.d	2015-06-18 18:14:58	Sample	0	123B	I.V. 6 months	3312	225	34816.2	154.739	3.0156	949826	45748.6	2.88739	56596.2	2.80781	3	0	re-run in "batch 4 and 6"
0	FALSE	070SMPL.d	2015-06-18 18:47:34	Sample	0	301A	I.V. 1 day	3410	225	31599.2	140.441	5.26162	916336	48225.4	7.4635	60218.7	5.02769	3	0	re-run in "batch 4 and 6"
0	FALSE	074SMPL.d	2015-06-18 19:00:38	Sample	0	301B	I.V. 1 day	3502	225	32779.1	145.685	4.21833	936921	48863.6	1.61733	59335.5	4.48831	3	0	re-run in "batch 4 and 6"
	FALSE	027SMPL.d	2015-06-18 16:27:29	Sample	0	193	I.T. 28 days		Mean	231.892	1.03063
									RSD	0.0586952	0.0586952

## Sheet: Calibration batch 1-3
Analyte											Level																								QC					Blank
Tune Mode	Transition	Q1	Name	Q2	Curve Fit	Origin	ISTD	Min Conc.	Units	Spike Amount	Level 1	Level 2	Level 3	Level 4	Level 5	Level 6	Level 7	Level 8	Level 9	Level 10	Level 11	Level 12	Level 13	Level 14	Level 15	Level 16	Level 17	Level 18	Level 19	Level 20	Level 21	Level 22	Level 23	Level 24	QC1	QC2	QC3	QC4	QC5	BlkVrfy
1: NH3	48 -> 150	48	Ti	150	Linear	Blank offset	45 -> 130	<None>	ppb		0	0.2	0.5	1	5	10	20	100	200	300	500	800	0	0.2	0.5	1	5	10	20	100	200	300	500	800
High correlation in the 0.2 to 100 ppb calibration range
P/A factor problem! Only use the low calibration range recorded with the pulse detector. Re-run samples above this cal range.

## Sheet: Batch 4+6
Sample										48 -> 150 Ti [ NH3 ]				45 -> 45 Sc ( ISTD ) [ NH3 ]		45 -> 130 Sc ( ISTD ) [ NH3 ]		Dilution factor	Comments
	Rjct	Data File	Acq. Date-Time	Type	Level	Sample Name	Comment	Vial Number	Total Dil.	Conc. [ ppb ]	Raw Conc. [ ppb ]	Conc. RSD	CPS	CPS	CPS RSD	CPS	CPS RSD
	FALSE	001SMPL.d	2015-07-08 15:07:40	Sample		2% HNO3	2% HNO3	2	1				183.333	15153.2	4.91853	105348	0.841856
	FALSE	002SMPL.d	2015-07-08 15:11:03	Sample		2% HNO3	2% HNO3	2	1				70	18773.3	4.1251	108703	2.0427			2%HNO3
	FALSE	003CALB.d	2015-07-08 15:14:28	CalBlk	1	0 ppb Ti ionic std	2% HNO3	2101	1	0	0	N/A	833.36	21920.2	4.63705	97920	0.679934			std.curve
	FALSE	004CALS.d	2015-07-08 15:17:50	CalStd	2	0.2 ppb Ti ionic std	2% HNO3	2102	1	0.183056	0.183056	14.7293	3046.97	31825.1	3.69434	102652	1.02552			5ppb Ti std.
	FALSE	005CALS.d	2015-07-08 15:21:17	CalStd	3	0.5 ppb Ti ionic std	2% HNO3	2103	1	0.46322	0.46322	4.45409	6281.23	35852.8	0.867116	101136	1.85546			Batch 4
	FALSE	006CALS.d	2015-07-08 15:24:38	CalStd	4	1 ppb Ti ionic std	2% HNO3	2104	1	1.00365	1.00365	4.50814	12484.8	36467.3	2.12909	100167	1.6345			Batch 6
	FALSE	007CALS.d	2015-07-08 15:28:05	CalStd	5	5 ppb Ti ionic std	2% HNO3, 50 ml	1101	1	5.06445	5.06445	2.14572	58437.1	38367.9	1.25618	98272.1	1.65803			spiking experiment
	FALSE	008CALS.d	2015-07-08 15:31:27	CalStd	5	5 ppb Ti ionic std	2% HNO3	2105	1	4.9554	4.9554	1.05597	59889.1	38792.2	1.17055	102870	1.41103			I.V. control measured again
	FALSE	009CALS.d	2015-07-08 15:34:54	CalStd	6	10 ppb Ti ionic std	2% HNO3	2106	1	10.1228	10.1228	0.736827	114729	37846.8	0.543692	97205.6	1.13583			I.V. samples from batch 1-3 diluted 30x
	FALSE	010CALS.d	2015-07-08 15:38:17	CalStd	7	20 ppb Ti ionic std	2% HNO3	2107	1	20.0812	20.0812	0.967535	224891	37085.3	1.30823	96394.6	0.740745			blank dilued 30x for IV samples dilued 30x
	FALSE	011CALS.d	2015-07-08 15:41:43	CalStd	8	100 ppb Ti ionic std	2% HNO3	2108	1	99.9739	99.9739	1.75354	1.10199e+06	37823.5	1.02942	95150.5	0.203711
	FALSE	012CALS.d	2015-07-08 15:45:06	CalStd	9	200 ppb Ti ionic std	2% HNO3	2109	1	139.225	139.225	5.2649	1.48569e+06	37686.5	2.13271	92227.7	2.8994
	FALSE	013SMPL.d	2015-07-08 15:48:31	Sample		2% HNO3	2% HNO3	2	1	-0.0565026	-0.0565026	N/A	203.337	37459.4	3.18393	102984	2.55997
	FALSE	014SMPL.d	2015-07-08 15:51:53	Sample		2% HNO3	2% HNO3	2	1	-0.0636844	-0.0636844	N/A	116.667	37569.7	2.51814	102625	0.769777
Batch 4	FALSE	015SMPL.d	2015-07-08 15:55:21	Sample		Blank 7	-	2110	225	55.303	0.245791	10.9314	3073.64	33942.3	0.959735	83177	2.69961	3
	FALSE	016SMPL.d	2015-07-08 15:58:45	Sample		Blank 8	-	2111	225	49.7123	0.220943	18.4941	2773.58	33418	0.673836	81492	1.75044	3
	FALSE	017SMPL.d	2015-07-08 16:02:14	Sample		196	I.T. 28 days	2112	225	933.621	4.14943	4.32938	45085.9	38585	1.71425	92241.1	0.509081	3
	FALSE	018SMPL.d	2015-07-08 16:05:36	Sample		10	P.O. 28 days	2201	225	446.623	1.98499	3.50044	22271.8	39921.5	3.84123	93474.9	0.708266	3
	FALSE	019SMPL.d	2015-07-08 16:09:02	Sample		40	P.O. 6 months	2202	225	393.083	1.74704	4.07909	19441.6	39306.6	0.322784	92267.9	0.833804	3
	FALSE	020SMPL.d	2015-07-08 16:12:23	Sample		149A	I.T. 6 months	2203	225	219.667	0.9763	5.41083	11280.6	40048.4	1.62745	92857.7	1.21215	3
	FALSE	021SMPL.d	2015-07-08 16:15:49	Sample		122	I.V. 6 months	2204	2250	42030.2	18.6801	2.3681	197014	40001.5	0.365011	90769.7	1.37358	30
	FALSE	022SMPL.d	2015-07-08 16:19:11	Sample		268	P.O. 1 day	2205	225	190.802	0.848011	2.49082	9699.55	40031.7	1.6487	90924.1	0.212529	3
	FALSE	023SMPL.d	2015-07-08 16:22:38	Sample		83	I.V. 28 days	2206	2250	1641.12	0.729387	10.4432	8422.2	39730.9	0.688718	90618.9	1.12149	30
	FALSE	024SMPL.d	2015-07-08 16:26:01	Sample		231	I.T. 1 day	2207	225	212.051	0.942449	4.83273	10500.1	41114	1.00828	89288.2	0.566166	3
	FALSE	025SMPL.d	2015-07-08 16:29:29	Sample		Blank 7	-	2110	225	58.2816	0.259029	14.2764	3340.39	40856.8	3.42577	86892.5	1.86847	3
	FALSE	026SMPL.d	2015-07-08 16:32:52	Sample		5 ppb Ti ionic std	2% HNO3, 50 ml	1101	1	4.92847	4.92847	1.80242	48628.9	39019.4	1.95153	83994.3	1.24162
	FALSE	027SMPL.d	2015-07-08 16:36:17	Sample		119	I.V. 6 months	2208	2250	3006.59	1.33626	2.8286	13922.7	39717.5	0.313618	85314.3	0.956906	30
	FALSE	028SMPL.d	2015-07-08 16:39:39	Sample		87	I.V. 28 days	2209	2250	64865.1	28.829	0.740659	288564	41398.2	2.59192	86249.2	0.64987	30
	FALSE	029SMPL.d	2015-07-08 16:43:07	Sample		194	I.T. 28 days	2210	225	429.167	1.90741	1.50805	19678.5	40045	2.65849	85820.3	1.95675	3
	FALSE	030SMPL.d	2015-07-08 16:46:31	Sample		149B	I.T. 6 months	2211	225	266.22	1.1832	1.83676	12704.9	41177.6	1.07656	87324.9	0.930807	3
	FALSE	031SMPL.d	2015-07-08 16:49:59	Sample		118	I.V. 6 months	2212	2250	331.349	0.147266	6.82937	2143.48	41110.8	0.757774	83810.2	2.21649	30
	FALSE	032SMPL.d	2015-07-08 16:53:22	Sample		298	I.V. 1 day	2301	2250	32473.8	14.4328	0.913704	140488	40021.7	4.51588	83666.2	1.85992	30
	FALSE	033SMPL.d	2015-07-08 16:56:48	Sample		86	I.V. 28 days	2302	2250	54016	24.0071	3.05723	231780	40790	3.76903	83177	1.86701	30
	FALSE	034SMPL.d	2015-07-08 17:00:11	Sample		5	P.O. 28 days	2303	225	172.395	0.766202	6.61248	7985.3	40676.4	2.35326	82121.7	1.23987	3
	FALSE	035SMPL.d	2015-07-08 17:03:38	Sample		54	P.O. 6 months	2304	225	431.946	1.91976	1.61573	18563.9	42083	1.40976	80456.9	1.53382	3
	FALSE	036SMPL.d	2015-07-08 17:07:00	Sample		218	I.T. 1 day	2305	225	340.752	1.51445	1.88692	15163.7	41578.4	2.05288	82480.3	1.02027	3
	FALSE	037SMPL.d	2015-07-08 17:10:27	Sample		78	I.V. 28 days	2306	2250	363.589	0.161595	15.3469	2153.5	42179.9	2.43021	79150.9	0.674994	30
	FALSE	038SMPL.d	2015-07-08 17:13:48	Sample		2% HNO3	2% HNO3	2	1	-0.0665386	-0.0665386	N/A	63.3333	39390.2	1.31612	78300.3	0.943301
	FALSE	039SMPL.d	2015-07-08 17:17:13	Sample		2% HNO3	2% HNO3	2	1	-0.0636386	-0.0636386	N/A	86.6667	36440.6	1.96608	75614.4	0.661822
Batch 6	FALSE	040SMPL.d	2015-07-08 17:20:36	Sample		Blank 11	-	2307	225	28.9915	0.128851	13.9063	1753.43	38361.3	3.08079	74837.7	0.549327	3
	FALSE	041SMPL.d	2015-07-08 17:24:03	Sample		Blank 12	-	2308	225	388.138	1.72506	1.75245	15197.1	38775.6	0.936556	72989.5	1.37072	3
	FALSE	042SMPL.d	2015-07-08 17:27:26	Sample		290	I.V. 1 day	2309	2250	409.201	0.181867	7.35246	2100.14	38702	1.3262	71014.4	1.09714	30
	FALSE	043SMPL.d	2015-07-08 17:30:54	Sample		46A	P.O. 6 months	2310	225	387.963	1.72428	3.9356	14966.9	38505	2.56371	71948.4	1.84548	3
	FALSE	044SMPL.d	2015-07-08 17:34:18	Sample		12	P.O. 28 days	2311	225	422.41	1.87738	1.67339	16748.6	38989.3	1.21518	74178.1	2.52537	3
	FALSE	045SMPL.d	2015-07-08 17:37:46	Sample		306A	I.V. 1 day	2312	2250	77011.1	34.2272	0.864896	293953	37793.4	2.44573	74037.4	1.66209	30
	FALSE	046SMPL.d	2015-07-08 17:41:08	Sample		224	I.T. 1 day	2401	225	290.331	1.29036	4.8773	11734.2	40606.3	2.62049	74348.8	1.26182	3
	FALSE	047SMPL.d	2015-07-08 17:44:35	Sample		258	P.O. 1 day	2402	225	411.104	1.82713	2.86705	16561.7	40820	2.02761	75296.3	2.03505	3
	FALSE	048SMPL.d	2015-07-08 17:47:57	Sample		265	P.O. 1 day	2403	225	373.463	1.65984	3.93489	15377.2	41618.5	1.62753	76659.3	1.43041	3
	FALSE	049SMPL.d	2015-07-08 17:51:24	Sample		120	I.V. 6 months	2404	2250	51097.5	22.71	2.14944	190900	39801.1	2.82671	72400.2	1.97714	30
	FALSE	050SMPL.d	2015-07-08 17:54:48	Sample		Blank 11	-	2307	225	38.4519	0.170897	9.17535	2000.13	38788.8	0.476719	70723.1	1.99726	3
	FALSE	051SMPL.d	2015-07-08 17:58:15	Sample		5 ppb Ti ionic std	2% HNO3, 50 ml	1101	1	4.59893	4.59893	0.304208	37723.4	38391.4	3.08335	69742.3	1.15753
	FALSE	052SMPL.d	2015-07-08 18:01:38	Sample		188	I.T. 28 days	2405	225	270.221	1.20098	1.92883	10640.2	39600.6	0.287848	72125.9	0.871206	3
	FALSE	053SMPL.d	2015-07-08 18:05:06	Sample		124	I.V. 6 months	2406	2250	363.989	0.161773	3.72286	1930.12	39416.9	1.73504	70867.1	1.73518	30
	FALSE	054SMPL.d	2015-07-08 18:08:29	Sample		46B	P.O. 6 months	2407	225	395.765	1.75895	2.90258	14870.1	39410.3	0.98772	70110.6	0.936281	3
	FALSE	055SMPL.d	2015-07-08 18:11:56	Sample		256	P.O. 1 day	2408	225	390.774	1.73678	4.13111	14750	39700.8	1.46997	70428.6	2.4788	3
	FALSE	056SMPL.d	2015-07-08 18:15:19	Sample		82	I.V. 28 days	2409	2250	232.501	0.103334	6.75342	1453.4	39734.2	2.05685	71010.9	1.73579	30
	FALSE	057SMPL.d	2015-07-08 18:18:48	Sample		306B	I.V. 1 day	2410	2250	79349.3	35.2663	0.533236	281419	39370.2	2.32334	68791.7	0.827437	30
	FALSE	058SMPL.d	2015-07-08 18:22:12	Sample		197A	I.T. 28 days	2411	225	1007.33	4.47701	2.29392	35922.7	39630.7	0.678638	68209.5	2.00722	3
	FALSE	059SMPL.d	2015-07-08 18:25:41	Sample		51	P.O. 6 months	2412	225	360.292	1.6013	2.89224	13335.5	41371.3	0.133355	68795	1.348	3
	FALSE	060SMPL.d	2015-07-08 18:29:03	Sample		197B	I.T. 28 days	2501	225	840.626	3.73612	2.13967	30294.7	41648.8	2.92461	68684.6	1.04164	3
	FALSE	061SMPL.d	2015-07-08 18:32:30	Sample		11	P.O. 28 days	2502	225	203.351	0.90378	4.10366	7815.22	41925.9	0.883577	69122.9	2.73938	3
	FALSE	062SMPL.d	2015-07-08 18:35:52	Sample		126	I.V. 6 months	2503	2250	58.7267	0.0261008	74.6949	783.357	42133.2	1.69809	68122.2	2.27159	30
	FALSE	063SMPL.d	2015-07-08 18:39:20	Sample		294	I.V. 1 day	2504	2250	372.514	0.165562	6.47308	1846.78	40659.7	3.33969	66736.6	0.465198	30
	FALSE	064SMPL.d	2015-07-08 18:42:44	Sample		5 ppb Ti ionic std	2% HNO3, 50 ml	1101	1	4.55357	4.55357	1.77429	34513.1	39774.3	1.94217	64430.9	1.03503
	FALSE	065SMPL.d	2015-07-08 18:46:11	Sample		Blank 7	-	3101	2250	-48.4443	-0.0215308	N/A	373.337	37709.9	2.70625	62102.2	0.761005	30	blank dilued 30x for IV samples dilued 30x
	FALSE	066SMPL.d	2015-07-08 18:49:33	Sample		Blank 8	-	3102	2250	-66.1013	-0.0293784	N/A	310.003	36824.7	0.810111	60770.7	0.851349	30	blank dilued 30x for IV samples dilued 30x
	FALSE	067SMPL.d	2015-07-08 18:53:00	Sample		Blank 11	-	3103	2250	-89.7277	-0.039879	N/A	236.667	37115.3	0.33746	60700.4	1.89901	30	blank dilued 30x for IV samples dilued 30x
	FALSE	068SMPL.d	2015-07-08 18:56:23	Sample		Blank 12	-	3104	2250	306.678	0.136301	17.4573	1486.74	37075.3	3.10341	61108.7	2.23976	30	blank dilued 30x for IV samples dilued 30x
	FALSE	069SMPL.d	2015-07-08 18:59:51	Sample		78	I.V. 28 days	3203	225	465.536	2.06905	24.2066	15886.3	38945.9	1.88549	64213.5	1.85884	3	I.V. control measured again
	FALSE	070SMPL.d	2015-07-08 19:03:15	Sample		290	I.V. 1 day	3204	225	522.791	2.32352	2.04499	18260.2	41418.1	2.39535	65816.3	1.28435	3	I.V. control measured again
	FALSE	071SMPL.d	2015-07-08 19:06:42	Sample		294	I.V. 1 day	3205	225	519.375	2.30833	2.4302	18357	41675.4	2.45356	66576	0.603284	3	I.V. control measured again
	FALSE	072SMPL.d	2015-07-08 19:10:05	Sample		156	I.T. 6 months (2nd)	2505	225	1662.56	7.38917	0.909438	56661.2	40653	3.49321	65585.4	2.14412	3	spiking experiment
	FALSE	073SMPL.d	2015-07-08 19:13:32	Sample		156 + spiked 10 ppb	I.T. 6 months	2506	225	2839.74	12.6211	3.17903	95587.9	41134.1	1.85673	65076.8	2.22843	3	spiking experiment
	FALSE	074SMPL.d	2015-07-08 19:16:54	Sample		301A	I.V. 1 day	3105	2250	35140.4	15.6179	1.22318	116562	40629.6	1.31967	64176.8	1.42514	30	I.V. samples from batch 1-3 diluted 30x
	FALSE	075SMPL.d	2015-07-08 19:20:22	Sample		301B	I.V. 1 day	3106	2250	34666.2	15.4072	2.66107	113589	40065.1	2.34333	63403.7	2.46302	30	I.V. samples from batch 1-3 diluted 30x
	FALSE	076SMPL.d	2015-07-08 19:23:46	Sample		123B	I.V. 6 months	3107	2250	37357.8	16.6034	3.16708	121770	40148.6	3.76813	63109.3	3.01682	30	I.V. samples from batch 1-3 diluted 30x
	FALSE	077SMPL.d	2015-07-08 19:27:15	Sample		123A	I.V. 6 months	3108	2250	39158	17.4035	1.07452	126760	39938.1	4.23433	62657.6	1.27745	30	I.V. samples from batch 1-3 diluted 30x
	FALSE	078SMPL.d	2015-07-08 19:30:38	Sample		5 ppb Ti ionic std	2% HNO3, 50 ml	1101	1	4.41038	4.41038	1.30108	31189.7	40014.9	0.801427	60088.1	0.421275
	FALSE	079SMPL.d	2015-07-08 19:34:06	Sample		300	I.V. 1 day	3109	2250	51513.4	22.8948	1.70188	164999	40462.6	1.52556	62058.6	0.681284	30	I.V. samples from batch 1-3 diluted 30x
	FALSE	080SMPL.d	2015-07-08 19:37:30	Sample		90	I.V. 28 days	3110	2250	60458.6	26.8705	2.12629	191773	40840.1	2.41254	61493.3	1.59667	30	I.V. samples from batch 1-3 diluted 30x
	FALSE	081SMPL.d	2015-07-08 19:40:59	Sample		89	I.V. 28 days	3111	2250	59316.7	26.363	1.10191	184516	40021.7	3.11037	60295.5	0.641462	30	I.V. samples from batch 1-3 diluted 30x
	FALSE	082SMPL.d	2015-07-08 19:44:25	Sample		304	I.V. 1 day	3112	2250	92229.3	40.9908	2.22412	290560	39867.9	2.20607	61131.9	1.03491	30	I.V. samples from batch 1-3 diluted 30x
	FALSE	083SMPL.d	2015-07-08 19:47:52	Sample		304	I.V. 1 day	3112	2250	93008	41.3369	2.41324	286207	39864.6	1.22615	59723.5	1.97436	30	I.V. samples from batch 1-3 diluted 30x
	FALSE	084SMPL.d	2015-07-08 19:51:14	Sample		Blank 1	-	3201	2250	309.251	0.137445	7.72208	1443.4	38227.7	2.11388	59104.7	0.189432	30	blank dilued 30x for IV samples dilued 30x
	FALSE	085SMPL.d	2015-07-08 19:54:42	Sample		Blank 2	-	3202	2250	224.393	0.0997304	18.3032	1150.05	37746.6	3.29086	57358.7	3.39904	30	blank dilued 30x for IV samples dilued 30x
	FALSE	086SMPL.d	2015-07-08 19:58:06	Sample		119	I.V. 6 months	2208	2250	2640.07	1.17337	8.14798	8502.23	37900.4	3.61823	58944.1	2.17178	30	119 from batch 4 run again for the stability checking
	FALSE	087SMPL.d	2015-07-08 20:01:34	Sample		306B	I.V. 1 day	2410	2250	75407.9	33.5146	2.00867	232256	39029.4	0.196128	59743.7	1.38067	30	306B from batch 6 run again for the stability checking
	FALSE	088SMPL.d	2015-07-08 20:04:57	Sample		5 ppb Ti ionic std	2% HNO3, 50 ml	1101	1	4.50507	4.50507	1.61797	29977.4	37639.8	4.16933	56559.2	0.561785
	FALSE	089CALB.d	2015-07-08 20:08:23	CalBlk	1	0 ppb Ti ionic std	2% HNO3	2101	1	0	0	N/A	786.687	38388	0.652771	56739.8	1.37036
	FALSE	090CALS.d	2015-07-08 20:11:44	CalStd	2	0.2 ppb Ti ionic std	2% HNO3	2102	1	0.123203	0.123203	9.02173	1516.74	37843.5	0.841611	56893.7	1.29146
	FALSE	091CALS.d	2015-07-08 20:15:10	CalStd	5	5 ppb Ti ionic std	2% HNO3	2105	1	4.85769	4.85769	0.771892	30274.6	38528.3	2.419	58429	1.97381
	FALSE	092CALS.d	2015-07-08 20:18:33	CalStd	6	10 ppb Ti ionic std	2% HNO3	2106	1	10.1561	10.1561	4.01832	61184	37365.8	1.19005	57308.5	2.51911
	FALSE	093CALS.d	2015-07-08 20:22:01	CalStd	8	100 ppb Ti ionic std	2% HNO3	2108	1	99.5233	99.5233	0.545463	601240	37482.7	0.835953	58114.5	1.6329
ISTD response																Sensitivity (Sc 45 --> 148)
															End / Start	0.551641	response left
5 ppb calibration check																		Conc. [ ppb ]
	FALSE	007CALS.d	2015-07-08 15:28:05	CalStd	5	5 ppb Ti ionic std	2% HNO3, 50 ml	1101	1	5.06445	5.06445	2.14572	58437.1	38367.9	1.25618	98272.1	1.65803	Mean	RSD	Recovery
	FALSE	026SMPL.d	2015-07-08 16:32:52	Sample		5 ppb Ti ionic std	2% HNO3, 50 ml	1101	1	4.92847	4.92847	1.80242	48628.9	39019.4	1.95153	83994.3	1.24162	4.67681	0.0553736	0.923459
	FALSE	051SMPL.d	2015-07-08 17:58:15	Sample		5 ppb Ti ionic std	2% HNO3, 50 ml	1101	1	4.59893	4.59893	0.304208	37723.4	38391.4	3.08335	69742.3	1.15753
	FALSE	064SMPL.d	2015-07-08 18:42:44	Sample		5 ppb Ti ionic std	2% HNO3, 50 ml	1101	1	4.55357	4.55357	1.77429	34513.1	39774.3	1.94217	64430.9	1.03503
	FALSE	078SMPL.d	2015-07-08 19:30:38	Sample		5 ppb Ti ionic std	2% HNO3, 50 ml	1101	1	4.41038	4.41038	1.30108	31189.7	40014.9	0.801427	60088.1	0.421275
	FALSE	088SMPL.d	2015-07-08 20:04:57	Sample		5 ppb Ti ionic std	2% HNO3, 50 ml	1101	1	4.50507	4.50507	1.61797	29977.4	37639.8	4.16933	56559.2	0.561785
Reagent blank level
Batch 4	FALSE	015SMPL.d	2015-07-08 15:55:21	Sample		Blank 7	-	2110	225	55.303	0.245791	10.9314	3073.64	33942.3	0.959735	83177	2.69961
	FALSE	016SMPL.d	2015-07-08 15:58:45	Sample		Blank 8	-	2111	225	49.7123	0.220943	18.4941	2773.58	33418	0.673836	81492	1.75044
	FALSE	025SMPL.d	2015-07-08 16:29:29	Sample		Blank 7	-	2110	225	58.2816	0.259029	14.2764	3340.39	40856.8	3.42577	86892.5	1.86847
Batch 6	FALSE	040SMPL.d	2015-07-08 17:20:36	Sample		Blank 11	-	2307	225	28.9915	0.128851	13.9063	1753.43	38361.3	3.08079	74837.7	0.549327
	FALSE	041SMPL.d	2015-07-08 17:24:03	Sample		Blank 12	-	2308	225	388.138	1.72506	1.75245	15197.1	38775.6	0.936556	72989.5	1.37072
	FALSE	050SMPL.d	2015-07-08 17:54:48	Sample		Blank 11	-	2307	225	38.4519	0.170897	9.17535	2000.13	38788.8	0.476719	70723.1	1.99726
	FALSE	065SMPL.d	2015-07-08 18:46:11	Sample		Blank 7	-	3101	2250	-48.4443	-0.0215308	N/A	373.337	37709.9	2.70625	62102.2	0.761005
	FALSE	066SMPL.d	2015-07-08 18:49:33	Sample		Blank 8	-	3102	2250	-66.1013	-0.0293784	N/A	310.003	36824.7	0.810111	60770.7	0.851349
	FALSE	067SMPL.d	2015-07-08 18:53:00	Sample		Blank 11	-	3103	2250	-89.7277	-0.039879	N/A	236.667	37115.3	0.33746	60700.4	1.89901
	FALSE	068SMPL.d	2015-07-08 18:56:23	Sample		Blank 12	-	3104	2250	306.678	0.136301	17.4573	1486.74	37075.3	3.10341	61108.7	2.23976
	FALSE	084SMPL.d	2015-07-08 19:51:14	Sample		Blank 1	-	3201	2250	309.251	0.137445	7.72208	1443.4	38227.7	2.11388	59104.7	0.189432
	FALSE	085SMPL.d	2015-07-08 19:54:42	Sample		Blank 2	-	3202	2250	224.393	0.0997304	18.3032	1150.05	37746.6	3.29086	57358.7	3.39904
Min						Blank 11			225	28.9915
Maks						Blank 12			225	388.138
Min						Blank 11			2250	-89.7277
Maks						Blank 1			2250	309.251
Acid level (2% HNO3)
	FALSE	013SMPL.d	2015-07-08 15:48:31	Sample		2% HNO3	2% HNO3	2	1	-0.0565026	-0.0565026	N/A	203.337	37459.4	3.18393	102984	2.55997
	FALSE	014SMPL.d	2015-07-08 15:51:53	Sample		2% HNO3	2% HNO3	2	1	-0.0636844	-0.0636844	N/A	116.667	37569.7	2.51814	102625	0.769777
	FALSE	038SMPL.d	2015-07-08 17:13:48	Sample		2% HNO3	2% HNO3	2	1	-0.0665386	-0.0665386	N/A	63.3333	39390.2	1.31612	78300.3	0.943301
	FALSE	039SMPL.d	2015-07-08 17:17:13	Sample		2% HNO3	2% HNO3	2	1	-0.0636386	-0.0636386	N/A	86.6667	36440.6	1.96608	75614.4	0.661822
																		Conc. [ ppb ]
Replicates (extraction)																		Mean	RSD
0	FALSE	020SMPL.d	2015-07-08 16:12:23	Sample		149A	I.T. 6 months	2203	225	219.667	0.9763	5.41083	11280.6	40048.4	1.62745	92857.7	1.21215	242.944	0.135496
0	FALSE	030SMPL.d	2015-07-08 16:46:31	Sample		149B	I.T. 6 months	2211	225	266.22	1.1832	1.83676	12704.9	41177.6	1.07656	87324.9	0.930807
0	FALSE	043SMPL.d	2015-07-08 17:30:54	Sample		46A	P.O. 6 months	2310	225	387.963	1.72428	3.9356	14966.9	38505	2.56371	71948.4	1.84548	391.864	0.0140789
0	FALSE	054SMPL.d	2015-07-08 18:08:29	Sample		46B	P.O. 6 months	2407	225	395.765	1.75895	2.90258	14870.1	39410.3	0.98772	70110.6	0.936281
0	FALSE	045SMPL.d	2015-07-08 17:37:46	Sample		306A	I.V. 1 day	2312	2250	77011.1	34.2272	0.864896	293953	37793.4	2.44573	74037.4	1.66209	78180.2	0.0211477	replicate (extraction, closer in the sequence)
0	FALSE	057SMPL.d	2015-07-08 18:18:48	Sample		306B	I.V. 1 day	2410	2250	79349.3	35.2663	0.533236	281419	39370.2	2.32334	68791.7	0.827437	77378.6	0.0360174	replicate (sequence position)
0	FALSE	087SMPL.d	2015-07-08 20:01:34	Sample		306B	I.V. 1 day	2410	2250	75407.9	33.5146	2.00867	232256	39029.4	0.196128	59743.7	1.38067
0	FALSE	058SMPL.d	2015-07-08 18:22:12	Sample		197A	I.T. 28 days	2411	225	1007.33	4.47701	2.29392	35922.7	39630.7	0.678638	68209.5	2.00722	923.977	0.127574
0	FALSE	060SMPL.d	2015-07-08 18:29:03	Sample		197B	I.T. 28 days	2501	225	840.626	3.73612	2.13967	30294.7	41648.8	2.92461	68684.6	1.04164
0	FALSE	074SMPL.d	2015-07-08 19:16:54	Sample		301A	I.V. 1 day	3105	2250	35140.4	15.6179	1.22318	116562	40629.6	1.31967	64176.8	1.42514	34903.3	0.00960618
0	FALSE	075SMPL.d	2015-07-08 19:20:22	Sample		301B	I.V. 1 day	3106	2250	34666.2	15.4072	2.66107	113589	40065.1	2.34333	63403.7	2.46302
0	FALSE	076SMPL.d	2015-07-08 19:23:46	Sample		123B	I.V. 6 months	3107	2250	37357.8	16.6034	3.16708	121770	40148.6	3.76813	63109.3	3.01682	38257.9	0.033273
0	FALSE	077SMPL.d	2015-07-08 19:27:15	Sample		123A	I.V. 6 months	3108	2250	39158	17.4035	1.07452	126760	39938.1	4.23433	62657.6	1.27745
																		Conc. [ ppb ]			Dilution factor
Spike																		Measured	Expected	Recovery
0	FALSE	072SMPL.d	2015-07-08 19:10:05	Sample		156	I.T. 6 months (2nd)	2505	225	1662.56	7.38917	0.909438	56661.2	40653	3.49321	65585.4	2.14412	7.38917			3
0	FALSE	073SMPL.d	2015-07-08 19:13:32	Sample		156 + spiked 10 ppb	I.T. 6 months	2506	225	2839.74	12.6211	3.17903	95587.9	41134.1	1.85673	65076.8	2.22843	12.6211	13.1774	0.957784	3

## Sheet: Calibration batch 4+6
Analyte											Level									QC					Blank
Tune Mode	Transition	Q1	Name	Q2	Curve Fit	Origin	ISTD	Min Conc.	Units	Spike Amount	Level 1	Level 2	Level 3	Level 4	Level 5	Level 6	Level 7	Level 8	Level 9	QC1	QC2	QC3	QC4	QC5	BlkVrfy
1: NH3	48 -> 150	48	Ti	150	Linear	Blank offset	45 -> 130	0	ppb		0	0.2	0.5	1	5	10	20	100	200
High correlation in the 0.2 to 100 ppb calibration range
P/A factor problem! Only use the low calibration range recorded with the pulse detector. Re-run samples above this cal range.
1st standard curve used for quantification						slope	0.1158
						interept	0.0085
2nd standard curve						slope	0.1033		drift	0.892055
						interept	0.0139

## Sheet: Readme batch 4+6
Excel path	C:\Agilent\ICPMH\1\DATA\Total\Ti NH4\Justyina\Tissue samples\201506-07 Liver batches Ti\Batch 4 and 6
Data path	C:\Agilent\ICPMH\1\DATA\Total\Ti NH4\Justyina\Tissue samples\20150708 batch 4 and 6 v1.b
Batch	P1 20150708 batch 4 and 6 v1.batch.bin
Results	Quantified with correction for internal standard response and by using the first calibration curve. No correction for sensitivity drift.
	Concentration (ppb) in the tissue
	Raw concentration (ppb) in the measurement solution
Conclusion
QC	Reliable results obtained for Ti (48->150) with Sc (45->130) as an internal standard (ISTD)
ISTD	CPS of ISTD (Sc) decreases from beginning (100%) to 55% at the end of the sequence.
Calibration	Slope	Intercept
	0.1158	0.0085		1st standard curve used for quantification
	0.1033	0.0139		2nd standard curve						Drift	0.892055	compared to the 1st cal slope
	Mean (ppb)	RSD	Recovery	Sample				Unit
Cal check	4.67681	0.0553736	0.923459	5 ppb Ti ionic std				ppb, raw
Spike recovery	12.6211		0.957784	156 + spiked 10 ppb				ppb, raw
Extraction replicates	242.944	0.135496		149A	I.T. 6 months			ppb, tissue
	391.864	0.0140789		46A	P.O. 6 months			ppb, tissue
	78180.2	0.0211477		306A	I.V. 1 day			ppb, tissue	replicate (extraction, closer in the sequence)
	77378.6	0.0360174		306B	I.V. 1 day			ppb, tissue	replicate (sequence position)
	923.977	0.127574		197A	I.T. 28 days			ppb, tissue
	34903.3	0.00960618		301A	I.V. 1 day			ppb, tissue
	38257.9	0.033273		123B	I.V. 6 months			ppb, tissue
Reagent blank								ppb, tissue
Min	28.9915			Blank 11		225	dilution	ppb, tissue
Max	388.138			Blank 12		225	dilution	ppb, tissue
Min	-89.7277			Blank 11		2250	dilution	ppb, tissue
Max	309.251			Blank 1		2250	dilution	ppb, tissue
Accuracy
Between batches	ppb (tissue)	ppb (raw)	Relative
Batch 1-3	1596.04	7.09353	1	156	I.T. 6 months	225	dilution	ppb, tissue
Batch 4+6	1662.56	7.38917	1.04168	156	I.T. 6 months (2nd)	225	dilution	ppb, tissue
Batch 5+7	Due to very small amount of 156 it was not possible to measure it on day 3 - batch 5+7

## Sheet: Batch 5+7
Sample										48 -> 150 Ti [ NH3 ]				45 -> 45 Sc ( ISTD ) [ NH3 ]		45 -> 130 Sc ( ISTD ) [ NH3 ]		Batch	Dilution factor	Comments
	Rjct	Data File	Acq. Date-Time	Type	Level	Sample Name	Comment	Vial Number	Total Dil.	Conc. [ ppb ]	Raw Conc. [ ppb ]	Conc. RSD	CPS	CPS	CPS RSD	CPS	CPS RSD	batch
	FALSE	001SMPL.d	2015-07-09 15:27:00	Sample		2% HNO3	2% HNO3	2	1				213.333	45815.5	0.93601	78718.9	2.00715	v1
	FALSE	002SMPL.d	2015-07-09 15:30:21	Sample		2% HNO3	2% HNO3	2	1				140	44288.3	1.70043	75694.6	0.368434	v1			2%HNO3
	FALSE	003CALB.d	2015-07-09 15:33:46	CalBlk	1	0 ppb Ti ionic std	2% HNO3	2101	1	0	0	N/A	643.35	40282.1	2.36864	65843.3	2.64743	v1			std.curve
	FALSE	004CALS.d	2015-07-09 15:37:11	CalStd	2	0.2 ppb Ti ionic std	2% HNO3	2102	1	0.208351	0.208351	22.6025	2096.82	39410.2	0.568925	64812.4	2.02927	v1			5ppb Ti std.
	FALSE	005CALS.d	2015-07-09 15:40:41	CalStd	3	0.5 ppb Ti ionic std	2% HNO3	2103	1	0.527329	0.527329	3.53532	4382.26	38030.6	2.25312	65602.3	2.09869	v1			Batch 5
	FALSE	006CALS.d	2015-07-09 15:44:06	CalStd	4	1 ppb Ti ionic std	2% HNO3	2104	1	1.09917	1.09917	2.6842	8048.67	35659	2.7353	62563.9	0.767253	v1			Batch 7
	FALSE	007CALS.d	2015-07-09 15:47:36	CalStd	5	5 ppb Ti ionic std	2% HNO3, 50 ml (1 day in autosampler)	1101	1	5.44551	5.44551	5.16615	37215.7	36210.1	2.72266	62199.2	2.57394	v1			spiking experiment
	FALSE	008CALS.d	2015-07-09 15:50:59	CalStd	5	5 ppb Ti ionic std	2% HNO3	2105	1	5.29384	5.29384	3.70731	36537.4	35575.6	2.63495	62748	1.22178	v1			samples from batch 4+6 diluted 3x only
	FALSE	009CALS.d	2015-07-09 15:54:27	CalStd	6	10 ppb Ti ionic std	2% HNO3	2106	1	10.2444	10.2444	2.22263	69021.5	35946.3	2.17891	61770.9	1.68438	v1			checking H2O2 purity
	FALSE	010CALS.d	2015-07-09 15:57:52	CalStd	7	20 ppb Ti ionic std	2% HNO3	2107	1	20.9834	20.9834	1.25949	136330	35231.5	2.72842	59827.3	0.807644	v1
	FALSE	011CALS.d	2015-07-09 16:01:23	CalStd	8	100 ppb Ti ionic std	2% HNO3	2108	1	99.763	99.763	0.732787	664731	35138	2.38592	61563.5	0.479926	v1
	FALSE	012CALS.d	2015-07-09 16:04:48	CalStd	9	200 ppb Ti ionic std	2% HNO3	2109	1	199.159	199.159	1.81422	1.33525e+06	37355.8	3.85823	61981.8	2.00519	v1
	FALSE	013SMPL.d	2015-07-09 16:08:16	Sample		2% HNO3	2% HNO3	2	1	<0.000	-0.0641952	N/A	176.667	33918.9	2.33084	61817.7	0.785709	v1
	FALSE	014SMPL.d	2015-07-09 16:11:39	Sample		0.2 ppb Ti ionic std (1 day in autosampler)	2% HNO3	4101	1	0.185621	0.185621	4.92406	1726.76	34944.3	2.17837	57826.9	1.62964	v1
	FALSE	015SMPL.d	2015-07-09 16:15:08	Sample		1 ppb Ti ionic std (1 day in autosampler)	2% HNO3	4102	1	1.05508	1.05508	12.1184	7184.94	35258.3	2.13742	58104.5	2.57226	v1
	FALSE	016SMPL.d	2015-07-09 16:18:33	Sample		20 ppb Ti ionic std (1 day in autosampler)	2% HNO3	4103	1	20.6494	20.6494	1.04543	144237	39921.4	1.38421	64317.2	1.00293	v1
	FALSE	017SMPL.d	2015-07-09 16:22:01	Sample		2% HNO3	2% HNO3	2	1	<0.000	-0.0707419	N/A	140	37836.8	2.13246	65143.9	2.57014	v1
Batch 5	FALSE	018SMPL.d	2015-07-09 16:25:23	Sample		Blank 9	2% HNO3	2110	225	62.299	0.276884	21.3594	2300.18	36908.2	1.5476	57860.3	1.35386	v1	3
	FALSE	019SMPL.d	2015-07-09 16:28:51	Sample		Blank 10	2% HNO3	2112	225	119.736	0.53216	7.63445	3728.77	35976.4	1.85415	55408.8	2.01263	v1	3
	FALSE	020SMPL.d	2015-07-09 16:32:14	Sample		Blank 9	2% HNO3	2111	2250	<0.000	-0.0366234	N/A	323.337	36597.5	0.713575	55478.8	2.02683	v1	30
	FALSE	021SMPL.d	2015-07-09 16:35:42	Sample		Blank 10	2% HNO3	2201	2250	<0.000	-0.0132447	N/A	463.343	36337.1	1.65764	55475.6	1.74018	v1	30
	FALSE	022SMPL.d	2015-07-09 16:39:05	Sample		5 ppb Ti ionic std	2% HNO3, 50 ml	1101	1	5.26212	5.26212	5.00995	30555.2	36250.2	0.276847	52830.3	2.42634	v1
	FALSE	023SMPL.d	2015-07-09 16:42:31	Sample		45	P.O. 6 months	2202	225	265.508	1.18004	9.07177	7191.6	35775.9	3.28304	52452.5	3.97221	v1	3
	FALSE	024SMPL.d	2015-07-09 16:45:53	Sample		270	P.O. 1 day	2203	225	86.2894	0.383509	3.28665	2676.89	36544.2	2.86602	52175	4.46637	v1	3
	FALSE	025SMPL.d	2015-07-09 16:49:19	Sample		47	P.O. 6 months	2204	225	423.774	1.88344	6.89965	11597.7	37449.3	1.62316	54311.8	1.1662	v1	3
	FALSE	026SMPL.d	2015-07-09 16:52:41	Sample		158A	I.T. 6 months	2205	225	2737.18	12.1652	2.4957	73326.8	38565.1	0.754459	55328.4	0.8671	v1	3
	FALSE	027SMPL.d	2015-07-09 16:56:07	Sample		116	I.V. 6 months	2206	225	553.732	2.46103	0.839187	15630.9	39904.6	1.2951	56649.4	0.216485	v1	3
	FALSE	028SMPL.d	2015-07-09 16:59:30	Sample		85	I.V. 28 days	2207	2250	49139.3	21.8397	0.855911	136038	41261.1	2.30857	57361.9	1.44946	v1	30
	FALSE	029SMPL.d	2015-07-09 17:02:56	Sample		302	I.V. 1 day	2208	2250	1253.85	0.557267	7.63199	3833.8	39580.6	0.248463	54733.2	1.11871	v1	30
	FALSE	030SMPL.d	2015-07-09 17:06:20	Sample		158B	I.T. 6 months	2209	225	2670.96	11.8709	3.59018	70728.9	39617.4	0.206073	54689.6	0.679139	v1	3
	FALSE	031SMPL.d	2015-07-09 17:09:48	Sample		229	I.T. 1 day	2210	225	471.219	2.09431	4.06779	13305.4	40586.3	1.67144	56315	2.5574	v1	3
	FALSE	032SMPL.d	2015-07-09 17:13:12	Sample		260	P.O. 1 day	2211	225	246.883	1.09726	2.39618	7294.98	42300.1	1.73171	56810.1	2.29545	v1	3
	FALSE	033SMPL.d	2015-07-09 17:16:40	Sample		48	P.O. 6 months	2212	225	209.052	0.929119	5.06555	6111.15	40465.9	3.37982	55398.8	1.69152	v1	3
	FALSE	034SMPL.d	2015-07-09 17:20:02	Sample		88	I.V. 28 days	2301	2250	20150.9	8.95595	1.22077	55169.3	40689.8	2.23512	56402	1.50674	v1	30
	FALSE	035SMPL.d	2015-07-09 17:23:30	Sample		Blank 10	2% HNO3	2112	225	117.737	0.523275	6.53556	3603.75	40689.8	2.89756	54274.9	0.59737	v1	3
	FALSE	036SMPL.d	2015-07-09 17:26:53	Sample		266A	P.O. 1 day	2302	225	220.156	0.978473	3.84357	6304.57	40412.5	2.22731	54539.1	1.63751	v1	3
	FALSE	037SMPL.d	2015-07-09 17:30:21	Sample		160	P.O. 28 days	2303	225	4668.9	20.7507	1.09406	122183	41184.2	1.92723	54218.2	0.884046	v1	3
	FALSE	038SMPL.d	2015-07-09 17:33:44	Sample		5 ppb Ti ionic std	2% HNO3, 50 ml	1101	1	4.89444	4.89444	4.06725	29252.8	40445.8	1.46873	54274.9	0.782607	v1
	FALSE	039SMPL.d	2015-07-09 17:37:10	Sample		79	I.V. 28 days	2304	225	403.763	1.7945	2.22438	11043.8	40572.8	0.906348	54181.2	0.676873	v1	3
	FALSE	040SMPL.d	2015-07-09 17:40:33	Sample		299	I.V. 1 day	2305	2250	60389.4	26.8397	3.56617	159074	41762.3	2.97237	54632.7	0.667934	v1	30
	FALSE	041SMPL.d	2015-07-09 17:43:59	Sample		266B	P.O. 1 day	2306	225	204.864	0.910506	2.85818	5697.67	41685.4	1.55919	52636.4	0.982019	v1	3
	FALSE	042SMPL.d	2015-07-09 17:47:21	Sample		Blank 9	2% HNO3	2110	225	52.5922	0.233743	12.9656	1863.45	41592	1.38423	53164.7	1.4194	v1	3
	FALSE	043SMPL.d	2015-07-09 17:50:49	Sample		84	I.V. 28 days	2307	2250	158.637	0.0705053	26.2913	903.36	40539.4	0.897363	51837.1	0.644229	v1	30
	FALSE	044SMPL.d	2015-07-09 17:54:12	Sample		15	P.O. 28 days	2308	225	309.275	1.37456	3.43439	8485.55	40763.3	3.38781	53569.4	1.97909	v1	3
	FALSE	045SMPL.d	2015-07-09 17:57:41	Sample		H2O2	check purity in MQ	4104	225					130.01	146.56	13.3333	114.564	v1	3		checking H2O2 purity
	FALSE	001SMPL.d	2015-07-10 10:39:26	Sample		2% HNO3	2% HNO3	2	1				493.42	51313.8	2.74758	71134.8	1.52802	v2 rest
	FALSE	002SMPL.d	2015-07-10 10:42:47	Sample		2% HNO3	2% HNO3	2	1				140	46935.1	0.834528	70278	1.41409	v2 rest
	FALSE	003CALB.d	2015-07-10 10:46:13	CalBlk	1	0 ppb Ti ionic std	2% HNO3	2101	1	0	0	N/A	626.683	45467.9	1.37129	64240.5	0.433563	v2 rest
	FALSE	004CALS.d	2015-07-10 10:49:37	CalStd	2	0.2 ppb Ti ionic std	2% HNO3	2102	1	0.208953	0.208953	7.00569	2013.47	41782.2	1.5849	63588	1.56446	v2 rest
	FALSE	005CALS.d	2015-07-10 10:53:06	CalStd	3	0.5 ppb Ti ionic std	2% HNO3	2103	1	0.49125	0.49125	3.34093	4080.53	42637.7	1.77511	66616.2	0.840339	v2 rest
	FALSE	006CALS.d	2015-07-10 10:56:30	CalStd	4	1 ppb Ti ionic std	2% HNO3	2104	1	1.0884	1.0884	2.21762	8038.66	43008.5	1.37094	64909.4	1.64785	v2 rest
	FALSE	007CALS.d	2015-07-10 10:59:59	CalStd	5	5 ppb Ti ionic std	2% HNO3, 50 ml (1 day in autosampler)	1101	1	5.42639	5.42639	3.08996	36597.5	41882.5	1.19969	63243.1	1.03058	v2 rest
	FALSE	008CALS.d	2015-07-10 11:03:22	CalStd	5	5 ppb Ti ionic std	2% HNO3	2105	1	5.12653	5.12653	2.35285	34863.7	42056.3	3.53625	63704.8	0.657742	v2 rest
	FALSE	009CALS.d	2015-07-10 11:06:52	CalStd	6	10 ppb Ti ionic std	2% HNO3	2106	1	10.261	10.261	0.50579	67659.2	41905.9	2.49425	62326.3	0.691495	v2 rest
	FALSE	010CALS.d	2015-07-10 11:10:17	CalStd	7	20 ppb Ti ionic std	2% HNO3	2107	1	20.5175	20.5175	1.96126	131188	42661.1	2.2386	60713.7	0.559066	v2 rest
	FALSE	011CALS.d	2015-07-10 11:13:47	CalStd	8	100 ppb Ti ionic std	2% HNO3	2108	1	99.9676	99.9676	2.62391	639584	42614.2	3.08861	60988.1	2.02538	v2 rest
	FALSE	012CALS.d	2015-07-10 11:17:12	CalStd	9	200 ppb Ti ionic std	2% HNO3	2109	1	190.345	190.345	0.795387	1.26401e+06	42868.2	2.92987	63310	0.596794	v2 rest
	FALSE	013SMPL.d	2015-07-10 11:20:40	Sample		2% HNO3	2% HNO3	2	1	<0.000	-0.0496162	N/A	276.667	40459.2	0.975311	60723.7	1.3311	v2 rest
	FALSE	014SMPL.d	2015-07-10 11:24:03	Sample		H2O2	check purity in MQ	4104	225	<0.000	-0.0603965	N/A	206.667	41598.5	1.11729	60379.1	1.95952	v2 rest	3		checking H2O2 purity
Batch 7	FALSE	015SMPL.d	2015-07-10 11:27:32	Sample		Blank 13	2% HNO3	2309	225	407.086	1.80927	0.358203	11554.1	40024.9	2.88717	57933.8	2.51479	v2 rest	3
	FALSE	016SMPL.d	2015-07-10 11:30:56	Sample		Blank 14	2% HNO3	2310	225	103.983	0.462146	143.961	3211.35	38160.8	1.35044	54371.9	2.56147	v2 rest	3
	FALSE	017SMPL.d	2015-07-10 11:34:25	Sample		Blank 13	2% HNO3	2311	2250	257.195	0.114309	27.1664	1193.38	40536.1	1.78159	54977.3	1.95423	v2 rest	30
	FALSE	018SMPL.d	2015-07-10 11:37:48	Sample		Blank 14	2% HNO3	2312	2250	<0.000	-0.0513718	N/A	240	40121.8	3.7756	54596	4.0012	v2 rest	30
	FALSE	019SMPL.d	2015-07-10 11:41:14	Sample		227A	I.T. 1 day	2401	225	371.574	1.65144	3.18257	9749.61	39847.8	0.293391	53325.2	1.83193	v2 rest	3
	FALSE	020SMPL.d	2015-07-10 11:44:36	Sample		264	P.O. 1 day	2402	225	306.734	1.36326	3.04894	8038.66	40793.3	2.50624	52626.4	2.71833	v2 rest	3
	FALSE	021SMPL.d	2015-07-10 11:48:04	Sample		53	P.O. 6 months	2403	225	361.721	1.60765	4.55273	9582.86	40723.2	3.11382	53733.2	3.82355	v2 rest	3
	FALSE	022SMPL.d	2015-07-10 11:51:26	Sample		159	I.T. 6 months	2404	225	525.805	2.33691	2.46895	13362.2	41688.7	2.9016	52466	2.33349	v2 rest	3
	FALSE	023SMPL.d	2015-07-10 11:54:53	Sample		5 ppb Ti ionic std	2% HNO3, 50 ml	1101	1	5.01399	5.01399	1.05185	27640	40773.3	2.85947	51623.2	1.66557	v2 rest
	FALSE	024SMPL.d	2015-07-10 11:58:16	Sample		184	I.T. 28 days	2405	225	374.259	1.66338	6.59334	9629.53	41668.7	2.06879	52308.7	1.15952	v2 rest	3
	FALSE	025SMPL.d	2015-07-10 12:01:43	Sample		303	I.V. 1 day	2406	2250	45504.8	20.2243	2.62478	113491	42286.9	0.79356	53288.4	1.09624	v2 rest	30
	FALSE	026SMPL.d	2015-07-10 12:05:07	Sample		17	P.O. 28 days	2407	225	413.065	1.83585	7.16987	10289.9	41902.5	0.963449	50897.7	0.704606	v2 rest	3
	FALSE	027SMPL.d	2015-07-10 12:08:34	Sample		117	I.V. 6 months	2408	225	140.473	0.624323	1.24057	3680.42	40810.1	3.36524	48945.3	3.66243	v2 rest	3
	FALSE	028SMPL.d	2015-07-10 12:11:58	Sample		198	I.T. 28 days	2409	225	388.591	1.72707	1.77648	9993.08	42327	4.91278	52372.1	1.26074	v2 rest	3
	FALSE	029SMPL.d	2015-07-10 12:15:27	Sample		50	P.O. 6 months	2410	225	404.845	1.79931	5.6539	9569.51	39774.7	10.0624	48243.5	10.3621	v2 rest	3
	FALSE	030SMPL.d	2015-07-10 12:18:51	Sample		220	I.T. 1 day	2411	225	320.843	1.42597	1.33912	8178.73	43951	1.869	51352.4	2.2582	v2 rest	3
	FALSE	031SMPL.d	2015-07-10 12:22:19	Sample		121	I.V. 6 months	2412	2250	45935	20.4155	2.21856	110166	44719.4	2.12372	51248.7	1.75039	v2 rest	30
	FALSE	032SMPL.d	2015-07-10 12:25:41	Sample		4	P.O. 28 days	2501	225	156.717	0.696522	7.38887	4177.23	42387.1	2.28125	50419.6	2.20254	v2 rest	3
	FALSE	033SMPL.d	2015-07-10 12:29:08	Sample		227B	I.T. 1 day	2502	225	319.566	1.4203	7.17609	7708.51	43212.3	3.16124	48600.8	1.74474	v2 rest	3
	FALSE	034SMPL.d	2015-07-10 12:32:30	Sample		222	I.T. 1 day	2503	225	704.092	3.1293	5.54689	16945.5	43419.5	1.24853	50198.9	3.35766	v2 rest	3
	FALSE	035SMPL.d	2015-07-10 12:35:58	Sample		77	I.V. 28 days	2504	225	705.708	3.13648	13.4732	16709.2	44191.4	2.14806	49403.2	1.3311	v2 rest	3
	FALSE	036SMPL.d	2015-07-10 12:39:21	Sample		18	P.O. 28 days	2505	225	566.791	2.51907	1.44436	12274.6	39563.9	1.21713	44830.4	2.92919	v2 rest	3
	FALSE	037SMPL.d	2015-07-10 12:42:49	Sample		190	I.T. 28 days	2506	225	787.981	3.50214	5.04685	18520.6	44191.3	0.893231	49159.1	1.49225	v2 rest	3
	FALSE	038SMPL.d	2015-07-10 12:46:12	Sample		5 ppb Ti ionic std	2% HNO3, 50 ml	1101	1	5.04095	5.04095	4.68701	25526.6	43733.7	1.00926	47437.4	1.41673	v2 rest
	FALSE	039SMPL.d	2015-07-10 12:49:39	Sample		112B	I.V. 6 months	2507	225	539.657	2.39847	1.62863	12301.3	42831.5	1.23887	47089.8	0.810866	v2 rest	3
	FALSE	040SMPL.d	2015-07-10 12:53:02	Sample		292B	I.V. 1 day	2508	225	229.472	1.01988	3.08368	5470.94	43309.3	1.70603	46902.7	1.85542	v2 rest	3
	FALSE	041SMPL.d	2015-07-10 12:56:30	Sample		160B	I.T. 6 months	2509	225	4726.34	21.006	3.33981	106410	43426.2	1.8869	48129.4	2.40818	v2 rest	3
	FALSE	042SMPL.d	2015-07-10 13:00:30	Sample		189B	I.T. 28 days	2510	225	238.751	1.06111	8.54772	6061.13	44582.4	3.99251	50078.6	0.487334	v2 rest	3
	FALSE	043SMPL.d	2015-07-10 13:03:59	Sample		50	P.O. 6 months	2410	225	294.722	1.30988	13.0804	7321.7	42578.5	16.0309	49404	11.7983	v2 rest	3		run again to check the signal stability
	FALSE	044SMPL.d	2015-07-10 13:07:21	Sample		88 (2nd)	I.V. 28 days	2301	2250	20260.6	9.00471	2.12188	47258	43503	0.419337	49550.4	1.48288	v2 rest	30		run again to check the signal stability
	FALSE	045SMPL.d	2015-07-10 13:10:49	Sample		118	I.V. 6 months (batch 4+6)	3101	225	478.421	2.12632	7.3207	11270.6	42280.1	2.14727	48430.4	2.66835	v2 rest	3		samples from batch 4+6 diluted 3x only
	FALSE	046SMPL.d	2015-07-10 13:14:11	Sample		83	I.V. 28 days (batch 4+6)	3102	225	1703.34	7.57038	2.06075	40025.5	42133.1	1.14213	49817.8	1.19771	v2 rest	3		samples from batch 4+6 diluted 3x only
	FALSE	047SMPL.d	2015-07-10 13:17:38	Sample		82	I.V. 28 days (batch 4+6)	3103	225	381.315	1.69473	7.80311	9482.78	44091.1	1.15808	50616.7	1.03044	v2 rest	3		samples from batch 4+6 diluted 3x only
	FALSE	048SMPL.d	2015-07-10 13:21:02	Sample		260 (2nd)	P.O. 1 day	2211	225	231.535	1.02905	4.50958	5941.09	43670.1	0.93806	50519.8	1.46864	v2 rest	3		run again to check the signal stability
	FALSE	049SMPL.d	2015-07-10 13:24:29	Sample		124	I.V. 6 months (batch 4+6)	3104	225	508.174	2.25855	2.34019	12224.6	44104.5	1.36235	49587.2	1.41024	v2 rest	3		samples from batch 4+6 diluted 3x only
	FALSE	050SMPL.d	2015-07-10 13:27:53	Sample		126	I.V. 6 months (batch 4+6)	3105	225	195.242	0.867743	6.93987	4987.44	43496.4	3.33879	49556.9	2.24046	v2 rest	3		samples from batch 4+6 diluted 3x only
	FALSE	051SMPL.d	2015-07-10 13:31:20	Sample		298 (2nd)	I.V. 1 day	3108	2250	34046	15.1316	3.74596	77137.5	43035.3	2.43575	48360.2	3.44021	v2 rest	30
	FALSE	052SMPL.d	2015-07-10 13:34:43	Sample		298 + spike	I.V. 1 day	3109	2250	56628	25.168	1.34342	129159	43693.5	2.94623	48774.6	1.64567	v2 rest	30
	FALSE	053SMPL.d	2015-07-10 13:38:10	Sample		84	I.V. 28 days	3201	225	347.765	1.54562	16.5846	8085.83	43837.3	1.51016	47019.6	1.27503	v2 rest	3		run again to check the signal stability
	FALSE	054SMPL.d	2015-07-10 13:41:32	Sample		302	I.V. 1 day	3202	225	1383.86	6.15051	5.3461	30829.3	44435.4	1.39109	47140	2.62775	v2 rest	3		run again to check the signal stability
	FALSE	055SMPL.d	2015-07-10 13:44:59	Sample		2% HNO3	2% HNO3	2	1	<0.000	-0.0685681	N/A	123.333	41682.1	2.92284	47858.7	2.2994	v2 rest
	FALSE	056SMPL.d	2015-07-10 13:48:19	Sample		2% HNO3	2% HNO3	2	1	<0.000	-0.073329	N/A	96.6667	40990.5	4.18118	46568.4	1.13155	v2 rest
	FALSE	057SMPL.d	2015-07-10 13:51:46	Sample		158B (2nd)	I.T. 6 months	3203	225	2569.81	11.4214	4.18781	56597.4	42778	3.12278	46919.4	3.27011	v2 rest	3
	FALSE	058SMPL.d	2015-07-10 13:55:10	Sample		158B (spike)	I.T. 6 months	3204	225	4538.14	20.1695	14.9643	112246	47540.5	10.6885	53553.7	13.5753	v2 rest	3
	FALSE	059SMPL.d	2015-07-10 13:58:37	Sample		5 ppb Ti ionic std	2% HNO3, 50 ml	1101	1	4.70151	4.70151	3.96766	23974.3	41752.2	1.44247	47735	3.40833	v2 rest
	FALSE	060CALB.d	2015-07-10 14:01:59	CalBlk	1	0 ppb Ti ionic std	2% HNO3	2101	1	0	0	N/A	470.01	42012.8	3.49497	48022.5	2.55605	v2 rest
	FALSE	061CALS.d	2015-07-10 14:05:28	CalStd	2	0.2 ppb Ti ionic std	2% HNO3	2102	1	0.270212	0.270212	9.71073	1546.74	37863.6	3.93865	42821.8	3.43383	v2 rest
	FALSE	062CALS.d	2015-07-10 14:08:52	CalStd	5	5 ppb Ti ionic std	2% HNO3	2105	1	5.11986	5.11986	2.81588	24361.5	43526.4	2.01113	47828.6	1.43473	v2 rest
	FALSE	063CALS.d	2015-07-10 14:12:21	CalStd	6	10 ppb Ti ionic std	2% HNO3	2106	1	10.491	10.491	0.458514	48474.8	42965.1	2.09853	46895.9	1.06623	v2 rest
	FALSE	064CALS.d	2015-07-10 14:15:45	CalStd	8	100 ppb Ti ionic std	2% HNO3	2108	1	99.9448	99.9448	1.90698	458803	43259.1	1.95747	46992.9	0.829968	v2 rest
	FALSE	065SMPL.d	2015-07-10 14:19:15	Sample		MQ	MQ	3	1	0.0456902	0.0456902	60.197	640.013	40302.3	2.18591	45000.7	2.25446	v2 rest
ISTD response																Sensitivity (Sc 45 --> 148)
															End / Start	0.641775	response left
5 ppb calibration check																			Conc. [ ppb ]
	FALSE	007CALS.d	2015-07-09 15:47:36	CalStd	5	5 ppb Ti ionic std	2% HNO3, 50 ml (1 day in autosampler)	1101	1	5.44551	5.44551	5.16615	37215.7	36210.1	2.72266	62199.2	2.57394	v1	Mean	RSD	Recovery
	FALSE	022SMPL.d	2015-07-09 16:39:05	Sample		5 ppb Ti ionic std	2% HNO3, 50 ml	1101	1	5.26212	5.26212	5.00995	30555.2	36250.2	0.276847	52830.3	2.42634	v1	5.20069	0.0539589	0.955042
	FALSE	038SMPL.d	2015-07-09 17:33:44	Sample		5 ppb Ti ionic std	2% HNO3, 50 ml	1101	1	4.89444	4.89444	4.06725	29252.8	40445.8	1.46873	54274.9	0.782607	v1
	FALSE	007CALS.d	2015-07-10 10:59:59	CalStd	5	5 ppb Ti ionic std	2% HNO3, 50 ml (1 day in autosampler)	1101	1	5.42639	5.42639	3.08996	36597.5	41882.5	1.19969	63243.1	1.03058	v2 rest	Mean	RSD	Recovery
	FALSE	023SMPL.d	2015-07-10 11:54:53	Sample		5 ppb Ti ionic std	2% HNO3, 50 ml	1101	1	5.01399	5.01399	1.05185	27640	40773.3	2.85947	51623.2	1.66557	v2 rest	5.04571	0.0588391	0.929846
	FALSE	038SMPL.d	2015-07-10 12:46:12	Sample		5 ppb Ti ionic std	2% HNO3, 50 ml	1101	1	5.04095	5.04095	4.68701	25526.6	43733.7	1.00926	47437.4	1.41673	v2 rest
	FALSE	059SMPL.d	2015-07-10 13:58:37	Sample		5 ppb Ti ionic std	2% HNO3, 50 ml	1101	1	4.70151	4.70151	3.96766	23974.3	41752.2	1.44247	47735	3.40833	v2 rest
Reagent blank level
	FALSE	018SMPL.d	2015-07-09 16:25:23	Sample		Blank 9	2% HNO3	2110	225	62.299	0.276884	21.3594	2300.18	36908.2	1.5476	57860.3	1.35386	v1
	FALSE	019SMPL.d	2015-07-09 16:28:51	Sample		Blank 10	2% HNO3	2112	225	119.736	0.53216	7.63445	3728.77	35976.4	1.85415	55408.8	2.01263	v1
	FALSE	035SMPL.d	2015-07-09 17:23:30	Sample		Blank 10	2% HNO3	2112	225	117.737	0.523275	6.53556	3603.75	40689.8	2.89756	54274.9	0.59737	v1
	FALSE	042SMPL.d	2015-07-09 17:47:21	Sample		Blank 9	2% HNO3	2110	225	52.5922	0.233743	12.9656	1863.45	41592	1.38423	53164.7	1.4194	v1
	FALSE	015SMPL.d	2015-07-10 11:27:32	Sample		Blank 13	2% HNO3	2309	225	407.086	1.80927	0.358203	11554.1	40024.9	2.88717	57933.8	2.51479	v2 rest
	FALSE	016SMPL.d	2015-07-10 11:30:56	Sample		Blank 14	2% HNO3	2310	225	103.983	0.462146	143.961	3211.35	38160.8	1.35044	54371.9	2.56147	v2 rest
	FALSE	020SMPL.d	2015-07-09 16:32:14	Sample		Blank 9	2% HNO3	2111	2250	<0.000	-0.0366234	N/A	323.337	36597.5	0.713575	55478.8	2.02683	v1
	FALSE	021SMPL.d	2015-07-09 16:35:42	Sample		Blank 10	2% HNO3	2201	2250	<0.000	-0.0132447	N/A	463.343	36337.1	1.65764	55475.6	1.74018	v1
	FALSE	017SMPL.d	2015-07-10 11:34:25	Sample		Blank 13	2% HNO3	2311	2250	257.195	0.114309	27.1664	1193.38	40536.1	1.78159	54977.3	1.95423	v2 rest
	FALSE	018SMPL.d	2015-07-10 11:37:48	Sample		Blank 14	2% HNO3	2312	2250	<0.000	-0.0513718	N/A	240	40121.8	3.7756	54596	4.0012	v2 rest
						Blank 9	2% HNO3	Min	225	52.5922
						Blank 13	2% HNO3	Maks	225	407.086
						Blank 9	2% HNO3	Min	2250	<0.000
						Blank 13	2% HNO3	Maks	2250	257.195
Acid level (2% HNO3)
	FALSE	001SMPL.d	2015-07-09 15:27:00	Sample		2% HNO3	2% HNO3	2	1	0	0	0	213.333	45815.5	0.93601	78718.9	2.00715	v1
	FALSE	002SMPL.d	2015-07-09 15:30:21	Sample		2% HNO3	2% HNO3	2	1	0	0	0	140	44288.3	1.70043	75694.6	0.368434	v1
	FALSE	013SMPL.d	2015-07-09 16:08:16	Sample		2% HNO3	2% HNO3	2	1	<0.000	-0.0641952	N/A	176.667	33918.9	2.33084	61817.7	0.785709	v1
	FALSE	017SMPL.d	2015-07-09 16:22:01	Sample		2% HNO3	2% HNO3	2	1	<0.000	-0.0707419	N/A	140	37836.8	2.13246	65143.9	2.57014	v1
	FALSE	001SMPL.d	2015-07-10 10:39:26	Sample		2% HNO3	2% HNO3	2	1	0	0	0	493.42	51313.8	2.74758	71134.8	1.52802	v2 rest
	FALSE	002SMPL.d	2015-07-10 10:42:47	Sample		2% HNO3	2% HNO3	2	1	0	0	0	140	46935.1	0.834528	70278	1.41409	v2 rest
	FALSE	013SMPL.d	2015-07-10 11:20:40	Sample		2% HNO3	2% HNO3	2	1	<0.000	-0.0496162	N/A	276.667	40459.2	0.975311	60723.7	1.3311	v2 rest
	FALSE	055SMPL.d	2015-07-10 13:44:59	Sample		2% HNO3	2% HNO3	2	1	<0.000	-0.0685681	N/A	123.333	41682.1	2.92284	47858.7	2.2994	v2 rest
	FALSE	056SMPL.d	2015-07-10 13:48:19	Sample		2% HNO3	2% HNO3	2	1	<0.000	-0.073329	N/A	96.6667	40990.5	4.18118	46568.4	1.13155	v2 rest
																				Conc. [ ppb ]
Replicates (extraction)																				Mean	RSD
	FALSE	026SMPL.d	2015-07-09 16:52:41	Sample		158A	I.T. 6 months	2205	225	2737.18	12.1652	2.4957	73326.8	38565.1	0.754459	55328.4	0.8671	v1	158 A & B	2704.07	0.0173158	replicate (extraction)
	FALSE	030SMPL.d	2015-07-09 17:06:20	Sample		158B	I.T. 6 months	2209	225	2670.96	11.8709	3.59018	70728.9	39617.4	0.206073	54689.6	0.679139	v1
	FALSE	036SMPL.d	2015-07-09 17:26:53	Sample		266A	P.O. 1 day	2302	225	220.156	0.978473	3.84357	6304.57	40412.5	2.22731	54539.1	1.63751	v1	266 A & B	212.51	0.0508845	replicate (extraction)
	FALSE	041SMPL.d	2015-07-09 17:43:59	Sample		266B	P.O. 1 day	2306	225	204.864	0.910506	2.85818	5697.67	41685.4	1.55919	52636.4	0.982019	v1
	FALSE	030SMPL.d	2015-07-09 17:06:20	Sample		158B	I.T. 6 months	2209	225	2670.96	11.8709	3.59018	70728.9	39617.4	0.206073	54689.6	0.679139	v1	158	2620.39	0.0272944	replicate (v1 and v2 rest)
	FALSE	057SMPL.d	2015-07-10 13:51:46	Sample		158B (2nd)	I.T. 6 months	3203	225	2569.81	11.4214	4.18781	56597.4	42778	3.12278	46919.4	3.27011	v2 rest
	FALSE	019SMPL.d	2015-07-10 11:41:14	Sample		227A	I.T. 1 day	2401	225	371.574	1.65144	3.18257	9749.61	39847.8	0.293391	53325.2	1.83193	v2 rest	227 A & B	345.57	0.106418	replicate (extraction)
	FALSE	033SMPL.d	2015-07-10 12:29:08	Sample		227B	I.T. 1 day	2502	225	319.566	1.4203	7.17609	7708.51	43212.3	3.16124	48600.8	1.74474	v2 rest
	FALSE	032SMPL.d	2015-07-09 17:13:12	Sample		260	P.O. 1 day	2211	225	246.883	1.09726	2.39618	7294.98	42300.1	1.73171	56810.1	2.29545	v1	260	239.209	0.0453666	replicate (v1 and v2 rest)
	FALSE	048SMPL.d	2015-07-10 13:21:02	Sample		260 (2nd)	P.O. 1 day	2211	225	231.535	1.02905	4.50958	5941.09	43670.1	0.93806	50519.8	1.46864	v2 rest
																				Conc. [ ppb ]			Dilution factor
Spike																				Measured	Expected	Recovery
	FALSE	057SMPL.d	2015-07-10 13:51:46	Sample		158B (2nd)	I.T. 6 months	3203	225	2569.81	11.4214	4.18781	56597.4	42778	3.12278	46919.4	3.27011	v2 rest		11.4214			3
	FALSE	058SMPL.d	2015-07-10 13:55:10	Sample		158B (spike)	I.T. 6 months	3204	225	4538.14	20.1695	14.9643	112246	47540.5	10.6885	53553.7	13.5753	v2 rest		20.1695	23.2076	0.869092	3
	FALSE	051SMPL.d	2015-07-10 13:31:20	Sample		298 (2nd)	I.V. 1 day	3108	2250	34046	15.1316	3.74596	77137.5	43035.3	2.43575	48360.2	3.44021	v2 rest		15.1316			30
	FALSE	052SMPL.d	2015-07-10 13:34:43	Sample		298 + spike	I.V. 1 day	3109	2250	56628	25.168	1.34342	129159	43693.5	2.94623	48774.6	1.64567	v2 rest		25.168	26.6858	0.943122	30
																				2704.07	0.0173158		158A
																				212.51	0.0508845		266A
																				2620.39	0.0272944		158B
																				345.57	0.106418		227A
																				239.209	0.0453666		260

## Sheet: Calibration batch 5+7
Analyte											Level									QC					Blank
Tune Mode	Transition	Q1	Name	Q2	Curve Fit	Origin	ISTD	Min Conc.	Units	Spike Amount	Level 1	Level 2	Level 3	Level 4	Level 5	Level 6	Level 7	Level 8	Level 9	QC1	QC2	QC3	QC4	QC5	BlkVrfy
1: NH3	48 -> 150	48	Ti	150	Linear	Blank offset	45 -> 130	0	ppb		0	0.2	0.5	1	5	10	20	100	200
High correlation in the 0.2 to 100 ppb calibration range
1st standard curve used for quantification						slope	0.1049
v2						interept	0.0098
																								NB! Calibration curves from the batch 5+7 v1 is not presented here!
2nd standard curve						slope	0.0976		drift	0.93041
v2						interept	0.0098

## Sheet: Readme batch 5+7
Excel path	C:\Agilent\ICPMH\1\DATA\Total\Ti NH4\Justyina\Tissue samples\201506-07 Liver batches Ti\Batch 5 and 7
Data path	C:\Agilent\ICPMH\1\DATA\Total\Ti NH4\Justyina\Tissue samples\20150709 batch 5 and 7 v2 rest.b
	C:\Agilent\ICPMH\1\DATA\Total\Ti NH4\Justyina\Tissue samples\20150709 batch 5 and 7 v1.b
Batch	P1_20150709 batch 5 and 7 v1.batch.bin
	P1_20150709 batch 5 and 7 v2 rest.batch.bin
Results	Quantified with correction for internal standard response and by using the first calibration curve. No correction for sensitivity drift.
	Concentration (ppb) in the tissue
	Raw concentration (ppb) in the measurement solution
Conclusion
QC	Reliable results obtained for Ti (48->150) with Sc (45->130) as an internal standard (ISTD)
ISTD	CPS of ISTD (Sc) decreases from beginning (100%) to 64% at the end of the sequence.
Calibration	Slope	Intercept
	0.1049	0.0098		1st standard curve used for quantification				v2 rest batch
	0.0976	0.0098		2nd standard curve				v2 rest batch		Drift	0.93041	compared to the 1st cal slope
				0				v1 batch
				0				v1 batch
	Mean (ppb)	RSD	Recovery	Sample				Unit
Cal check	5.20069	0.0539589	0.955042	5 ppb Ti ionic std				ppb, raw		v1 batch
	5.04571	0.0588391	0.929846	5 ppb Ti ionic std				ppb, raw		v2 rest batch
Spike rec.	20.1695		0.869092	158B (spike)				ppb, raw
	25.168		0.943122	298 + spike				ppb, raw
Extraction replicates	2704.07	0.0173158		158A	I.T. 6 months			ppb, tissue		replicate (extraction)
	212.51	0.0508845		266A	P.O. 1 day			ppb, tissue		replicate (extraction)
	2620.39	0.0272944		158B	I.T. 6 months			ppb, tissue		replicate (v1 and v2 rest)
	345.57	0.106418		227A	I.T. 1 day			ppb, tissue		replicate (extraction)
	239.209	0.0453666		260	P.O. 1 day			ppb, tissue		replicate (v1 and v2 rest)
Reagent blank								ppb, tissue
Min	52.5922			Blank 9		225	dilution	ppb, tissue
Max	407.086			Blank 13		225	dilution	ppb, tissue
Min	<0.000			Blank 9		2250	dilution	ppb, tissue
Max	257.195			Blank 13		2250	dilution	ppb, tissue
Accuracy
Between batches	ppb (tissue)	ppb (raw)	Relative
Batch 1-3	1596.04	7.09353	1	156	I.T. 6 months	225	dilution	ppb, tissue
Batch 4+6	140.473	0.624323	0.0880131	117	I.V. 6 months	225	dilution	ppb, tissue
Batch 5+7	?

## Sheet: Sorted
					48 -> 150 Ti [ NH3 ]
		Sample ID	Exposure Group	Total dilution	Conc. [ ppb ]	Raw Conc. [ ppb ]	Conc. RSD	CPS		ICP-MS dilution	Comments		160	P.O. 28 days	225	4668.9	20.7507	1.09406	122183	v1	3
	Saet 1 P.O. 28 days	3	P.O. 28 days	225	377.745	1.67887	13.9518	12778.4		3
		4	P.O. 28 days	225	156.717	0.696522	7.38887	4177.23	v2 rest	3
		5	P.O. 28 days	225	172.395	0.766202	6.61248	7985.3		3
		6	P.O. 28 days	225	351.906	1.56403	3.38648	10927		3
		8	P.O. 28 days	225	60.6409	0.269515	3.58418	2746.91		3
				Average	223.881	0.995027	6.98477	7722.97
				Sd	135.899	0.603994	4.28233	4278.59
		10	P.O. 28 days	225	446.623	1.98499	3.50044	22271.8		3
		11	P.O. 28 days	225	203.351	0.90378	4.10366	7815.22		3
		12	P.O. 28 days	225	422.41	1.87738	1.67339	16748.6		3
		13	P.O. 28 days	225	375.569	1.6692	1.92845	12248		3
		14	P.O. 28 days	225	43.5096	0.193376	15.4719	1953.46		3
		15	P.O. 28 days	225	309.275	1.37456	3.43439	8485.55	v1	3
		16	P.O. 28 days	225	95.7698	0.425644	5.50972	3863.81		3
		17	P.O. 28 days	225	413.065	1.83585	7.16987	10289.9	v2 rest	3
		18	P.O. 28 days	225	566.791	2.51907	1.44436	12274.6	v2 rest	3
				Average	319.596	1.42043	4.91513	10661.2
				Sd	173.069	0.769195	4.37621	6244.83
					48 -> 150 Ti [ NH3 ]
		Sample ID	Exposure Group	Total dilution	Conc. [ ppb ]	Raw Conc. [ ppb ]	Conc. RSD	CPS
	Saet 2 P.O. 6 months	38	P.O. 6 months	225	273.182	1.21414	6.15779	7908.58		3
		40	P.O. 6 months	225	393.083	1.74704	4.07909	19441.6		3
		44	P.O. 6 months	225	362.511	1.61116	0.499924	10967		3
		45	P.O. 6 months	225	265.508	1.18004	9.07177	7191.6	v1	3
				Average	323.571	1.43809	4.95214	11377.2
				Sd	63.9235	0.284104	3.60599	5619.98
		46A	P.O. 6 months	225	387.963	1.72428	3.9356	14966.9		3	double replicate batch 4+6
		46B	P.O. 6 months	225	395.765	1.75895	2.90258	14870.1		3	double replicate batch 4+6
		47	P.O. 6 months	225	423.774	1.88344	6.89965	11597.7	v1	3
		48	P.O. 6 months	225	209.052	0.929119	5.06555	6111.15	v1	3
		49	P.O. 6 months	225	431.47	1.91765	2.71975	12831.7		3
		50	P.O. 6 months	225	404.845	1.79931	5.6539	9569.51	v2 rest	3
		50	P.O. 6 months	225	294.722	1.30988	13.0804	7321.7	v2 rest	3	measured again to check the signal stability
		51	P.O. 6 months	225	360.292	1.6013	2.89224	13335.5		3
		52	P.O. 6 months	225	202.684	0.900816	4.35503	6738.08		3
		53	P.O. 6 months	225	361.721	1.60765	4.55273	9582.86	v2 rest	3
		54	P.O. 6 months	225	431.946	1.91976	1.61573	18563.9		3
				Average	354.93	1.57747	4.87938	11408.1
				Sd	83.6294	0.371686	3.10511	3935.86
					48 -> 150 Ti [ NH3 ]
		Sample ID	Exposure Group	Total dilution	Conc. [ ppb ]	Raw Conc. [ ppb ]	Conc. RSD	CPS
	Saet 3 IV 28 days	74	I.V. 28 days	225	384.579	1.70924	3.33458	12528.2		3
		77	I.V. 28 days	225	705.708	3.13648	13.4732	16709.2	v2 rest	3
		78	I.V. 28 days	225	465.536	2.06905	24.2066	15886.3		3	I.V. control measured again diluted 3x only	(when diluted 30x signal is too low)
		78	I.V. 28 days	2250	363.589	0.161595	15.3469	2153.5		30
		79	I.V. 28 days	225	403.763	1.7945	2.22438	11043.8	v1	3
				Average	464.635	1.77417	11.7171	11664.2
				Sd	140.037	1.06629	9.119	5806.53
		82	I.V. 28 days (batch 4+6)	225	381.315	1.69473	7.80311	9482.78	v2 rest	3	I.V. control measured again diluted 3x only	(when diluted 30x signal is too low)
		82	I.V. 28 days	2250	232.501	0.103334	6.75342	1453.4		30
		83	I.V. 28 days	2250	1641.12	0.729387	10.4432	8422.2		30
		83	I.V. 28 days (batch 4+6)	225	1703.34	7.57038	2.06075	40025.5	v2 rest	3	I.V. control measured again diluted 3x only	(when diluted 30x signal is too low)
		84	I.V. 28 days	225	347.765	1.54562	16.5846	8085.83	v2 rest	3	run again to check the signal stability
		84	I.V. 28 days	2250	158.637	0.0705053	26.2913	903.36	v1	30
		85	I.V. 28 days	2250	49139.3	21.8397	0.855911	136038	v1	30
		86	I.V. 28 days	2250	54016	24.0071	3.05723	231780		30
		87	I.V. 28 days	2250	64865.1	28.829	0.740659	288564		30
		88	I.V. 28 days	2250	20150.9	8.95595	1.22077	55169.3	v1	30
		88 (2nd)	I.V. 28 days	2250	20260.6	9.00471	2.12188	47258	v2 rest	30
		89	I.V. 28 days	225	52920.6	235.203	0.770941	1.40162e+06		3
		89	I.V. 28 days	2250	59316.7	26.363	1.10191	184516		30	I.V. samples from batch 1-3 diluted 30x (instead of 3x)	(when diluted 3x signal is too high)
		90	I.V. 28 days	225	49558.3	220.259	18.9368	1.26531e+06		3
		90	I.V. 28 days	2250	60458.6	26.8705	2.12629	191773		30	I.V. samples from batch 1-3 diluted 30x (instead of 3x)	(when diluted 3x signal is too high)
				Average	29010	40.8697	6.72459	258027
				Sd	26950.9	76.6743	7.97021	447238
					48 -> 150 Ti [ NH3 ]
		Sample ID	Exposure Group	Total dilution	Conc. [ ppb ]	Raw Conc. [ ppb ]	Conc. RSD	CPS
	Saet 4 I.V. 6 months	110	I.V. 6 months	225	366.485	1.62882	13.4173	10269.9		3
		112B	I.V. 6 months	225	539.657	2.39847	1.62863	12301.3	v2 rest	3
		116	I.V. 6 months	225	553.732	2.46103	0.839187	15630.9	v1	3
		117	I.V. 6 months	225	140	0.62	1.24	3680	v2 rest	3
				Average	399.968	1.77708	4.28128	10470.5
				Sd	193.098	0.859211	6.09921	5037.6		3
		118	I.V. 6 months	2250	331.349	0.147266	6.82937	2143.48		30
		118	I.V. 6 months (batch 4+6)	225	478.421	2.12632	7.3207	11270.6	v2 rest	3	samples from batch 4+6 diluted 3x only (instead of 30x)	(when diluted 30x signal is too low)
		119	I.V. 6 months	2250	2640.07	1.17337	8.14798	8502.23		30	119 from batch 4 run again for the stability checking
		119	I.V. 6 months	2250	3006.59	1.33626	2.8286	13922.7		30
		120	I.V. 6 months	2250	51097.5	22.71	2.14944	190900		30
		121	I.V. 6 months	2250	45935	20.4155	2.21856	110166	v2 rest	30
		122	I.V. 6 months	2250	42030.2	18.6801	2.3681	197014		30
		123A	I.V. 6 months	225	37606.1	167.138	2.06467	1.04765e+06		3	double replicate batch 1-3
		123A	I.V. 6 months	2250	39158	17.4035	1.07452	126760		30	I.V. samples from batch 1-3 diluted 30x (instead of 3x)	(when diluted 3x signal is too high)
		123B	I.V. 6 months	225	34816.2	154.739	3.0156	949826		3	double replicate batch 1-3
		123B	I.V. 6 months	2250	37357.8	16.6034	3.16708	121770		30	I.V. samples from batch 1-3 diluted 30x (instead of 3x)	(when diluted 3x signal is too high)
		124	I.V. 6 months	2250	363.989	0.161773	3.72286	1930.12		30
		124	I.V. 6 months (batch 4+6)	225	508.174	2.25855	2.34019	12224.6	v2 rest	3	samples from batch 4+6 diluted 3x only (instead of 30x)	(when diluted 30x signal is too low)
		126	I.V. 6 months	2250	58.7267	0.0261008	74.6949	783.357		30
		126	I.V. 6 months (batch 4+6)	225	195.242	0.867743	6.93987	4987.44	v2 rest	3	samples from batch 4+6 diluted 3x only (instead of 30x)	(when diluted 30x signal is too low)
				Average	19705.6	28.3858	8.59216	186656
				Sd	21103.5	54.5545	18.427	337638
					48 -> 150 Ti [ NH3 ]
		Sample ID	Exposure Group	Total dilution	Conc. [ ppb ]	Raw Conc. [ ppb ]	Conc. RSD	CPS
	Saet 5 I.T. 6 months	149A	I.T. 6 months	225	219.667	0.9763	5.41083	11280.6		3	double replicate batch 4+6
		149B	I.T. 6 months	225	266.22	1.1832	1.83676	12704.9		3	double replicate batch 4+6
		150	I.T. 6 months	225	23.078	0.102569	27.6653	1520.08		3
		152	I.T. 6 months	225	117.457	0.52203	7.6637	3957.15		3
		153	I.T. 6 months	225	274.027	1.2179	8.48083	7968.63		3
				Average	180.09	0.8004	10.2115	7486.28
				Sd	107.685	0.478602	10.0909	4741.16
		154	I.T. 6 months	225	566.089	2.51595	0.992681	20085.7		3
		155	I.T. 6 months	225	609.216	2.70763	3.20441	17903.2		3
		156	I.T. 6 months	225	1596.04	7.09353	3.51154	46736.5		3
		156	I.T. 6 months (2nd)	225	1662.56	7.38917	0.909438	56661.2		3	spiking experiment
		156 + spiked 10 ppb	I.T. 6 months	225	2839.74	12.6211	3.17903	95587.9		3	spiking experiment
		157	I.T. 6 months	225	307.767	1.36785	3.10047	10940.4		3
		158B (2nd)	I.T. 6 months	225	2569.81	11.4214	4.18781	56597.4	v2 rest	3	double replicate batch 5+7 (158B 2nd and 158B)
		158B (spike)	I.T. 6 months	225	4538.14	20.1695	14.9643	112246	v2 rest	3
		158A	I.T. 6 months	225	2737.18	12.1652	2.4957	73326.8	v1	3	double replicate batch 5+7
		158B	I.T. 6 months	225	2670.96	11.8709	3.59018	70728.9	v1	3	double replicate batch 5+7
		159	I.T. 6 months	225	525.805	2.33691	2.46895	13362.2	v2 rest	3
		160B	I.T. 6 months	225	4726.34	21.006	3.33981	106410	v2 rest	3
		161	I.T. 6 months	225	217.862	0.968276	6.2093	7038.21		3
		162	I.T. 6 months	225	621.654	2.76291	10.673	17529.5		3
				Average	1870.66	8.31402	4.48762	50368.1
				Sd	1520.24	6.7566	3.84801	37105.3
					48 -> 150 Ti [ NH3 ]
		Sample ID	Exposure Group	Total dilution	Conc. [ ppb ]	Raw Conc. [ ppb ]	Conc. RSD	CPS
	Saet 6 I.T. 28 days	182	I.T. 28 days	225	327.137	1.45394	21.9443	10059.8		3
		184	I.T. 28 days	225	374.259	1.66338	6.59334	9629.53	v2 rest	3
		188	I.T. 28 days	225	270.221	1.20098	1.92883	10640.2		3
		189B	I.T. 28 days	225	238.751	1.06111	8.54772	6061.13	v2 rest	3
				Average	302.592	1.34485	9.75355	9097.66
				Sd	60.1728	0.267435	8.58839	2066.28
		190	I.T. 28 days	225	787.981	3.50214	5.04685	18520.6	v2 rest	3
		191	I.T. 28 days	225	546.719	2.42986	2.70288	15060.3		3
		192	I.T. 28 days	225	459.626	2.04278	25.6122	12574.4		3
		193A	I.T. 28 days	225	241.516	1.0734	14.5782	9249.31		3	double replicate batch 1-3
		193B	I.T. 28 days	225	222.267	0.987855	6.35705	7581.77		3	double replicate batch 1-3
		194	I.T. 28 days	225	429.167	1.90741	1.50805	19678.5		3
		195	I.T. 28 days	225	105.358	0.468259	10.0554	4090.52		3
		196	I.T. 28 days	225	933.621	4.14943	4.32938	45085.9		3
		197A	I.T. 28 days	225	1007.33	4.47701	2.29392	35922.7		3	double replicate batch
		197B	I.T. 28 days	225	840.626	3.73612	2.13967	30294.7		3	double replicate batch
		198	I.T. 28 days	225	388.591	1.72707	1.77648	9993.08	v2 rest	3
				Average	542.073	2.40921	6.94546	18913.8
				Sd	307.543	1.36686	7.39044	12964.2
					48 -> 150 Ti [ NH3 ]
		Sample ID	Exposure Group	Total dilution	Conc. [ ppb ]	Raw Conc. [ ppb ]	Conc. RSD	CPS
	Saet 7 I.T. 1 day	218	I.T. 1 day	225	340.752	1.51445	1.88692	15163.7		3
		220	I.T. 1 day	225	320.843	1.42597	1.33912	8178.73	v2 rest	3
		222	I.T. 1 day	225	704.092	3.1293	5.54689	16945.5	v2 rest	3
		224	I.T. 1 day	225	290.331	1.29036	4.8773	11734.2		3
				Average	414.004	1.84002	3.41256	13005.5
				Sd	194.5	0.864446	2.10773	3877.08
		226	I.T. 1 day	225	69.6396	0.309509	8.65046	2906.93		3
		227A	I.T. 1 day	225	371.574	1.65144	3.18257	9749.61	v2 rest	3	double replicate batch 5+7
		227B	I.T. 1 day	225	319.566	1.4203	7.17609	7708.51	v2 rest	3	double replicate batch 5+7
		228	I.T. 1 day	225	15.5743	0.0692191	15.2935	1206.72		3
		229	I.T. 1 day	225	471.219	2.09431	4.06779	13305.4	v1	3
		230	I.T. 1 day	225	228.847	1.0171	2.30988	7021.52		3
		231	I.T. 1 day	225	212.051	0.942449	4.83273	10500.1		3
		232	I.T. 1 day	225	418.717	1.86096	4.97303	12184.5		3
		233	I.T. 1 day	225	214.549	0.953552	3.31034	6407.95		3
		234	I.T. 1 day	225	149.029	0.66235	21.8186	4921.08		3
				Average	247.077	1.09812	7.56149	7591.24
				Sd	148.235	0.658822	6.28544	3922.07
					48 -> 150 Ti [ NH3 ]
		Sample ID	Exposure Group	Total dilution	Conc. [ ppb ]	Raw Conc. [ ppb ]	Conc. RSD	CPS
	Saet 8 P.O. 1 day	254	P.O. 1 day	225	424.517	1.88674	2.19399	13422.2		3
		256	P.O. 1 day	225	390.774	1.73678	4.13111	14750		3
		258	P.O. 1 day	225	411.104	1.82713	2.86705	16561.7		3
		260	P.O. 1 day	225	246.883	1.09726	2.39618	7294.98	v1	3	double replicate batch 5+7
		260 (2nd)	P.O. 1 day	225	231.535	1.02905	4.50958	5941.09	v2 rest	3	run again to check the signal stability/double replicate batch 5+7
				Average	340.963	1.51539	3.21958	11594
				Sd	93.8185	0.416971	1.04272	4701.55
		262	P.O. 1 day	225	410.489	1.82439	1.50149	12384.7		3
		263	P.O. 1 day	225	292.087	1.29816	0.701488	8829.08		3
		264	P.O. 1 day	225	306.734	1.36326	3.04894	8038.66	v2 rest	3
		265	P.O. 1 day	225	373.463	1.65984	3.93489	15377.2		3
		266A	P.O. 1 day	225	220.156	0.978473	3.84357	6304.57	v1	3	double replicate batch 5+7
		266B	P.O. 1 day	225	204.864	0.910506	2.85818	5697.67	v1	3	double replicate batch 5+7
		267	P.O. 1 day	225	298.073	1.32477	7.54867	9439.55		3
		268	P.O. 1 day	225	190.802	0.848011	2.49082	9699.55		3
		269	P.O. 1 day	225	177.952	0.7909	4.57485	6344.58		3
		270	P.O. 1 day	225	86.2894	0.383509	3.28665	2676.89	v1	3
				Average	256.091	1.13818	3.37895	8479.25
				Sd	97.9536	0.435349	1.86228	3594.03
					48 -> 150 Ti [ NH3 ]
		Sample ID	Exposure Group	Total dilution	Conc. [ ppb ]	Raw Conc. [ ppb ]	Conc. RSD	CPS
	Saet 9 I.V. 1 day	290	I.V. 1 day	225	522.791	2.32352	2.04499	18260.2		3	I.V. control measured again diluted 3x only	(when diluted 30x signal is too low)
		290	I.V. 1 day	2250	409.201	0.181867	7.35246	2100.14		30
		292B	I.V. 1 day	225	229.472	1.01988	3.08368	5470.94	v2 rest	3
		294	I.V. 1 day	2250	372.514	0.165562	6.47308	1846.78		30
		294	I.V. 1 day	225	519.375	2.30833	2.4302	18357		3	I.V. control measured again diluted 3x only	(when diluted 30x signal is too low)
		296	I.V. 1 day	225	406.032	1.80459	3.4518	12041.1		3
				Average	409.898	1.30062	4.13937	9679.37
				Sd	108.348	0.993435	2.22104	7629.1
		298	I.V. 1 day	2250	32473.8	14.4328	0.913704	140488		30
		298 (2nd)	I.V. 1 day	2250	34046	15.1316	3.74596	77137.5	v2 rest	30	spiking experiment
		298 + spike	I.V. 1 day	2250	56628	25.168	1.34342	129159	v2 rest	30	spiking experiment
		299	I.V. 1 day	2250	60389.4	26.8397	3.56617	159074	v1	30
		300	I.V. 1 day	2250	51513.4	22.8948	1.70188	164999		30	I.V. samples from batch 1-3 diluted 30x (instead of 3x)	(when diluted 3x signal is too high)
		300	I.V. 1 day	225	47124.1	209.441	2.06427	1.29045e+06		3
		301A	I.V. 1 day	2250	35140.4	15.6179	1.22318	116562		30	I.V. samples from batch 1-3 diluted 30x (instead of 3x)	(when diluted 3x signal is too high)
		301A	I.V. 1 day	225	31599.2	140.441	5.26162	916336		3	double replicate batch 1-3
		301B	I.V. 1 day	2250	34666.2	15.4072	2.66107	113589		30	I.V. samples from batch 1-3 diluted 30x (instead of 3x)	(when diluted 3x signal is too high)
		301B	I.V. 1 day	225	32779.1	145.685	4.21833	936921		3	double replicate batch 1-3
		302	I.V. 1 day	2250	1253.85	0.557267	7.63199	3833.8	v1	3
		302	I.V. 1 day	225	1383.86	6.15051	5.3461	30829.3	v2 rest	3	run again to check the signal stability
		303	I.V. 1 day	2250	45504.8	20.2243	2.62478	113491	v2 rest	30
		304	I.V. 1 day	2250	92229.3	40.9908	2.22412	290560		30	I.V. samples from batch 1-3 diluted 30x (instead of 3x)	(when diluted 3x signal is too high)
		304 (2nd)	I.V. 1 day	2250	93008	41.3369	2.41324	286207		30	I.V. samples from batch 1-3 diluted 30x (instead of 3x)	(when diluted 3x signal is too high)
		304	I.V. 1 day	225	62413.9	277.395	1.99612	1.63363e+06		3
		304	I.V. 1 day	225	63155.4	280.691	4.36967	1.59516e+06		3
		305	I.V. 1 day	225	3136.14	13.9384	2.28015	100044		3
		305 + spiked 13 ppb	I.V. 1 day	225	5346.05	23.7602	2.66223	180425		3
		305	I.V. 1 day (1 day in autosampler)	750	2943.87	3.92516	3.16921	29062.5		10	run again to check the signal stability
		305	I.V. 1 day (1 day in autosampler)	750	2779.73	3.70631	2.92204	28501.5		10	run again to check the signal stability
		306A	I.V. 1 day	2250	77011.1	34.2272	0.864896	293953		30	double replicate batch 4+6
		306B	I.V. 1 day	2250	79349.3	35.2663	0.533236	281419		30	double replicate batch 4+6
		306B	I.V. 1 day	2250	75407.9	33.5146	2.00867	232256		30	306B from batch 6 run again for the stability checking
				Average	41125	61.4447	2.85815	387471
				Sd	29348.2	86.2209	1.68123	506967

## Sheet: Biodistribution_final data
	ng/g - ng Ti per g fresh tissue
			control Ti (ng/g)	Liver Ti (ng/g)				control Ti (ng/g)	Liver Ti (ng/g)
	Saet 1	P.O. 28 days	224 ± 136	320 ± 173		Saet 9	I.V. 1 day	419 ± 138	40427 ± 32950
	Saet 2	P.O. 6 months	324 ± 64	355 ± 84		Saet 3	I.V. 28 days	490 ± 148	33064 ± 27082
	Saet 3	I.V. 28 days	490 ± 148	33064 ± 27082		Saet 4	I.V. 6 months	400 ± 193	22241 ± 22327
	Saet 4	I.V. 6 months	400 ± 193	22241 ± 22327		Saet 7	I.T 1 day	414 ± 195	247 ± 148
	Saet 5	I.T. 6 months	180 ± 108	1568 ± 1378		Saet 6	I.T. 28 days	303 ± 60	542 ± 308
	Saet 6	I.T. 28 days	303 ± 60	542 ± 308		Saet 5	I.T. 6 months	180 ± 108	1568 ± 1378
	Saet 7	I.T 1 day	414 ± 195	247 ± 148		Saet 8	P.O. 1 day	341 ± 94	256 ± 98
	Saet 8	P.O. 1 day	341 ± 94	256 ± 98		Saet 1	P.O. 28 days	224 ± 136	320 ± 173
	Saet 9	I.V. 1 day	419 ± 138	40427 ± 32950		Saet 2	P.O. 6 months	324 ± 64	355 ± 84
					48 -> 150 Ti [ NH3 ]
		Sample ID	Exposure Group	Total dilution	Conc. [ ppb ]	Raw Conc. [ ppb ]	Conc. RSD	CPS		ICP-MS dilution	Comments
	Saet 1 P.O. 28 days	3	P.O. 28 days	225	377.745	1.67887	13.9518	12778.4		3
		4	P.O. 28 days	225	156.717	0.696522	7.38887	4177.23	v2 rest	3
		5	P.O. 28 days	225	172.395	0.766202	6.61248	7985.3		3
		6	P.O. 28 days	225	351.906	1.56403	3.38648	10927		3
		8	P.O. 28 days	225	60.6409	0.269515	3.58418	2746.91		3
				Average	223.881	0.995027	6.98477	7722.97
				Sd	135.899	0.603994	4.28233	4278.59
				RSD	1.64741	1.64741	1.63107	1.80503
		10	P.O. 28 days	225	446.623	1.98499	3.50044	22271.8		3
		11	P.O. 28 days	225	203.351	0.90378	4.10366	7815.22		3
		12	P.O. 28 days	225	422.41	1.87738	1.67339	16748.6		3
		13	P.O. 28 days	225	375.569	1.6692	1.92845	12248		3
		14	P.O. 28 days	225	43.5096	0.193376	15.4719	1953.46		3
		15	P.O. 28 days	225	309.275	1.37456	3.43439	8485.55	v1	3
		16	P.O. 28 days	225	95.7698	0.425644	5.50972	3863.81		3
		17	P.O. 28 days	225	413.065	1.83585	7.16987	10289.9	v2 rest	3
		18	P.O. 28 days	225	566.791	2.51907	1.44436	12274.6	v2 rest	3
				Average	319.596	1.42043	4.91513	10661.2
				Sd	173.069	0.769195	4.37621	6244.83
				RSD	1.84664	1.84664	1.12315	1.70721
					48 -> 150 Ti [ NH3 ]
		Sample ID	Exposure Group	Total dilution	Conc. [ ppb ]	Raw Conc. [ ppb ]	Conc. RSD	CPS
	Saet 2 P.O. 6 months	38	P.O. 6 months	225	273.182	1.21414	6.15779	7908.58		3
		40	P.O. 6 months	225	393.083	1.74704	4.07909	19441.6		3
		44	P.O. 6 months	225	362.511	1.61116	0.499924	10967		3
		45	P.O. 6 months	225	265.508	1.18004	9.07177	7191.6	v1	3
				Average	323.571	1.43809	4.95214	11377.2
				Sd	63.9235	0.284104	3.60599	5619.98
				RSD	5.06185	5.06185	1.37331	2.02442
		46A	P.O. 6 months	225	387.963	1.72428	3.9356	14966.9		3	double replicate batch 4+6
		46B	P.O. 6 months	225	395.765	1.75895	2.90258	14870.1		3	double replicate batch 4+6
		47	P.O. 6 months	225	423.774	1.88344	6.89965	11597.7	v1	3
		48	P.O. 6 months	225	209.052	0.929119	5.06555	6111.15	v1	3
		49	P.O. 6 months	225	431.47	1.91765	2.71975	12831.7		3
		50	P.O. 6 months	225	404.845	1.79931	5.6539	9569.51	v2 rest	3
		50	P.O. 6 months	225	294.722	1.30988	13.0804	7321.7	v2 rest	3	measured again to check the signal stability
		51	P.O. 6 months	225	360.292	1.6013	2.89224	13335.5		3
		52	P.O. 6 months	225	202.684	0.900816	4.35503	6738.08		3
		53	P.O. 6 months	225	361.721	1.60765	4.55273	9582.86	v2 rest	3
		54	P.O. 6 months	225	431.946	1.91976	1.61573	18563.9		3
				Average	354.93	1.57747	4.87938	11408.1
				Sd	83.6294	0.371686	3.10511	3935.86
				RSD	4.24408	4.24408	1.5714	2.8985
					48 -> 150 Ti [ NH3 ]
		Sample ID	Exposure Group	Total dilution	Conc. [ ppb ]	Raw Conc. [ ppb ]	Conc. RSD	CPS
	Saet 3 IV 28 days	74	I.V. 28 days	225	384.579	1.70924	3.33458	12528.2		3
		77	I.V. 28 days	225	705.708	3.13648	13.4732	16709.2	v2 rest	3
		78	I.V. 28 days	225	465.536	2.06905	24.2066	15886.3		3	I.V. control measured again diluted 3x only	(when diluted 30x signal is too low)
		79	I.V. 28 days	225	403.763	1.7945	2.22438	11043.8	v1	3
				Average	489.897	2.17732	10.8097	14041.9
				Sd	147.963	0.657612	10.2657	2695.47
				RSD	3.31094	3.31094	1.05299	5.20944
		82	I.V. 28 days (batch 4+6)	225	381.315	1.69473	7.80311	9482.78	v2 rest	3	I.V. control measured again diluted 3x only	(when diluted 30x signal is too low)
		83	I.V. 28 days (batch 4+6)	225	1703.34	7.57038	2.06075	40025.5	v2 rest	3	I.V. control measured again diluted 3x only	(when diluted 30x signal is too low)
		84	I.V. 28 days	225	347.765	1.54562	16.5846	8085.83	v2 rest	3	run again to check the signal stability
		85	I.V. 28 days	2250	49139.3	21.8397	0.855911	136038	v1	30
		86	I.V. 28 days	2250	54016	24.0071	3.05723	231780		30
		87	I.V. 28 days	2250	64865.1	28.829	0.740659	288564		30
		88	I.V. 28 days	2250	20150.9	8.95595	1.22077	55169.3	v1	30
		88 (2nd)	I.V. 28 days	2250	20260.6	9.00471	2.12188	47258	v2 rest	30
		89	I.V. 28 days	2250	59316.7	26.363	1.10191	184516		30	I.V. samples from batch 1-3 diluted 30x (instead of 3x)	(when diluted 3x signal is too high)
		90	I.V. 28 days	2250	60458.6	26.8705	2.12629	191773		30	I.V. samples from batch 1-3 diluted 30x (instead of 3x)	(when diluted 3x signal is too high)
				Average	33064	15.6681	3.76731	119269
				Sd	27082.3	10.9058	4.95103	100611
				RSD	1.22087	1.43667	0.760915	1.18545
					48 -> 150 Ti [ NH3 ]
		Sample ID	Exposure Group	Total dilution	Conc. [ ppb ]	Raw Conc. [ ppb ]	Conc. RSD	CPS
	Saet 4 I.V. 6 months	110	I.V. 6 months	225	366.485	1.62882	13.4173	10269.9		3
		112B	I.V. 6 months	225	539.657	2.39847	1.62863	12301.3	v2 rest	3
		116	I.V. 6 months	225	553.732	2.46103	0.839187	15630.9	v1	3
		117	I.V. 6 months	225	140	0.62	1.24	3680	v2 rest	3
				Average	399.968	1.77708	4.28128	10470.5
				Sd	193.098	0.859211	6.09921	5037.6
				RSD	2.07132	2.06827	0.701941	2.07847
		118	I.V. 6 months (batch 4+6)	225	478.421	2.12632	7.3207	11270.6	v2 rest	3	samples from batch 4+6 diluted 3x only (instead of 30x)	(when diluted 30x signal is too low)
		119	I.V. 6 months	2250	2640.07	1.17337	8.14798	8502.23		30	119 from batch 4 run again for the stability checking
		119	I.V. 6 months	2250	3006.59	1.33626	2.8286	13922.7		30
		120	I.V. 6 months	2250	51097.5	22.71	2.14944	190900		30
		121	I.V. 6 months	2250	45935	20.4155	2.21856	110166	v2 rest	30
		122	I.V. 6 months	2250	42030.2	18.6801	2.3681	197014		30
		123A	I.V. 6 months	2250	39158	17.4035	1.07452	126760		30	I.V. samples from batch 1-3 diluted 30x (instead of 3x)	(when diluted 3x signal is too high)
		123B	I.V. 6 months	2250	37357.8	16.6034	3.16708	121770		30	I.V. samples from batch 1-3 diluted 30x (instead of 3x)	(when diluted 3x signal is too high)
		124	I.V. 6 months (batch 4+6)	225	508.174	2.25855	2.34019	12224.6	v2 rest	3	samples from batch 4+6 diluted 3x only (instead of 30x)	(when diluted 30x signal is too low)
		126	I.V. 6 months (batch 4+6)	225	195.242	0.867743	6.93987	4987.44	v2 rest	3	samples from batch 4+6 diluted 3x only (instead of 30x)	(when diluted 30x signal is too low)
				Average	22240.7	10.3575	3.8555	79751.7
				Sd	22327.1	9.43283	2.56704	78353.8
				RSD	0.996128	1.09803	1.50193	1.01784
					48 -> 150 Ti [ NH3 ]
		Sample ID	Exposure Group	Total dilution	Conc. [ ppb ]	Raw Conc. [ ppb ]	Conc. RSD	CPS
	Saet 5 I.T. 6 months	149A	I.T. 6 months	225	219.667	0.9763	5.41083	11280.6		3	double replicate batch 4+6
		149B	I.T. 6 months	225	266.22	1.1832	1.83676	12704.9		3	double replicate batch 4+6
		150	I.T. 6 months	225	23.078	0.102569	27.6653	1520.08		3
		152	I.T. 6 months	225	117.457	0.52203	7.6637	3957.15		3
		153	I.T. 6 months	225	274.027	1.2179	8.48083	7968.63		3
				Average	180.09	0.8004	10.2115	7486.28
				Sd	107.685	0.478602	10.0909	4741.16
				RSD	1.67237	1.67237	1.01195	1.579
		154	I.T. 6 months	225	566.089	2.51595	0.992681	20085.7		3
		155	I.T. 6 months	225	609.216	2.70763	3.20441	17903.2		3
		156	I.T. 6 months	225	1596.04	7.09353	3.51154	46736.5		3
		156	I.T. 6 months (2nd)	225	1662.56	7.38917	0.909438	56661.2		3	spiking experiment
		157	I.T. 6 months	225	307.767	1.36785	3.10047	10940.4		3
		158B (2nd)	I.T. 6 months	225	2569.81	11.4214	4.18781	56597.4	v2 rest	3	double replicate batch 5+7 (158B 2nd and 158B)
		158A	I.T. 6 months	225	2737.18	12.1652	2.4957	73326.8	v1	3	double replicate batch 5+7
		158B	I.T. 6 months	225	2670.96	11.8709	3.59018	70728.9	v1	3	double replicate batch 5+7
		159	I.T. 6 months	225	525.805	2.33691	2.46895	13362.2	v2 rest	3
		160B	I.T. 6 months	225	4726.34	21.006	3.33981	106410	v2 rest	3
		161	I.T. 6 months	225	217.862	0.968276	6.2093	7038.21		3
		162	I.T. 6 months	225	621.654	2.76291	10.673	17529.5		3
				Average	1567.61	6.96715	3.72361	41443.3
				Sd	1378	6.12447	2.59398	31721.8
				RSD	1.13759	1.13759	1.43548	1.30646
					48 -> 150 Ti [ NH3 ]
		Sample ID	Exposure Group	Total dilution	Conc. [ ppb ]	Raw Conc. [ ppb ]	Conc. RSD	CPS
	Saet 6 I.T. 28 days	182	I.T. 28 days	225	327.137	1.45394	21.9443	10059.8		3
		184	I.T. 28 days	225	374.259	1.66338	6.59334	9629.53	v2 rest	3
		188	I.T. 28 days	225	270.221	1.20098	1.92883	10640.2		3
		189B	I.T. 28 days	225	238.751	1.06111	8.54772	6061.13	v2 rest	3
				Average	302.592	1.34485	9.75355	9097.66
				Sd	60.1728	0.267435	8.58839	2066.28
				RSD	5.02871	5.02871	1.13567	4.40293
		190	I.T. 28 days	225	787.981	3.50214	5.04685	18520.6		3
		191	I.T. 28 days	225	546.719	2.42986	2.70288	15060.3	v2 rest	3
		192	I.T. 28 days	225	459.626	2.04278	25.6122	12574.4		3
		193A	I.T. 28 days	225	241.516	1.0734	14.5782	9249.31		3	double replicate batch 1-3
		193B	I.T. 28 days	225	222.267	0.987855	6.35705	7581.77		3	double replicate batch 1-3
		194	I.T. 28 days	225	429.167	1.90741	1.50805	19678.5		3
		195	I.T. 28 days	225	105.358	0.468259	10.0554	4090.52		3
		196	I.T. 28 days	225	933.621	4.14943	4.32938	45085.9		3
		197A	I.T. 28 days	225	1007.33	4.47701	2.29392	35922.7		3	double replicate batch
		197B	I.T. 28 days	225	840.626	3.73612	2.13967	30294.7		3	double replicate batch
		198	I.T. 28 days	225	388.591	1.72707	1.77648	9993.08	v2 rest	3
				Average	542.073	2.40921	6.94546	18913.8
				Sd	307.543	1.36686	7.39044	12964.2
				RSD	1.76259	1.76259	0.939789	1.45892
					48 -> 150 Ti [ NH3 ]
		Sample ID	Exposure Group	Total dilution	Conc. [ ppb ]	Raw Conc. [ ppb ]	Conc. RSD	CPS
	Saet 7 I.T. 1 day	218	I.T. 1 day	225	340.752	1.51445	1.88692	15163.7		3
		220	I.T. 1 day	225	320.843	1.42597	1.33912	8178.73		3
		222	I.T. 1 day	225	704.092	3.1293	5.54689	16945.5	v2 rest	3
		224	I.T. 1 day	225	290.331	1.29036	4.8773	11734.2	v2 rest	3
				Average	414.004	1.84002	3.41256	13005.5
				Sd	194.5	0.864446	2.10773	3877.08
				RSD	2.12855	2.12855	1.61907	3.35447
		226	I.T. 1 day	225	69.6396	0.309509	8.65046	2906.93		3
		227A	I.T. 1 day	225	371.574	1.65144	3.18257	9749.61	v2 rest	3	double replicate batch 5+7
		227B	I.T. 1 day	225	319.566	1.4203	7.17609	7708.51	v2 rest	3	double replicate batch 5+7
		228	I.T. 1 day	225	15.5743	0.0692191	15.2935	1206.72		3
		229	I.T. 1 day	225	471.219	2.09431	4.06779	13305.4		3
		230	I.T. 1 day	225	228.847	1.0171	2.30988	7021.52	v1	3
		231	I.T. 1 day	225	212.051	0.942449	4.83273	10500.1		3
		232	I.T. 1 day	225	418.717	1.86096	4.97303	12184.5		3
		233	I.T. 1 day	225	214.549	0.953552	3.31034	6407.95		3
		234	I.T. 1 day	225	149.029	0.66235	21.8186	4921.08		3
				Average	247.077	1.09812	7.56149	7591.24
				Sd	148.235	0.658822	6.28544	3922.07
				RSD	1.66679	1.66679	1.20302	1.93552
					48 -> 150 Ti [ NH3 ]
		Sample ID	Exposure Group	Total dilution	Conc. [ ppb ]	Raw Conc. [ ppb ]	Conc. RSD	CPS
	Saet 8 P.O. 1 day	254	P.O. 1 day	225	424.517	1.88674	2.19399	13422.2		3
		256	P.O. 1 day	225	390.774	1.73678	4.13111	14750		3
		258	P.O. 1 day	225	411.104	1.82713	2.86705	16561.7		3
		260	P.O. 1 day	225	246.883	1.09726	2.39618	7294.98	v1	3	double replicate batch 5+7
		260 (2nd)	P.O. 1 day	225	231.535	1.02905	4.50958	5941.09	v2 rest	3	run again to check the signal stability/double replicate batch 5+7
				Average	340.963	1.51539	3.21958	11594
				Sd	93.8185	0.416971	1.04272	4701.55
				RSD	3.63428	3.63428	3.08766	2.466
		262	P.O. 1 day	225	410.489	1.82439	1.50149	12384.7		3
		263	P.O. 1 day	225	292.087	1.29816	0.701488	8829.08		3
		264	P.O. 1 day	225	306.734	1.36326	3.04894	8038.66	v2 rest	3
		265	P.O. 1 day	225	373.463	1.65984	3.93489	15377.2		3
		266A	P.O. 1 day	225	220.156	0.978473	3.84357	6304.57	v1	3	double replicate batch 5+7
		266B	P.O. 1 day	225	204.864	0.910506	2.85818	5697.67	v1	3	double replicate batch 5+7
		267	P.O. 1 day	225	298.073	1.32477	7.54867	9439.55		3
		268	P.O. 1 day	225	190.802	0.848011	2.49082	9699.55		3
		269	P.O. 1 day	225	177.952	0.7909	4.57485	6344.58		3
		270	P.O. 1 day	225	86.2894	0.383509	3.28665	2676.89	v1	3
				Average	256.091	1.13818	3.37895	8479.25
				Sd	97.9536	0.435349	1.86228	3594.03
				RSD	2.61441	2.61441	1.81442	2.35926
					48 -> 150 Ti [ NH3 ]
		Sample ID	Exposure Group	Total dilution	Conc. [ ppb ]	Raw Conc. [ ppb ]	Conc. RSD	CPS
	Saet 9 I.V. 1 day	290	I.V. 1 day	225	522.791	2.32352	2.04499	18260.2		3	I.V. control measured again diluted 3x only
		292B	I.V. 1 day	225	229.472	1.01988	3.08368	5470.94	v2 rest	3		(when diluted 30x signal is too low)
		294	I.V. 1 day	225	519.375	2.30833	2.4302	18357		3	I.V. control measured again diluted 3x only
		296	I.V. 1 day	225	406.032	1.80459	3.4518	12041.1		3		(when diluted 30x signal is too low)
				Average	419.418	1.86408	2.75267	13532.3
				Sd	137.763	0.612281	0.633284	6132.98
				RSD	3.04448	3.04448	4.34665	2.20648
		298	I.V. 1 day	2250	32473.8	14.4328	0.913704	140488		30
		298 (2nd)	I.V. 1 day	2250	34046	15.1316	3.74596	77137.5	v2 rest	30	spiking experiment
		299	I.V. 1 day	2250	60389.4	26.8397	3.56617	159074	v1	30
		300	I.V. 1 day	2250	51513.4	22.8948	1.70188	164999		30	I.V. samples from batch 1-3 diluted 30x (instead of 3x)	(when diluted 3x signal is too high)
		301A	I.V. 1 day	2250	35140.4	15.6179	1.22318	116562		30	I.V. samples from batch 1-3 diluted 30x (instead of 3x)	(when diluted 3x signal is too high)
		301B	I.V. 1 day	2250	34666.2	15.4072	2.66107	113589		30	I.V. samples from batch 1-3 diluted 30x (instead of 3x)	(when diluted 3x signal is too high)
		302	I.V. 1 day	2250	1253.85	0.557267	7.63199	3833.8	v1	3
		302	I.V. 1 day	225	1383.86	6.15051	5.3461	30829.3	v2 rest	3	run again to check the signal stability
		303	I.V. 1 day	2250	45504.8	20.2243	2.62478	113491	v2 rest	30
		304	I.V. 1 day	2250	92229.3	40.9908	2.22412	290560		30	I.V. samples from batch 1-3 diluted 30x (instead of 3x)	(when diluted 3x signal is too high)
		304 (2nd)	I.V. 1 day	2250	93008	41.3369	2.41324	286207		30	I.V. samples from batch 1-3 diluted 30x (instead of 3x)	(when diluted 3x signal is too high)
		305	I.V. 1 day	225	3136.14	13.9384	2.28015	100044		3
		305	I.V. 1 day (1 day in autosampler)	750	2943.87	3.92516	3.16921	29062.5		10	run again to check the signal stability
		305	I.V. 1 day (1 day in autosampler)	750	2779.73	3.70631	2.92204	28501.5		10	run again to check the signal stability
		306A	I.V. 1 day	2250	77011.1	34.2272	0.864896	293953		30	double replicate batch 4+6
		306B	I.V. 1 day	2250	79349.3	35.2663	0.533236	281419		30	double replicate batch 4+6
		306B	I.V. 1 day	2250	75407.9	33.5146	2.00867	232256		30	306B from batch 6 run again for the stability checking
				Average	40426.8	19.4155	2.73886	139359
				Sd	32950.2	13.1822	1.79515	100474
				RSD	1.22691	1.47286	1.52569	1.38702

[truncated: 4 more sheets: I.V. graphs, I.T. graphs, P.O. graphs, All groups_graphs]
