# Supplementary material for: In vivo-induced size transformation of cerium oxide nanoparticles in both lung and liver does not affect long-term hepatic accumulation following pulmonary exposure
Source: PLoS One. 2018 Aug 20;13(8):e0202477. doi: 10.1371/journal.pone.0202477 (PMC6101382; doi:10.1371/journal.pone.0202477)
Supplement: S2 Data — (XLSX) [file pone.0202477.s008.xlsx]

## Sheet: liver concentrations Ce
date measured	group	sample name	140Ce (ng/g)	142Ce (ng/g)	comments
2014-02-25 16:48:39	I.T. 24 h	sample 217 rest 2 IT control not diluted	15.9418	26.2489
2014-02-25 14:13:47	I.T. 24 h	sample 219 IT control not diluted	-0.0143642	1.07077
2014-02-27 13:52:22	control group	223 control not diluted	21.7597	21.6437		blanks are substracted
2014-02-26 18:55:03	control group	225 control not diluted	20.5059	20.1363
2014-02-26 20:07:27	I.T. 24 h	235 IT 10x	27.8835	34.3629
2014-02-26 20:12:15	I.T. 24 h	236 IT 10x	19.3433	24.1534		negative concentrations
2014-02-26 20:41:17	I.T. 24 h	237 IT 10x	37.2841	39.1791		mean below limit of detection
2014-02-26 19:55:21	I.T. 24 h	238 IT 10x	79.6092	80.3721
2014-02-26 18:40:38	I.T. 24 h	239 IT 10x	42.7814	42.4021		concentrations are given
2014-02-26 20:02:39	I.T. 24 h	240 IT 10x	9.44497	14.7746		in ng Ce per g wet tissue
2014-02-26 20:05:03	I.T. 24 h	240 IT 10x + Ce	30.1964	31.6087	spike (+ 23 ng/mL)	(CeO2 concentrations can be
2014-02-26 19:43:16	I.T. 24 h	241A IT 10x	18.9039	23.1845	D	calculated by multiplying with
2014-02-26 20:09:51	I.T. 24 h	241B IT 10x	10.3392	14.622	D	factor 1.23)
2014-02-26 20:14:40	I.T. 24 h	242 IT 10x	41.6088	44.8327
2014-02-26 19:57:46	I.T. 24 h	243 IT 10x	23.3274	24.8189
2014-02-25 16:43:48	I.T. 28 days	sample 181 IT control not diluted	2.31905	3.21719
2014-02-25 16:46:14	I.T. 28 days	sample 181 + Ce not diluted	5.73604	8.42894	spike (+ 0.4 ng/mL)
2014-02-25 14:00:52	I.T. 28 days	sample 183 IT control not diluted	36.136	36.9978
2014-02-26 20:58:17	control group	185 control not diluted	23.5697	23.2418
2014-02-26 18:57:28	control group	187 control not diluted	28.7667	29.4307
2014-02-25 16:01:05	I.T. 28 days	sample 199 IT 100X	856.653	877.002
2014-02-26 18:38:15	I.T. 28 days	200 IT 10x	1040.93	1067.66
2014-02-27 13:47:30	I.T. 28 days	201 IT 10x	417.237	428.888
2014-02-26 18:33:27	I.T. 28 days	202 IT 10x	107.119	115.318
2014-02-26 18:35:53	I.T. 28 days	202 IT 10x + Ce	126.246	127.81	spike (+23 ng/mL)
2014-02-26 19:04:46	I.T. 28 days	203A IT 10x	2079.19	2034.34	double determination
2014-02-26 19:11:56	I.T. 28 days	203B IT 10x	2136.02	2157.66	double determination
2014-02-26 18:45:25	I.T. 28 days	204 IT 10x	114.891	112.379
2014-02-26 21:03:07	I.T. 28 days	205 IT 10x	877.157	888.726
2014-02-26 18:52:38	I.T. 28 days	206 IT 10x	1663.63	1657.13
2014-02-26 20:50:59	I.T. 28 days	207 IT 10x	183.677	183.818
2014-02-26 20:53:25	I.T. 28 days	207 IT 10x + Ce	204.332	211.715	spike (+24 ng/mL)
2014-02-27 16:33:58	I.T. 6 months	145 IT 10x	-23.0135	-23.0795
2014-02-27 16:38:49	I.T. 6 months	146 IT 10x	-28.5167	-28.3313
2014-02-25 13:41:40	I.T. 6 months	sample 147 IT control not diluted	1.92415	3.08547
2014-02-25 13:58:28	I.T. 6 months	sample 148 IT control not diluted	1.67315	3.25075
2014-02-27 16:21:54	I.T. 6 months	163 IT 10x	85.8971	90.3034
2014-02-27 16:24:19	I.T. 6 months	163 IT 10x +Ce	108.633	108.881	spike (+25 ng/mL)
2014-02-27 16:31:33	I.T. 6 months	164 IT 10x	1160.84	1182.76
2014-02-27 16:36:23	I.T. 6 months	165 IT 10x	530.274	541.381
2014-02-27 16:26:44	I.T. 6 months	166 IT 10x	1010.58	1005.9
2014-02-27 16:29:08	I.T. 6 months	167 IT 10x	1564	1592.19
2014-02-27 17:15:04	I.T. 6 months	168 IT 10x	951.134	965.473
2014-02-27 17:17:30	I.T. 6 months	168 IT 10x + Ce	939.295	952.317	spike (+24 ng/mL)
2014-02-25 16:14:51	I.T. 6 months	sample 169 IT 100X	4723.73	4788
2014-02-25 16:09:59	I.T. 6 months	sample 170 IT 100X	8009.1	7743.06
2014-02-25 16:12:25	I.T. 6 months	sample 171 A IT 100X	238.034	218.779	double determination
2014-02-25 16:17:15	I.T. 6 months	sample 171 B 100X	256.645	272.221	double determination
2014-02-27 16:14:36	I.V. 24h	289 IV 100x	49.9704	56.4073
2014-02-27 16:00:05	I.V. 24h	291A IV 100x	59.898	63.5048	double determination
2014-02-27 16:17:02	I.V. 24h	291B IV 100x	75.9316	79.9948	double determination
2014-02-27 15:06:56	I.V. 24h	293 IV 100x	7.42654	23.0794
2014-02-27 16:12:10	I.V. 24h	295 IV 100x	-1.45196	4.91823
2014-02-27 16:09:45	I.V. 24h	307 IV 100x	74844.4	75945.7
2014-02-27 14:38:01	I.V. 24h	308 IV 100x	462.258	457.472
2014-02-27 14:11:32	I.V. 24h	309 IV 100x	14663.3	14599
2014-02-27 16:07:20	I.V. 24h	310 IV 100x	8319.37	8416.36
2014-02-27 14:30:48	I.V. 24h	311 IV 100x	2861.73	2862.18
2014-02-27 14:16:23	I.V. 24h	312 IV 100x	112950	113477
2014-02-27 15:28:40	I.V. 24h	313 IV 100x	114153	113963
2014-02-27 15:35:53	I.V. 24h	314 IV 100x	30537.8	30481.5
2014-02-27 15:11:46	I.V. 24h	315 IV 100x	775.906	810.265
2014-02-25 13:53:39	I.V. 28 days	sample 73 IV control 1000x	7.59085	32.3628
2014-02-25 14:08:57	I.V. 28 days	sample 73 IV control not diluted	-3.05792	-5.43434
2014-02-26 19:36:05	control group	76 control not diluted	4.22067	4.82265
2014-02-25 13:51:16	I.V. 28 days	sample 80 IV control 1000X	11.8911	6.45663
2014-02-25 14:06:34	I.V. 28 days	sample 80 IV control not diluted	0.758742	2.32001
2014-02-26 20:00:13	control group	81 control not diluted	17.202	17.6066
2014-02-26 20:55:52	I.V. 28 days	91A IV 100x	77007.9	76775.3	double determination
2014-02-26 21:05:32	I.V. 28 days	91B IV 100x	75735.7	75541.1	double determination
2014-02-26 20:38:52	I.V. 28 days	92 IV 100x	294.165	288.692
2014-02-26 20:46:07	I.V. 28 days	93 IV 100x	98504.4	99074.7	sample 93 measured on 2 diff. days with 2 diff. dilution factors
2014-02-25 13:48:52	I.V. 28 days	sample 93 IT 1000X	95545.1	93612.5	sample 93 measured on 2 diff. days with 2 diff. dilution factors
2014-02-26 19:38:29	I.V. 28 days	94 IV 100x	304.835	260.213
2014-02-26 19:40:52	I.V. 28 days	95 IV 100x	430.967	400.163
2014-02-26 19:50:30	I.V. 28 days	96 IV 100x	364.237	353.23
2014-02-27 13:49:56	I.V. 28 days	97 IV 100x	9300.71	9318.68
2014-02-26 19:52:55	I.V. 28 days	98 IV 100x	138914	138128
2014-02-26 19:48:05	I.V. 28 days	99 IV 100x	8977.8	8637.62
2014-02-25 16:38:58	I.V. 6 months	sample 109 IV control not diluted	12.9323	22.0042
2014-02-25 13:44:06	I.V. 6 months	sample 111 IV control not diluted	2.5103	3.3447
2014-02-25 16:36:34	I.V. 6 months	sample 113 IV control not diluted	58.9826	65.6872
2014-02-25 16:41:23	I.V. 6 months	sample 115 IV control not diluted	23.3375	28.6539
2014-02-25 15:29:34	I.V. 6 months	sample 127 IV 1000X	51713.3	51813.5
2014-02-25 15:32:01	I.V. 6 months	sample 128 IV 1000X	87024.3	85367.2	sample 128 measured twice
2014-02-25 14:21:04	I.V. 6 months	sample 128 IV 1000X	90496.2	88412.8	sample 128 measured twice
2014-02-25 15:34:24	I.V. 6 months	sample 129 IV 1000X	82797.1	80155.8
2014-02-25 15:36:47	I.V. 6 months	sample 130 IV 1000X	78041.7	76176.8
2014-02-25 15:39:11	I.V. 6 months	sample 131 IV 1000X	232.02	149.215	sample 131 with dilution factor 1000
2014-02-25 16:31:45	I.V. 6 months	sample 131 IV new dilution 100X	219.133	208.29	sample 131 with dilution factor 100
2014-02-25 15:41:35	I.V. 6 months	sample 132 IV 1000X	65784.8	65680.5
2014-02-25 15:51:24	I.V. 6 months	sample 133 IV 1000X	109.687	135.808
2014-02-25 15:53:49	I.V. 6 months	sample 134 IV 1000X	24.4628	38.8218
2014-02-25 15:56:14	I.V. 6 months	sample 135 IV 1000X	63752.9	62640.6
2014-02-27 16:02:30	P.O. 24h	253 PO not diluted	-34.4163	-34.5555
2014-02-27 14:40:26	P.O. 24h	255 PO not diluted	-10.5345	-10.4672
2014-02-27 15:26:16	P.O. 24h	257 PO not diluted	-1.67096	-2.14643
2014-02-27 15:21:28	P.O. 24h	259 PO not diluted	2.38992	3.11098
2014-02-27 14:33:12	P.O. 24h	271A PO not diluted	-12.7531	-13.5847	double determination
2014-02-27 14:45:16	P.O. 24h	271B PO not diluted	-4.5144	-4.77197	double determination
2014-02-27 15:02:07	P.O. 24h	272 PO not diluted	0.447342	0.454217
2014-02-27 14:21:14	P.O. 24h	273 PO not diluted	16.9726	18.2941
2014-02-27 14:35:36	P.O. 24h	274 PO not diluted	-0.189655	0.1519
2014-02-27 14:28:24	P.O. 24h	275 PO not diluted	1.44174	1.51031
2014-02-27 16:04:55	P.O. 24h	276 PO not diluted	-33.988	-33.7686
2014-02-27 15:04:31	P.O. 24h	277 PO not diluted	-6.4497	-5.90211
2014-02-27 14:23:37	P.O. 24h	278 PO not diluted	-4.93996	-4.84502
2014-02-27 15:31:04	P.O. 24h	279 PO not diluted	79.1901	79.643
2014-02-26 21:00:42	control group	1 control not diluted	6.65611	6.97929
2014-02-26 18:59:54	control group	2 control not diluted	20.3391	20.2889
2014-02-25 14:11:22	P.O. 28 days	sample 7 oral control not diluted	3.80506	1.40836
2014-02-25 13:27:47	P.O. 28 days	sample 9 oral control not diluted	1.13995	3.05451
2014-02-25 13:30:12	P.O. 28 days	sample 9 + Ce not ditluted	-0.460057	-0.802116	spike (+ 0.4 ng/mL)
2014-02-26 19:07:09	P.O. 28 days	19 PO not diluted	31.0251	32.6599
2014-02-26 19:45:41	P.O. 28 days	20 PO not diluted	-6.30978	-6.09543
2014-02-26 18:47:49	P.O. 28 days	21 PO not diluted	13.2432	14.5775
2014-02-26 20:36:28	P.O. 28 days	22 PO not diluted	9.99997	10.4319
2014-02-26 20:48:33	P.O. 28 days	23 PO not diluted	21.3204	21.6156
2014-02-26 19:09:32	P.O. 28 days	24 PO not diluted	19.9979	19.7076
2014-02-26 19:02:20	P.O. 28 days	25 PO not diluted	34.3402	33.2899
2014-02-26 18:50:13	P.O. 28 days	26 PO not diluted	33.7708	34.2694
2014-02-26 18:43:01	P.O. 28 days	27 PO not diluted	18.8933	19.001
2014-02-27 14:13:57	P.O. 6 months	37 PO not diluted	2.91483	2.70669
2014-02-27 15:16:38	P.O. 6 months	39 PO not diluted	-0.313941	-0.422987
2014-02-27 15:23:52	P.O. 6 months	41 PO not diluted	-7.09141	-7.09983
2014-02-27 15:19:04	P.O. 6 months	43 PO not diluted	-7.994	-7.47597
2014-02-27 15:09:21	P.O. 6 months	55 PO not diluted	-11.0618	-11.2335
2014-02-27 14:26:01	P.O. 6 months	56 PO not diluted	1.4257	0.788433
2014-02-27 16:19:29	P.O. 6 months	57 PO not diluted	-34.0896	-33.9209
2014-02-27 14:09:07	P.O. 6 months	58 PO not diluted	2.46104	2.10832
2014-02-27 14:42:51	P.O. 6 months	59 PO not diluted	-14.8382	-15.4346
2014-02-27 14:18:48	P.O. 6 months	60 PO not diluted	34.2188	33.7108
2014-02-27 15:33:29	P.O. 6 months	61 PO not diluted	41.1664	42.0562
2014-02-27 15:14:12	P.O. 6 months	63 A PO not diluted	-1.6552	-2.48406	double determination
2014-02-27 15:38:19	P.O. 6 months	63B PO not diluted	-7.98755	-7.49955	double determination

## Sheet: Sheet1
group	saet	sample type	sample name	140Ce (ng/g)	142Ce (ng/g)	Average 140&142 ng/g	Amount of NPs ng/g in 40 mg
I.V. 24h	9	control group	289 IV 100x	49.9704	56.4073	53.1889	2.12756
I.V. 24h	9	control group	291A IV 100x	59.898	63.5048	61.7014	2.46806
I.V. 24h	9	control group	291B IV 100x	75.9316	79.9948	77.9632	3.11853
I.V. 24h	9	control group	293 IV 100x	7.42654	23.0794	15.253	0.610119
I.V. 24h	9	control group	295 IV 100x	-1.45196	4.91823	1.73313	0.0693253
I.V. 24h	9	CeO2 group	307 IV 100x	74844.4	75945.7	75395.1	3015.8
I.V. 24h	9	CeO2 group	308 IV 100x	462.258	457.472	459.865	18.3946
I.V. 24h	9	CeO2 group	309 IV 100x	14663.3	14599	14631.2	585.246
I.V. 24h	9	CeO2 group	310 IV 100x	8319.37	8416.36	8367.86	334.715
I.V. 24h	9	CeO2 group	311 IV 100x	2861.73	2862.18	2861.96	114.478
I.V. 24h	9	CeO2 group	312 IV 100x	112950	113477	113213	4528.53
I.V. 24h	9	CeO2 group	313 IV 100x	114153	113963	114058	4562.32
I.V. 24h	9	CeO2 group	314 IV 100x	30537.8	30481.5	30509.6	1220.39
I.V. 24h	9	CeO2 group	315 IV 100x	775.906	810.265	793.086	31.7234
group	saet	sample type	sample name	140Ce (ng/g)	142Ce (ng/g)	Average 140&142 ng/g	Amount of NPs in 40 mg
I.V. 28 days	3	control group	73 IV control 1000x	7.59085	32.3628	19.9768	0.799073
I.V. 28 days	3	control group	73 IV control not diluted	-3.05792	-5.43434	-4.24613	-0.169845
I.V. 28 days	3	control group	76 control not diluted	4.22067	4.82265	4.52166	0.180866
I.V. 28 days	3	control group	80 IV control 1000X	11.8911	6.45663	9.17386	0.366954
I.V. 28 days	3	control group	80 IV control not diluted	0.758742	2.32001	1.53937	0.061575
I.V. 28 days	3	control group	81 control not diluted	17.202	17.6066	17.4043	0.696172
I.V. 28 days	3	CeO2 group	91A IV 100x	77007.9	76775.3	76891.6	3075.66
I.V. 28 days	3	CeO2 group	91B IV 100x	75735.7	75541.1	75638.4	3025.53
I.V. 28 days	3	CeO2 group	92 IV 100x	294.165	288.692	291.428	11.6571
I.V. 28 days	3	CeO2 group	93 IV 100x	98504.4	99074.7	98789.6	3951.58
I.V. 28 days	3	CeO2 group	93 IV 1000X	95545.1	93612.5	94578.8	3783.15
I.V. 28 days	3	CeO2 group	94 IV 100x	304.835	260.213	282.524	11.301
I.V. 28 days	3	CeO2 group	95 IV 100x	430.967	400.163	415.565	16.6226
I.V. 28 days	3	CeO2 group	96 IV 100x	364.237	353.23	358.734	14.3493
I.V. 28 days	3	CeO2 group	97 IV 100x	9300.71	9318.68	9309.69	372.388
I.V. 28 days	3	CeO2 group	98 IV 100x	138914	138128	138521	5540.85
I.V. 28 days	3	CeO2 group	99 IV 100x	8977.8	8637.62	8807.71	352.308
group	saet	sample type	sample name	140Ce (ng/g)	142Ce (ng/g)	Average 140&142 ng/g	Amount of NPs in 40 mg
I.V. 6 months	4	control group	109 IV control not diluted	12.9323	22.0042	17.4683	0.69873
I.V. 6 months	4	control group	111 IV control not diluted	2.5103	3.3447	2.9275	0.1171
I.V. 6 months	4	control group	113 IV control not diluted	58.9826	65.6872	62.3349	2.4934
I.V. 6 months	4	control group	115 IV control not diluted	23.3375	28.6539	25.9957	1.03983
I.V. 6 months	4	CeO2 group	127 IV 1000X	51713.3	51813.5	51763.4	2070.54
I.V. 6 months	4	CeO2 group	128 IV 1000X	87024.3	85367.2	86195.7	3447.83
I.V. 6 months	4	CeO2 group	128 IV 1000X	90496.2	88412.8	89454.5	3578.18
I.V. 6 months	4	CeO2 group	129 IV 1000X	82797.1	80155.8	81476.4	3259.06
I.V. 6 months	4	CeO2 group	130 IV 1000X	78041.7	76176.8	77109.3	3084.37
I.V. 6 months	4	CeO2 group	131 IV 1000X	232.02	149.215	190.618	7.62471
I.V. 6 months	4	CeO2 group	131 IV new dilution 100X	219.133	208.29	213.711	8.54845
I.V. 6 months	4	CeO2 group	132 IV 1000X	65784.8	65680.5	65732.7	2629.31
I.V. 6 months	4	CeO2 group	133 IV 1000X	109.687	135.808	122.748	4.90991
I.V. 6 months	4	CeO2 group	134 IV 1000X	24.4628	38.8218	31.6423	1.26569
I.V. 6 months	4	CeO2 group	135 IV 1000X	63752.9	62640.6	63196.7	2527.87

## Sheet: I.V.
date measured	group	saet	sample type	sample name	140Ce (ng/g)	142Ce (ng/g)	comments																group	saet	sample type	sample name	140Ce (ng/g)	142Ce (ng/g)		group	saet	sample type	sample name	140Ce (ng/g)		Average	Labels		group	sample type	sample no.	140Ce (ng/g)
2014-02-27 16:14:36	I.V. 24h	9	control group	289 IV 100x	49.9704	56.4073																	I.V. 24h	9	control group	289	49.9704	56.4073	1	I.V. 24h	9	1 day control	289	49.9704	2				I.V. 24h	1 day control	289	49.9704
2014-02-27 16:00:05	I.V. 24h	9	control group	291A IV 100x	59.898	63.5048	double determination																I.V. 24h	9	control group	291	68	72	2	I.V. 24h	9	1 day control	291	68	2	31	1 day control		I.V. 24h	1 day control	291	68
2014-02-27 16:17:02	I.V. 24h	9	control group	291B IV 100x	75.9316	79.9948	double determination																I.V. 24h	9	control group	293	7.42654	23.0794	3	I.V. 24h	9	1 day control	293	7.42654	2				I.V. 24h	1 day control	293	7.42654
2014-02-27 15:06:56	I.V. 24h	9	control group	293 IV 100x	7.42654	23.0794																	I.V. 24h	9	control group	295	0	4.91823	4	I.V. 24h	9	1 day control	295	0	2				I.V. 24h	1 day control	295	0
2014-02-27 16:12:10	I.V. 24h	9	control group	295 IV 100x	-1.45196	4.91823					140 Ce							Total Ce content in the liver after intravenous injection								AVERAGE	31.3492	39.1012	5	I.V. 24h	9	1 day CeO2	307	74844.4	9				I.V. 24h	1 day CeO2	307	74844.4
											Average			SD												SD	32.8892	30.5887	6	I.V. 24h	9	1 day CeO2	308	462.258	9				I.V. 24h	1 day CeO2	308	462.258
											1 day	28 days	6 months	1 day	28 days	6 months				140 Ce	142 Ce		I.V. 24h	9	CeO2 group	307	74844.4	75945.7	7	I.V. 24h	9	1 day CeO2	309	14663.3	9				I.V. 24h	1 day CeO2	309	14663.3
2014-02-27 16:09:45	I.V. 24h	9	CeO2 group	307 IV 100x	74844.4	75945.7				control group	31	8	24	33	6	25		1 day	control	31 ng ± 33	39 ng ± 31		I.V. 24h	9	CeO2 group	308	462.258	457.472	8	I.V. 24h	9	1 day CeO2	310	8319.37	9				I.V. 24h	1 day CeO2	310	8319.37
2014-02-27 14:38:01	I.V. 24h	9	CeO2 group	308 IV 100x	462.258	457.472				CeO2 group	39952	36887	47912	47763	52992	37467			CeO2 group	39952 ng ± 47763	40112 ng ± 47924		I.V. 24h	9	CeO2 group	309	14663.3	14599	9	I.V. 24h	9	1 day CeO2	311	2861.73	9	39952	1 day CeO2		I.V. 24h	1 day CeO2	311	2861.73
2014-02-27 14:11:32	I.V. 24h	9	CeO2 group	309 IV 100x	14663.3	14599					142 Ce							28 days	control	8 ng ± 6	11 ng ± 7		I.V. 24h	9	CeO2 group	310	8319.37	8416.36	10	I.V. 24h	9	1 day CeO2	312	112950	9				I.V. 24h	1 day CeO2	312	112950
2014-02-27 16:07:20	I.V. 24h	9	CeO2 group	310 IV 100x	8319.37	8416.36					Average			SD					CeO2 group	36887 ng ± 52992	36654 ng ± 52716		I.V. 24h	9	CeO2 group	311	2861.73	2862.18	11	I.V. 24h	9	1 day CeO2	313	114153	9				I.V. 24h	1 day CeO2	313	114153
2014-02-27 14:30:48	I.V. 24h	9	CeO2 group	311 IV 100x	2861.73	2862.18					1 day	28 days	6 months	1 day	28 days	6 months		6 months	control	24 ng ± 25	30 ng ± 26		I.V. 24h	9	CeO2 group	312	112950	113477	12	I.V. 24h	9	1 day CeO2	314	30537.8	9				I.V. 24h	1 day CeO2	314	30537.8
2014-02-27 14:16:23	I.V. 24h	9	CeO2 group	312 IV 100x	112950	113477				control group	39	11	30	31	7	26			CeO2 group	47912 ng ± 37467	47079 ng ± 36661		I.V. 24h	9	CeO2 group	313	114153	113963	13	I.V. 24h	9	1 day CeO2	315	775.906	9				I.V. 24h	1 day CeO2	315	775.906
2014-02-27 15:28:40	I.V. 24h	9	CeO2 group	313 IV 100x	114153	113963				CeO2 group	40112	36654	47079	47924	52716	36661							I.V. 24h	9	CeO2 group	314	30537.8	30481.5	14	I.V. 28 days	3	28 days control	73	4	15				group	sample type	sample no.	140Ce (ng/g)
2014-02-27 15:35:53	I.V. 24h	9	CeO2 group	314 IV 100x	30537.8	30481.5																	I.V. 24h	9	CeO2 group	315	775.906	810.265	15	I.V. 28 days	3	28 days control	76	4.22067	15	8	28 days control		I.V. 28 days	28 days control	73	4
2014-02-27 15:11:46	I.V. 24h	9	CeO2 group	315 IV 100x	775.906	810.265																				AVERAGE	39952	40112.5	16	I.V. 28 days	3	28 days control	80	6	15				I.V. 28 days	28 days control	76	4.22067
				AVERAGE	39952	40112.5																				SD	47763.2	47923.6	17	I.V. 28 days	3	28 days control	81	17.202	15				I.V. 28 days	28 days control	80	6
																							group	saet	sample type	sample name	140Ce (ng/g)	142Ce (ng/g)	18	I.V. 28 days	3	28 days CeO2	91	76372	21				I.V. 28 days	28 days control	81	17.202
date measured	group	saet	sample type	sample name	140Ce (ng/g)	142Ce (ng/g)																	I.V. 28 days	3	control group	73	4	16	19	I.V. 28 days	3	28 days CeO2	92	294.165	21				I.V. 28 days	28 days CeO2	91	76372
2014-02-25 13:53:39	I.V. 28 days	3	control group	73 IV control 1000x	7.59085	32.3628																	I.V. 28 days	3	control group	76	4.22067	4.82265	20	I.V. 28 days	3	28 days CeO2	93	97025	21				I.V. 28 days	28 days CeO2	92	294.165
2014-02-25 14:08:57	I.V. 28 days	3	control group	73 IV control not diluted	-3.05792	-5.43434																	I.V. 28 days	3	control group	80	6	4	21	I.V. 28 days	3	28 days CeO2	94	304.835	21	36887	28 days CeO2		I.V. 28 days	28 days CeO2	93	97025
2014-02-26 19:36:05	I.V. 28 days	3	control group	76 control not diluted	4.22067	4.82265																	I.V. 28 days	3	control group	81	17.202	17.6066	22	I.V. 28 days	3	28 days CeO2	95	430.967	21				I.V. 28 days	28 days CeO2	94	304.835
2014-02-25 13:51:16	I.V. 28 days	3	control group	80 IV control 1000X	11.8911	6.45663																				AVERAGE	7.85567	10.6073	23	I.V. 28 days	3	28 days CeO2	96	364.237	21				I.V. 28 days	28 days CeO2	95	430.967
2014-02-25 14:06:34	I.V. 28 days	3	control group	80 IV control not diluted	0.758742	2.32001																				SD	6.29489	7.19236	24	I.V. 28 days	3	28 days CeO2	97	9300.71	21				I.V. 28 days	28 days CeO2	96	364.237
2014-02-26 20:00:13	I.V. 28 days	3	control group	81 control not diluted	17.202	17.6066																	I.V. 28 days	3	CeO2 group	91	76372	76158	25	I.V. 28 days	3	28 days CeO2	98	138914	21				I.V. 28 days	28 days CeO2	97	9300.71
																							I.V. 28 days	3	CeO2 group	92	294.165	288.692	26	I.V. 28 days	3	28 days CeO2	99	8977.8	21				I.V. 28 days	28 days CeO2	98	138914
																							I.V. 28 days	3	CeO2 group	93	97025	96344	27	I.V. 6 months	4	6 months control	109	12.9323	28				I.V. 28 days	28 days CeO2	99	8977.8
2014-02-26 20:55:52	I.V. 28 days	3	CeO2 group	91A IV 100x	77007.9	76775.3	double determination																I.V. 28 days	3	CeO2 group	94	304.835	260.213	28	I.V. 6 months	4	6 months control	111	2.5103	28	24	6 months control		group	sample type	sample no.	140Ce (ng/g)
2014-02-26 21:05:32	I.V. 28 days	3	CeO2 group	91B IV 100x	75735.7	75541.1	double determination																I.V. 28 days	3	CeO2 group	95	430.967	400.163	29	I.V. 6 months	4	6 months control	113	58.9826	28				I.V. 6 months	6 months control	109	12.9323
2014-02-26 20:38:52	I.V. 28 days	3	CeO2 group	92 IV 100x	294.165	288.692																	I.V. 28 days	3	CeO2 group	96	364.237	353.23	30	I.V. 6 months	4	6 months control	115	23.3375	28				I.V. 6 months	6 months control	111	2.5103
2014-02-26 20:46:07	I.V. 28 days	3	CeO2 group	93 IV 100x	98504.4	99074.7	sample 93 measured on 2 diff. days with 2 diff. dilution factors																I.V. 28 days	3	CeO2 group	97	9300.71	9318.68	31	I.V. 6 months	4	6 months CeO2	127	51713.3	35				I.V. 6 months	6 months control	113	58.9826
2014-02-25 13:48:52	I.V. 28 days	3	CeO2 group	93 IV 1000X	95545.1	93612.5																	I.V. 28 days	3	CeO2 group	98	138914	138128	32	I.V. 6 months	4	6 months CeO2	128	88760	35				I.V. 6 months	6 months control	115	23.3375
2014-02-26 19:38:29	I.V. 28 days	3	CeO2 group	94 IV 100x	304.835	260.213																	I.V. 28 days	3	CeO2 group	99	8977.8	8637.62	33	I.V. 6 months	4	6 months CeO2	129	82797.1	35				I.V. 6 months	6 months CeO2	127	51713.3
2014-02-26 19:40:52	I.V. 28 days	3	CeO2 group	95 IV 100x	430.967	400.163																				AVERAGE	36887.1	36654.3	34	I.V. 6 months	4	6 months CeO2	130	78041.7	35				I.V. 6 months	6 months CeO2	128	88760
2014-02-26 19:50:30	I.V. 28 days	3	CeO2 group	96 IV 100x	364.237	353.23																				SD	52992.2	52715.7	35	I.V. 6 months	4	6 months CeO2	131	226	35	47912	6 months CeO2		I.V. 6 months	6 months CeO2	129	82797.1
2014-02-27 13:49:56	I.V. 28 days	3	CeO2 group	97 IV 100x	9300.71	9318.68																	group	saet	sample type	sample name	140Ce (ng/g)	142Ce (ng/g)	36	I.V. 6 months	4	6 months CeO2	132	65784.8	35				I.V. 6 months	6 months CeO2	130	78041.7
2014-02-26 19:52:55	I.V. 28 days	3	CeO2 group	98 IV 100x	138914	138128																	I.V. 6 months	4	control group	109	12.9323	22.0042	37	I.V. 6 months	4	6 months CeO2	133	109.687	35				I.V. 6 months	6 months CeO2	131	226
2014-02-26 19:48:05	I.V. 28 days	3	CeO2 group	99 IV 100x	8977.8	8637.62																	I.V. 6 months	4	control group	111	2.5103	3.3447	38	I.V. 6 months	4	6 months CeO2	134	24.4628	35				I.V. 6 months	6 months CeO2	132	65784.8
				AVERAGE	45943.7	45671.8														140 Ce	142 Ce		I.V. 6 months	4	control group	113	58.9826	65.6872	39	I.V. 6 months	4	6 months CeO2	135	63752.9	35				I.V. 6 months	6 months CeO2	133	109.687
																				ng/g	ng/g		I.V. 6 months	4	control group	115	23.3375	28.6539											I.V. 6 months	6 months CeO2	134	24.4628
date measured	group	saet	sample type	sample name	140Ce (ng/g)	142Ce (ng/g)												1 day	control	31 ± 33	39 ± 31					AVERAGE	24.4407	29.9225											I.V. 6 months	6 months CeO2	135	63752.9
2014-02-25 16:38:58	I.V. 6 months	4	control group	109 IV control not diluted	12.9323	22.0042													CeO2 group	39952 ± 47763	40112 ± 47924					SD	24.5475	26.1394
2014-02-25 13:44:06	I.V. 6 months	4	control group	111 IV control not diluted	2.5103	3.3447												28 days	control	8 ± 6	11 ± 7		I.V. 6 months	4	CeO2 group	127	51713.3	51813.5
2014-02-25 16:36:34	I.V. 6 months	4	control group	113 IV control not diluted	58.9826	65.6872													CeO2 group	36887 ± 52992	36654 ± 52716		I.V. 6 months	4	CeO2 group	128	88760	86890
2014-02-25 16:41:23	I.V. 6 months	4	control group	115 IV control not diluted	23.3375	28.6539												6 months	control	24 ± 25	30 ± 26		I.V. 6 months	4	CeO2 group	129	82797.1	80155.8
																			CeO2 group	47912 ± 37467	47079 ± 36661		I.V. 6 months	4	CeO2 group	130	78041.7	76176.8
																							I.V. 6 months	4	CeO2 group	131	226	179
2014-02-25 15:29:34	I.V. 6 months	4	CeO2 group	127 IV 1000X	51713.3	51813.5																	I.V. 6 months	4	CeO2 group	132	65784.8	65680.5
2014-02-25 15:32:01	I.V. 6 months	4	CeO2 group	128 IV 1000X	87024.3	85367.2	sample 128 measured twice																I.V. 6 months	4	CeO2 group	133	109.687	135.808
2014-02-25 14:21:04	I.V. 6 months	4	CeO2 group	128 IV 1000X	90496.2	88412.8	sample 128 measured twice																I.V. 6 months	4	CeO2 group	134	24.4628	38.8218
2014-02-25 15:34:24	I.V. 6 months	4	CeO2 group	129 IV 1000X	82797.1	80155.8																	I.V. 6 months	4	CeO2 group	135	63752.9	62640.6
2014-02-25 15:36:47	I.V. 6 months	4	CeO2 group	130 IV 1000X	78041.7	76176.8																				AVERAGE	47912.2	47079
2014-02-25 15:39:11	I.V. 6 months	4	CeO2 group	131 IV 1000X	232.02	149.215	sample 131 with dilution factor 1000																			SD	37467.3	36661.1
2014-02-25 16:31:45	I.V. 6 months	4	CeO2 group	131 IV new dilution 100X	219.133	208.29	sample 131 with dilution factor 100
2014-02-25 15:41:35	I.V. 6 months	4	CeO2 group	132 IV 1000X	65784.8	65680.5
2014-02-25 15:51:24	I.V. 6 months	4	CeO2 group	133 IV 1000X	109.687	135.808
2014-02-25 15:53:49	I.V. 6 months	4	CeO2 group	134 IV 1000X	24.4628	38.8218
2014-02-25 15:56:14	I.V. 6 months	4	CeO2 group	135 IV 1000X	63752.9	62640.6
				AVERAGE	47290.5	46434.5

## Sheet: I.T.
date measured	group	saet	sample type	sample name	140Ce (ng/g)	142Ce (ng/g)	comments																group	sample type	sample name	140Ce (ng/g)	142Ce (ng/g)		group	sample type	sample name	140Ce (ng/g)		Average	label		group	exposure time	sample no.	140Ce (ng/g)
2014-02-25 16:48:39	I.T. 24 h	7	control group	sample 217 rest 2 IT control not diluted	15.9418	26.2489																	I.T. 24 h	control group	217	15.9418	26.2489	1	I.T. 24 h	1 day control	217	15.9418	2				I.T. 24 h	1 day control	217	15.9418
2014-02-25 14:13:47	I.T. 24 h	7	control group	sample 219 IT control not diluted	-0.0143642	1.07077																	I.T. 24 h	control group	219	-0.0143642	1.07077	2	I.T. 24 h	1 day control	219	-0.0143642	2	15	1 day control		I.T. 24 h	1 day control	219	-0.0143642
2014-02-27 13:52:22	I.T. 24 h	7	control group	223 control not diluted	21.7597	21.6437					140 Ce							Total Ce content in the liver after intratracheal exposure					I.T. 24 h	control group	223	21.7597	21.6437	3	I.T. 24 h	1 day control	223	21.7597	2				I.T. 24 h	1 day control	223	21.7597
2014-02-26 18:55:03	I.T. 24 h	7	control group	225 control not diluted	20.5059	20.1363					Average			SD									I.T. 24 h	control group	225	20.5059	20.1363	4	I.T. 24 h	1 day control	225	20.5059	2				I.T. 24 h	1 day control	225	20.5059
				AVERAGE	14.5482	17.2749					1 day	28 days	6 months	1 day	28 days	6 months				140 Ce	142 Ce				AVERAGE	14.5482	17.2749	5	I.T. 24 h	1 day CeO2	235	27.8835	9				I.T. 24 h	1 day CeO2	235	27.8835
				SD	10.0251	11.1113				control group	15	23	1	10	15	1		1 day	control	15 ng ± 10	17 ng ± 11				SD	10.0251	11.1113	6	I.T. 24 h	1 day CeO2	236	19.3433	9				I.T. 24 h	1 day CeO2	236	19.3433
2014-02-26 20:07:27	I.T. 24 h	7	CeO2 group	235 IT 10x	27.8835	34.3629				CeO2 group	33	819	2032	21	707	2631			CeO2 group	33 ng ± 21	36 ng ± 20		I.T. 24 h	CeO2 group	235	27.8835	34.3629	7	I.T. 24 h	1 day CeO2	237	37.2841	9				I.T. 24 h	1 day CeO2	237	37.2841
2014-02-26 20:12:15	I.T. 24 h	7	CeO2 group	236 IT 10x	19.3433	24.1534					142 Ce							28 days	control	23 ng ± 15	23 ng ± 14		I.T. 24 h	CeO2 group	236	19.3433	24.1534	8	I.T. 24 h	1 day CeO2	238	79.6092	9				I.T. 24 h	1 day CeO2	238	79.6092
2014-02-26 20:41:17	I.T. 24 h	7	CeO2 group	237 IT 10x	37.2841	39.1791					Average			SD					CeO2 group	819 ng ± 707	825 ng ± 703		I.T. 24 h	CeO2 group	237	37.2841	39.1791	9	I.T. 24 h	1 day CeO2	239	42.7814	9	33	1 day CeO2		I.T. 24 h	1 day CeO2	239	42.7814
2014-02-26 19:55:21	I.T. 24 h	7	CeO2 group	238 IT 10x	79.6092	80.3721					1 day	28 days	6 months	1 day	28 days	6 months		6 months	control	1 ng ± 1	2 ng ± 2		I.T. 24 h	CeO2 group	238	79.6092	80.3721	10	I.T. 24 h	1 day CeO2	240	9.44497	9				I.T. 24 h	1 day CeO2	240	9.44497
2014-02-26 18:40:38	I.T. 24 h	7	CeO2 group	239 IT 10x	42.7814	42.4021				control group	17	23	2	11	14	2			CeO2 group	2032 ng ± 2631	2017 ng ± 2562		I.T. 24 h	CeO2 group	239	42.7814	42.4021	11	I.T. 24 h	1 day CeO2	241	15	9				I.T. 24 h	1 day CeO2	241	15
2014-02-26 20:02:39	I.T. 24 h	7	CeO2 group	240 IT 10x	9.44497	14.7746				CeO2 group	36	825	2017	20	703	2562							I.T. 24 h	CeO2 group	240	9.44497	14.7746	12	I.T. 24 h	1 day CeO2	242	41.6088	9				I.T. 24 h	1 day CeO2	242	41.6088
2014-02-26 20:05:03	I.T. 24 h	7	CeO2 group	240 IT 10x + Ce	30.1964	31.6087	spike (+ 23 ng/mL)																I.T. 24 h	CeO2 group	241	15	19	13	I.T. 24 h	1 day CeO2	243	23.3274	9				I.T. 24 h	1 day CeO2	243	23.3274
2014-02-26 19:43:16	I.T. 24 h	7	CeO2 group	241A IT 10x	18.9039	23.1845	double determination																I.T. 24 h	CeO2 group	242	41.6088	44.8327	14	I.T. 28 days	28 days control	181	2.31905	15				group	exposure time	sample no.	140Ce (ng/g)
2014-02-26 20:09:51	I.T. 24 h	7	CeO2 group	241B IT 10x	10.3392	14.622	double determination													140 Ce	142 Ce		I.T. 24 h	CeO2 group	243	23.3274	24.8189	15	I.T. 28 days	28 days control	183	36.136	15	23	28 days control		I.T. 28 days	28 days control	181	2.31905
2014-02-26 20:14:40	I.T. 24 h	7	CeO2 group	242 IT 10x	41.6088	44.8327														ng/g	ng/g				AVERAGE	32.9203	35.9884	16	I.T. 28 days	28 days control	185	23.5697	15				I.T. 28 days	28 days control	183	36.136
2014-02-26 19:57:46	I.T. 24 h	7	CeO2 group	243 IT 10x	23.3274	24.8189												1 day	control	15 ± 10	17 ± 11				SD	21.0523	19.7026	17	I.T. 28 days	28 days control	187	28.7667	15				I.T. 28 days	28 days control	185	23.5697
				AVERAGE	32.4024	35.502													CeO2 group	33 ± 21	36 ± 20		group	sample type	sample name	140Ce (ng/g)	142Ce (ng/g)	18	I.T. 28 days	28 days CeO2	199	856.653	21				I.T. 28 days	28 days control	187	28.7667
				SD	21.5984	20.2217												28 days	control	23 ± 15	23 ± 14		I.T. 28 days	control group	181	2.31905	3.21719	19	I.T. 28 days	28 days CeO2	200	1040.93	21				I.T. 28 days	28 days CeO2	199	856.653
date measured	group	saet	sample type	sample name	140Ce (ng/g)	142Ce (ng/g)	comments												CeO2 group	819 ± 707	825 ± 703		I.T. 28 days	control group	183	36.136	36.9978	20	I.T. 28 days	28 days CeO2	201	417.237	21				I.T. 28 days	28 days CeO2	200	1040.93
2014-02-25 16:43:48	I.T. 28 days	6	control group	181 IT control not diluted	2.31905	3.21719												6 months	control	1 ± 1	2 ± 2		I.T. 28 days	control group	185	23.5697	23.2418	21	I.T. 28 days	28 days CeO2	202	107.119	21	819	28 days CeO2		I.T. 28 days	28 days CeO2	201	417.237
2014-02-25 16:46:14	I.T. 28 days	6	control group	181 + Ce not diluted	5.73604	8.42894	spike (+ 0.4 ng/mL)												CeO2 group	2032 ± 2631	2017 ± 2562		I.T. 28 days	control group	187	28.7667	29.4307	22	I.T. 28 days	28 days CeO2	203	2108	21				I.T. 28 days	28 days CeO2	202	107.119
2014-02-25 14:00:52	I.T. 28 days	6	control group	183 IT control not diluted	36.136	36.9978																			AVERAGE	22.6979	23.2219	23	I.T. 28 days	28 days CeO2	204	114.891	21				I.T. 28 days	28 days CeO2	203	2108
2014-02-26 20:58:17	I.T. 28 days	6	control group	185 control not diluted	23.5697	23.2418																			SD	14.5312	14.4743	24	I.T. 28 days	28 days CeO2	205	877.157	21				I.T. 28 days	28 days CeO2	204	114.891
2014-02-26 18:57:28	I.T. 28 days	6	control group	187 control not diluted	28.7667	29.4307																	I.T. 28 days	CeO2 group	199	856.653	877.002	25	I.T. 28 days	28 days CeO2	206	1663.63	21				I.T. 28 days	28 days CeO2	205	877.157
				AVERAGE	22.6979	23.2219																	I.T. 28 days	CeO2 group	200	1040.93	1067.66	26	I.T. 28 days	28 days CeO2	207	183.677	21				I.T. 28 days	28 days CeO2	206	1663.63
				SD	14.5312	14.4743																	I.T. 28 days	CeO2 group	201	417.237	428.888	27	I.T. 6 months	6 months control	145	0	28				I.T. 28 days	28 days CeO2	207	183.677
2014-02-25 16:01:05	I.T. 28 days	6	CeO2 group	199 IT 100X	856.653	877.002																	I.T. 28 days	CeO2 group	202	107.119	115.318	28	I.T. 6 months	6 months control	146	0	28	1	6 months control		group	exposure time	sample no.	140Ce (ng/g)
2014-02-26 18:38:15	I.T. 28 days	6	CeO2 group	200 IT 10x	1040.93	1067.66																	I.T. 28 days	CeO2 group	203	2108	2096	29	I.T. 6 months	6 months control	147	1.92415	28				I.T. 6 months	6 months control	145	0
2014-02-27 13:47:30	I.T. 28 days	6	CeO2 group	201 IT 10x	417.237	428.888																	I.T. 28 days	CeO2 group	204	114.891	112.379	30	I.T. 6 months	6 months control	148	1.67315	28				I.T. 6 months	6 months control	146	0
2014-02-26 18:33:27	I.T. 28 days	6	CeO2 group	202 IT 10x	107.119	115.318																	I.T. 28 days	CeO2 group	205	877.157	888.726	31	I.T. 6 months	6 months CeO2	163	85.8971	35				I.T. 6 months	6 months control	147	1.92415
2014-02-26 18:35:53	I.T. 28 days	6	CeO2 group	202 IT 10x + Ce	126.246	127.81	spike (+23 ng/mL)																I.T. 28 days	CeO2 group	206	1663.63	1657.13	32	I.T. 6 months	6 months CeO2	164	1160.84	35				I.T. 6 months	6 months control	148	1.67315
2014-02-26 19:04:46	I.T. 28 days	6	CeO2 group	203A IT 10x	2079.19	2034.34	double determination																I.T. 28 days	CeO2 group	207	183.677	183.818	33	I.T. 6 months	6 months CeO2	165	530.274	35				I.T. 6 months	6 months CeO2	163	85.8971
2014-02-26 19:11:56	I.T. 28 days	6	CeO2 group	203B IT 10x	2136.02	2157.66	double determination																		AVERAGE	818.811	825.213	34	I.T. 6 months	6 months CeO2	166	1010.58	35				I.T. 6 months	6 months CeO2	164	1160.84
2014-02-26 18:45:25	I.T. 28 days	6	CeO2 group	204 IT 10x	114.891	112.379																			SD	706.804	702.943	35	I.T. 6 months	6 months CeO2	167	1564	35	2032	6 months CeO2		I.T. 6 months	6 months CeO2	165	530.274
2014-02-26 21:03:07	I.T. 28 days	6	CeO2 group	205 IT 10x	877.157	888.726																	group	sample type	sample name	140Ce (ng/g)	142Ce (ng/g)	36	I.T. 6 months	6 months CeO2	168	951.134	35				I.T. 6 months	6 months CeO2	166	1010.58
2014-02-26 18:52:38	I.T. 28 days	6	CeO2 group	206 IT 10x	1663.63	1657.13																	I.T. 6 months	control group	145	0	0	37	I.T. 6 months	6 months CeO2	169	4723.73	35				I.T. 6 months	6 months CeO2	167	1564
2014-02-26 20:50:59	I.T. 28 days	6	CeO2 group	207 IT 10x	183.677	183.818																	I.T. 6 months	control group	146	0	0	38	I.T. 6 months	6 months CeO2	170	8009.1	35				I.T. 6 months	6 months CeO2	168	951.134
2014-02-26 20:53:25	I.T. 28 days	6	CeO2 group	207 IT 10x + Ce	204.332	211.715	spike (+24 ng/mL)																I.T. 6 months	control group	147	1.92415	3.08547	39	I.T. 6 months	6 months CeO2	171	248	35				I.T. 6 months	6 months CeO2	169	4723.73
				AVERAGE	947.65	952.291																	I.T. 6 months	control group	148	1.67315	3.25075										I.T. 6 months	6 months CeO2	170	8009.1
				SD	781.178	775.602																			AVERAGE	0.899326	1.58406										I.T. 6 months	6 months CeO2	171	248
date measured	group	saet	sample type	sample name	140Ce (ng/g)	142Ce (ng/g)	comments																		SD	1.0435	1.83035
2014-02-27 16:33:58	I.T. 6 months	5	control group	145 IT 10x	-23.0135	-23.0795																	I.T. 6 months	CeO2 group	163	85.8971	90.3034
2014-02-27 16:38:49	I.T. 6 months	5	control group	146 IT 10x	-28.5167	-28.3313																	I.T. 6 months	CeO2 group	164	1160.84	1182.76
2014-02-25 13:41:40	I.T. 6 months	5	control group	147 IT control not diluted	1.92415	3.08547																	I.T. 6 months	CeO2 group	165	530.274	541.381
2014-02-25 13:58:28	I.T. 6 months	5	control group	148 IT control not diluted	1.67315	3.25075																	I.T. 6 months	CeO2 group	166	1010.58	1005.9
																							I.T. 6 months	CeO2 group	167	1564	1592.19
																							I.T. 6 months	CeO2 group	168	951.134	965.473
2014-02-27 16:21:54	I.T. 6 months	5	CeO2 group	163 IT 10x	85.8971	90.3034																	I.T. 6 months	CeO2 group	169	4723.73	4788
2014-02-27 16:24:19	I.T. 6 months	5	CeO2 group	163 IT 10x +Ce	108.633	108.881	spike (+25 ng/mL)																I.T. 6 months	CeO2 group	170	8009.1	7743.06
2014-02-27 16:31:33	I.T. 6 months	5	CeO2 group	164 IT 10x	1160.84	1182.76																	I.T. 6 months	CeO2 group	171	248	246
2014-02-27 16:36:23	I.T. 6 months	5	CeO2 group	165 IT 10x	530.274	541.381																			AVERAGE	2031.51	2017.23
2014-02-27 16:26:44	I.T. 6 months	5	CeO2 group	166 IT 10x	1010.58	1005.9																			SD	2631.2	2561.66
2014-02-27 16:29:08	I.T. 6 months	5	CeO2 group	167 IT 10x	1564	1592.19
2014-02-27 17:15:04	I.T. 6 months	5	CeO2 group	168 IT 10x	951.134	965.473
2014-02-27 17:17:30	I.T. 6 months	5	CeO2 group	168 IT 10x + Ce	939.295	952.317	spike (+24 ng/mL)
2014-02-25 16:14:51	I.T. 6 months	5	CeO2 group	sample 169 IT 100X	4723.73	4788
2014-02-25 16:09:59	I.T. 6 months	5	CeO2 group	sample 170 IT 100X	8009.1	7743.06
2014-02-25 16:12:25	I.T. 6 months	5	CeO2 group	sample 171 A IT 100X	238.034	218.779	double determination
2014-02-25 16:17:15	I.T. 6 months	5	CeO2 group	sample 171 B 100X	256.645	272.221	double determination
				AVERAGE	1707.9	1697.48
				SD	2632.05	2564.03

## Sheet: P.O.
date measured	group	saet	sample type	sample name	140Ce (ng/g)	142Ce (ng/g)	comments	140Ce (ng/g)	142Ce (ng/g)																sample type	sample name		140Ce (ng/g)		Average	labels	sample type	sample name	exposure time	140Ce (ng/g)
2014-02-27 16:02:30	P.O. 24h	8	control group	253 PO not diluted	-34.4163	-34.5555		0	0															1	control group	253 PO not diluted	1 day control	0	2			control group	253	1 day control	0
2014-02-27 14:40:26	P.O. 24h	8	control group	255 PO not diluted	-10.5345	-10.4672		0	0															2	control group	255 PO not diluted	1 day control	0	2	1	1 day control	control group	255	1 day control	0
2014-02-27 15:26:16	P.O. 24h	8	control group	257 PO not diluted	-1.67096	-2.14643		0	0			140 Ce								Total Ce content in the liver after oral exposure				3	control group	257 PO not diluted	1 day control	0	2			control group	257	1 day control	0
2014-02-27 15:21:28	P.O. 24h	8	control group	259 PO not diluted	2.38992	3.11098		2.38992	3.11098				Average			SD								4	control group	259 PO not diluted	1 day control	2.38992	2			control group	259	1 day control	2.38992
				Average	-11.058	-11.0145	Average	0.597481	0.777745				1 day	28 days	6 months	1 day	28 days	6 months				140 Ce	142 Ce	5	CeO2 group	271A PO not diluted	1 day CeO2	0	9			CeO2 group	271	1 day CeO2	0
				SD	16.4808	16.6598	SD	1.19496	1.55549			control group	1	8	1	1	9	2		1 day	control	1 ng/g ± 1	1 ng/g ± 2	6	CeO2 group	272 PO not diluted	1 day CeO2	0.447342	9			CeO2 group	272	1 day CeO2	0.447342
2014-02-27 14:33:12	P.O. 24h	8	CeO2 group	271A PO not diluted	-12.7531	-13.5847	double determination	0	0			CeO2 group	10	20	9	25	12	16			CeO2 group	10 ng/g ± 25	10 ng/g ± 25	7	CeO2 group	273 PO not diluted	1 day CeO2	16.9726	9			CeO2 group	273	1 day CeO2	16.9726
2014-02-27 14:45:16	P.O. 24h	8	CeO2 group	271B PO not diluted	-4.5144	-4.77197	double determination	0	0											28 days	control	8 ng/g ± 9	8 ng/g ± 9	8	CeO2 group	274 PO not diluted	1 day CeO2	-0.189655	9			CeO2 group	274	1 day CeO2	-0.189655
2014-02-27 15:02:07	P.O. 24h	8	CeO2 group	272 PO not diluted	0.447342	0.454217		0.447342	0.454217												CeO2 group	20 ng/g ± 12	21 ng/g ± 12	9	CeO2 group	275 PO not diluted	1 day CeO2	1.44174	9	10	1 day CeO2	CeO2 group	275	1 day CeO2	1.44174
2014-02-27 14:21:14	P.O. 24h	8	CeO2 group	273 PO not diluted	16.9726	18.2941		16.9726	18.2941											6 months	control	1 ng/g ± 2	1 ng/g ± 1	10	CeO2 group	276 PO not diluted	1 day CeO2	0	9			CeO2 group	276	1 day CeO2	0
2014-02-27 14:35:36	P.O. 24h	8	CeO2 group	274 PO not diluted	-0.189655	0.1519		-0.189655	0.1519												CeO2 group	9 ng/g ± 16	9 ng/g ± 17	11	CeO2 group	277 PO not diluted	1 day CeO2	0	9			CeO2 group	277	1 day CeO2	0
2014-02-27 14:28:24	P.O. 24h	8	CeO2 group	275 PO not diluted	1.44174	1.51031		1.44174	1.51031															12	CeO2 group	278 PO not diluted	1 day CeO2	0	9			CeO2 group	278	1 day CeO2	0
2014-02-27 16:04:55	P.O. 24h	8	CeO2 group	276 PO not diluted	-33.988	-33.7686		0	0													140 Ce	142 Ce	13	CeO2 group	279 PO not diluted	1 day CeO2	79.1901	9			CeO2 group	279	1 day CeO2	79.1901
2014-02-27 15:04:31	P.O. 24h	8	CeO2 group	277 PO not diluted	-6.4497	-5.90211		0	0													ng/g	ng/g	14	control group	1 control not diluted	28 days control	6.65611	15			sample type	sample name	exposure time	140Ce (ng/g)
2014-02-27 14:23:37	P.O. 24h	8	CeO2 group	278 PO not diluted	-4.93996	-4.84502		0	0											1 day	control	1 ± 1	1 ± 2	15	control group	2 control not diluted	28 days control	20.3391	15	8	28 days control	control group	1	28 days control	6.65611
2014-02-27 15:31:04	P.O. 24h	8	CeO2 group	279 PO not diluted	79.1901	79.643		79.1901	79.643												CeO2 group	10 ± 25	10 ± 25	16	control group	7 control not diluted	28 days control	3.80506	15			control group	2	28 days control	20.3391
				Average	3.52169	3.7181	Average	9.78622	10.0053											28 days	control	8 ± 9	8 ± 9	17	control group	9 control not diluted	28 days control	1.13995	15			control group	7	28 days control	3.80506
				SD	29.5177	29.717	SD	24.9527	25.12												CeO2 group	20 ± 12	21 ± 12	18	CeO2 group	19 PO not diluted	28 days CeO2	31.0251	21			control group	9	28 days control	1.13995
date measured	group	saet	sample type	sample name	140Ce (ng/g)	142Ce (ng/g)	comments	140Ce (ng/g)	142Ce (ng/g)											6 months	control	1 ± 2	1 ± 1	19	CeO2 group	20 PO not diluted	28 days CeO2	0	21			CeO2 group	19	28 days CeO2	31.0251
2014-02-26 21:00:42	P.O. 28 days	1	control group	1 control not diluted	6.65611	6.97929		6.65611	6.97929												CeO2 group	9 ± 16	9 ± 17	20	CeO2 group	21 PO not diluted	28 days CeO2	13.2432	21			CeO2 group	20	28 days CeO2	0
2014-02-26 18:59:54	P.O. 28 days	1	control group	2 control not diluted	20.3391	20.2889		20.3391	20.2889															21	CeO2 group	22 PO not diluted	28 days CeO2	9.99997	21	20	28 days CeO2	CeO2 group	21	28 days CeO2	13.2432
2014-02-25 14:11:22	P.O. 28 days	1	control group	7 control not diluted	3.80506	1.40836		3.80506	1.40836															22	CeO2 group	23 PO not diluted	28 days CeO2	21.3204	21			CeO2 group	22	28 days CeO2	9.99997
2014-02-25 13:27:47	P.O. 28 days	1	control group	9 control not diluted	1.13995	3.05451		1.13995	3.05451															23	CeO2 group	24 PO not diluted	28 days CeO2	19.9979	21			CeO2 group	23	28 days CeO2	21.3204
2014-02-25 13:30:12	P.O. 28 days	1	control group	9 + Ce not ditluted	-0.460057	-0.802116	spike (+ 0.4 ng/mL)																	24	CeO2 group	25 PO not diluted	28 days CeO2	34.3402	21			CeO2 group	24	28 days CeO2	19.9979
				Average	7.98505	7.93277	Average	7.98505	7.93277			142 Ce												25	CeO2 group	26 PO not diluted	28 days CeO2	33.7708	21			CeO2 group	25	28 days CeO2	34.3402
				SD	8.30318	8.38135	SD	8.53845	8.5625				Average			SD								26	CeO2 group	27 PO not diluted	28 days CeO2	18.8933	21			CeO2 group	26	28 days CeO2	33.7708
2014-02-26 19:07:09	P.O. 28 days	1	CeO2 group	19 PO not diluted	31.0251	32.6599		31.0251	32.6599				1 day	28 days	6 months	1 day	28 days	6 months						27	control group	37 PO not diluted	6 months control	2.91483	28			CeO2 group	27	28 days CeO2	18.8933
2014-02-26 19:45:41	P.O. 28 days	1	CeO2 group	20 PO not diluted	-6.30978	-6.09543		0	0			control group	1	8	1	2	9	1						28	control group	39 PO not diluted	6 months control	-0.313941	28	1	6 months control	sample type	sample name	exposure time	140Ce (ng/g)
2014-02-26 18:47:49	P.O. 28 days	1	CeO2 group	21 PO not diluted	13.2432	14.5775		13.2432	14.5775			CeO2 group	10	21	9	25	12	17						29	control group	41 PO not diluted	6 months control	0	28			control group	37	6 months control	2.91483
2014-02-26 20:36:28	P.O. 28 days	1	CeO2 group	22 PO not diluted	9.99997	10.4319		9.99997	10.4319															30	control group	43 PO not diluted	6 months control	0	28			control group	39	6 months control	-0.313941
2014-02-26 20:48:33	P.O. 28 days	1	CeO2 group	23 PO not diluted	21.3204	21.6156		21.3204	21.6156															31	CeO2 group	55 PO not diluted	6 months CeO2	0	35			control group	41	6 months control	0
2014-02-26 19:09:32	P.O. 28 days	1	CeO2 group	24 PO not diluted	19.9979	19.7076		19.9979	19.7076															32	CeO2 group	56 PO not diluted	6 months CeO2	1.4257	35			control group	43	6 months control	0
2014-02-26 19:02:20	P.O. 28 days	1	CeO2 group	25 PO not diluted	34.3402	33.2899		34.3402	33.2899															33	CeO2 group	57 PO not diluted	6 months CeO2	0	35			CeO2 group	55	6 months CeO2	0
2014-02-26 18:50:13	P.O. 28 days	1	CeO2 group	26 PO not diluted	33.7708	34.2694		33.7708	34.2694															34	CeO2 group	58 PO not diluted	6 months CeO2	2.46104	35			CeO2 group	56	6 months CeO2	1.4257
2014-02-26 18:43:01	P.O. 28 days	1	CeO2 group	27 PO not diluted	18.8933	19.001		18.8933	19.001															35	CeO2 group	59 PO not diluted	6 months CeO2	0	35	9	6 months CeO2	CeO2 group	57	6 months CeO2	0
				Average	19.5868	19.9397	Average	20.2879	20.617															36	CeO2 group	60 PO not diluted	6 months CeO2	34.2188	35			CeO2 group	58	6 months CeO2	2.46104
				SD	13.0198	12.9716	SD	11.5364	11.5203															37	CeO2 group	61 PO not diluted	6 months CeO2	41.1664	35			CeO2 group	59	6 months CeO2	0
date measured	group	saet	sample type	sample name	140Ce (ng/g)	142Ce (ng/g)	comments	140Ce (ng/g)	142Ce (ng/g)															38	CeO2 group	63 A PO not diluted	6 months CeO2	0	35			CeO2 group	60	6 months CeO2	34.2188
2014-02-27 14:13:57	P.O. 6 months	2	control group	37 PO not diluted	2.91483	2.70669		2.91483	2.70669															39	CeO2 group	63B PO not diluted	6 months CeO2	0	35			CeO2 group	61	6 months CeO2	41.1664
2014-02-27 15:16:38	P.O. 6 months	2	control group	39 PO not diluted	-0.313941	-0.422987		-0.313941	-0.422987																							CeO2 group	63	6 months CeO2	0
2014-02-27 15:23:52	P.O. 6 months	2	control group	41 PO not diluted	-7.09141	-7.09983		0	0
2014-02-27 15:19:04	P.O. 6 months	2	control group	43 PO not diluted	-7.994	-7.47597		0	0
				Average	-3.12113	-3.07302	Average	0.650222	0.570925
				SD	4.57769	4.35973	SD	1.51697	1.43774
2014-02-27 15:09:21	P.O. 6 months	2	CeO2 group	55 PO not diluted	-11.0618	-11.2335		0	0
2014-02-27 14:26:01	P.O. 6 months	2	CeO2 group	56 PO not diluted	1.4257	0.788433		1.4257	0.788433
2014-02-27 16:19:29	P.O. 6 months	2	CeO2 group	57 PO not diluted	-34.0896	-33.9209		0	0
2014-02-27 14:09:07	P.O. 6 months	2	CeO2 group	58 PO not diluted	2.46104	2.10832		2.46104	2.10832
2014-02-27 14:42:51	P.O. 6 months	2	CeO2 group	59 PO not diluted	-14.8382	-15.4346		0	0
2014-02-27 14:18:48	P.O. 6 months	2	CeO2 group	60 PO not diluted	34.2188	33.7108		34.2188	33.7108
2014-02-27 15:33:29	P.O. 6 months	2	CeO2 group	61 PO not diluted	41.1664	42.0562		41.1664	42.0562
2014-02-27 15:14:12	P.O. 6 months	2	CeO2 group	63 A PO not diluted	-1.6552	-2.48406	double determination	0	0
2014-02-27 15:38:19	P.O. 6 months	2	CeO2 group	63B PO not diluted	-7.98755	-7.49955	double determination	0	0
				Average	1.07106	0.899009	Average	8.808	8.74041
				SD	23.544	23.6654	SD	16.4904	16.6683

## Sheet: I.V. spleen
group	saet	sample type	sample name	140Ce (ng/g)	142Ce (ng/g)	entire spleen mass	140 Ce ng/spleen mass	142 Ce ng/spleen mass															group	saet	sample type	sample name	entire spleen mass	140 Ce ng/spleen mass	142 Ce ng/spleen mass		group	saet	sample type	sample name	140 Ce ng/spleen mass		Average	Labels		group	saet	sample type	sample name	140 Ce ng/spleen mass
I.V. 24h	9	1 day control	289	1.76471	1.76471	0.0681	0.120176	0.120176															I.V. 24h	9	1 day control	289	0.0681	0.120176	0.120176	1	I.V. 24h	9	1 day control	289	0.120176	2				I.V. 24h	9	1 day control	289	0.120176
I.V. 24h	9	1 day control	291	409.231	407.692	0.0524	21.4437	21.3631															I.V. 24h	9	1 day control	291	0.0524	21.4437	21.3631	2	I.V. 24h	9	1 day control	291	21.4437	2	6	1 day control		I.V. 24h	9	1 day control	291	21.4437
I.V. 24h	9	1 day control	293	30.8333	28.3333	0.0496	1.52933	1.40533															I.V. 24h	9	1 day control	293	0.0496	1.52933	1.40533	3	I.V. 24h	9	1 day control	293	1.52933	2				I.V. 24h	9	1 day control	293	1.52933
I.V. 24h	9	1 day control	295	0.625	0.625	0.0608	0.038	0.038			140 Ce							Total Ce content in the spleen after intravenous injection					I.V. 24h	9	1 day control	295	0.0608	0.038	0.038	4	I.V. 24h	9	1 day control	295	0.038	2				I.V. 24h	9	1 day control	295	0.038
											Average			SD													Average	5.7828	5.73165	5	I.V. 24h	9	1 day CeO2	307	7526.75	9				I.V. 24h	9	1 day CeO2	307	7526.75
											1 day	28 days	6 months	1 day	28 days	6 months				140 Ce	142 Ce						SD	10.463	10.4397	6	I.V. 24h	9	1 day CeO2	308	44.5792	9				I.V. 24h	9	1 day CeO2	308	44.5792
I.V. 24h	9	1 day CeO2	307	104684	103647	0.0719	7526.75	7452.24		control group								1 day	control	6 ng ± 10	6 ng ± 10		I.V. 24h	9	1 day CeO2	307	0.0719	7526.75	7452.24	7	I.V. 24h	9	1 day CeO2	309	1707.66	9				I.V. 24h	9	1 day CeO2	309	1707.66
I.V. 24h	9	1 day CeO2	308	997.297	989.189	0.0447	44.5792	44.2168		CeO2 group									CeO2 group	4388 ng ± 5284	4345 ng ± 5221		I.V. 24h	9	1 day CeO2	308	0.0447	44.5792	44.2168	8	I.V. 24h	9	1 day CeO2	310	969.173	9				I.V. 24h	9	1 day CeO2	310	969.173
I.V. 24h	9	1 day CeO2	309	33615.4	34323.1	0.0508	1707.66	1743.61			142 Ce							28 days	control	0	0		I.V. 24h	9	1 day CeO2	309	0.0508	1707.66	1743.61	9	I.V. 24h	9	1 day CeO2	311	362.492	9	4388	1 day CeO2		I.V. 24h	9	1 day CeO2	311	362.492
I.V. 24h	9	1 day CeO2	310	13766.7	13827.8	0.0704	969.173	973.476			Average			SD					CeO2 group	3851 ng ± 5364	3806 ng ± 5291		I.V. 24h	9	1 day CeO2	310	0.0704	969.173	973.476	10	I.V. 24h	9	1 day CeO2	312	13761.4	9				I.V. 24h	9	1 day CeO2	312	13761.4
I.V. 24h	9	1 day CeO2	311	5330.77	5330.77	0.068	362.492	362.492			1 day	28 days	6 months	1 day	28 days	6 months		6 months	control	1 ng ± 2	1 ng ± 2		I.V. 24h	9	1 day CeO2	311	0.068	362.492	362.492	11	I.V. 24h	9	1 day CeO2	313	11629.3	9				I.V. 24h	9	1 day CeO2	313	11629.3
I.V. 24h	9	1 day CeO2	312	275779	273387	0.0499	13761.4	13642		control group									CeO2 group	10843 ng ± 9210	12294 ng ± 11705		I.V. 24h	9	1 day CeO2	312	0.0499	13761.4	13642	12	I.V. 24h	9	1 day CeO2	314	3368.57	9				I.V. 24h	9	1 day CeO2	314	3368.57
I.V. 24h	9	1 day CeO2	313	203309	200288	0.0572	11629.3	11456.5		CeO2 group													I.V. 24h	9	1 day CeO2	313	0.0572	11629.3	11456.5	13	I.V. 24h	9	1 day CeO2	315	117.791	9				I.V. 24h	9	1 day CeO2	315	117.791
I.V. 24h	9	1 day CeO2	314	57780	56850	0.0583	3368.57	3314.36															I.V. 24h	9	1 day CeO2	314	0.0583	3368.57	3314.36	14	I.V. 28 days	3	28 days control	73	0.100909	15
I.V. 24h	9	1 day CeO2	315	1551.92	1557.69	0.0759	117.791	118.229															I.V. 24h	9	1 day CeO2	315	0.0759	117.791	118.229	15	I.V. 28 days	3	28 days control	76	0.204419	15	0	28 days control		I.V. 28 days	3	28 days control	73	0.100909
																											Average	4387.52	4345.24	16	I.V. 28 days	3	28 days control	80	0.308073	15				I.V. 28 days	3	28 days control	76	0.204419
																											SD	5283.99	5221.13	17	I.V. 28 days	3	28 days control	81	0.381111	15				I.V. 28 days	3	28 days control	80	0.308073
I.V. 28 days	3	28 days control	73	1.09091	1.09091	0.0925	0.100909	0.100909															I.V. 28 days	3	28 days control	73	0.0925	0.100909	0.100909	18	I.V. 28 days	3	28 days CeO2	91	12415.3	21				I.V. 28 days	3	28 days control	81	0.381111
I.V. 28 days	3	28 days control	76	3.48837	3.48837	0.0586	0.204419	0.204419															I.V. 28 days	3	28 days control	76	0.0586	0.204419	0.204419	19	I.V. 28 days	3	28 days CeO2	92	26.775	21				I.V. 28 days	3	28 days CeO2	91	12415.3
I.V. 28 days	3	28 days control	80	4.36364	4.36364	0.0706	0.308073	0.308073															I.V. 28 days	3	28 days control	80	0.0706	0.308073	0.308073	20	I.V. 28 days	3	28 days CeO2	93	11774.2	21				I.V. 28 days	3	28 days CeO2	92	26.775
I.V. 28 days	3	28 days control	81	5.55556	5.55556	0.0686	0.381111	0.381111															I.V. 28 days	3	28 days control	81	0.0686	0.381111	0.381111	21	I.V. 28 days	3	28 days CeO2	94	29.32	21	3851	28 days CeO2		I.V. 28 days	3	28 days CeO2	93	11774.2
																											Average	0.248628	0.248628	22	I.V. 28 days	3	28 days CeO2	95	50.991	21				I.V. 28 days	3	28 days CeO2	94	29.32
																											SD	0.122285	0.122285	23	I.V. 28 days	3	28 days CeO2	96	31.4586	21				I.V. 28 days	3	28 days CeO2	95	50.991
I.V. 28 days	3	28 days CeO2	91	156364	153957	0.0794	12415.3	12224.2															I.V. 28 days	3	28 days CeO2	91	0.0794	12415.3	12224.2	24	I.V. 28 days	3	28 days CeO2	97	1117.2	21				I.V. 28 days	3	28 days CeO2	96	31.4586
I.V. 28 days	3	28 days CeO2	92	332.609	332.609	0.0805	26.775	26.775															I.V. 28 days	3	28 days CeO2	92	0.0805	26.775	26.775	25	I.V. 28 days	3	28 days CeO2	98	8293.83	21				I.V. 28 days	3	28 days CeO2	97	1117.2
I.V. 28 days	3	28 days CeO2	93	205843	203494	0.0572	11774.2	11639.9															I.V. 28 days	3	28 days CeO2	93	0.0572	11774.2	11639.9	26	I.V. 28 days	3	28 days CeO2	99	918.502	21				I.V. 28 days	3	28 days CeO2	98	8293.83
I.V. 28 days	3	28 days CeO2	94	400	407.143	0.0733	29.32	29.8436															I.V. 28 days	3	28 days CeO2	94	0.0733	29.32	29.8436	27	I.V. 6 months	4	6 months control	109	3.59585	28				I.V. 28 days	3	28 days CeO2	99	918.502
I.V. 28 days	3	28 days CeO2	95	690	690	0.0739	50.991	50.991															I.V. 28 days	3	28 days CeO2	95	0.0739	50.991	50.991	28	I.V. 6 months	4	6 months control	111	0.7712	28	1	6 months control
I.V. 28 days	3	28 days CeO2	96	435.714	442.857	0.0722	31.4586	31.9743															I.V. 28 days	3	28 days CeO2	96	0.0722	31.4586	31.9743	29	I.V. 6 months	4	6 months control	113	0.262653	28				I.V. 6 months	4	6 months control	109	3.59585
I.V. 28 days	3	28 days CeO2	97	14000	14050	0.0798	1117.2	1121.19															I.V. 28 days	3	28 days CeO2	97	0.0798	1117.2	1121.19	30	I.V. 6 months	4	6 months control	115	0.616429	28				I.V. 6 months	4	6 months control	111	0.7712
I.V. 28 days	3	28 days CeO2	98	167214	165450	0.0496	8293.83	8206.32															I.V. 28 days	3	28 days CeO2	98	0.0496	8293.83	8206.32	31	I.V. 6 months	4	6 months CeO2	127	6929.55	35				I.V. 6 months	4	6 months control	113	0.262653
I.V. 28 days	3	28 days CeO2	99	13311.6	13395.3	0.069	918.502	924.279															I.V. 28 days	3	28 days CeO2	99	0.069	918.502	924.279	32	I.V. 6 months	4	6 months CeO2	128	18646	35				I.V. 6 months	4	6 months control	115	0.616429
																											Average	3850.84	3806.16	33	I.V. 6 months	4	6 months CeO2	129	16748	35				I.V. 6 months	4	6 months CeO2	127	6929.55
																											SD	5364.18	5291.46	34	I.V. 6 months	4	6 months CeO2	130	21381.4	35				I.V. 6 months	4	6 months CeO2	128	18646
I.V. 6 months	4	6 months control	109	40.7692	40	0.0882	3.59585	3.528															I.V. 6 months	4	6 months control	109	0.0882	3.59585	3.528	35	I.V. 6 months	4	6 months CeO2	131	64.0636	35	10843	6 months CeO2		I.V. 6 months	4	6 months CeO2	129	16748
I.V. 6 months	4	6 months control	111	8	8	0.0964	0.7712	0.7712															I.V. 6 months	4	6 months control	111	0.0964	0.7712	0.7712	36	I.V. 6 months	4	6 months CeO2	132	20923.6	35				I.V. 6 months	4	6 months CeO2	130	21381.4
I.V. 6 months	4	6 months control	113	3.06122	3.06122	0.0858	0.262653	0.262653															I.V. 6 months	4	6 months control	113	0.0858	0.262653	0.262653	37	I.V. 6 months	4	6 months CeO2	133	26.9694	35				I.V. 6 months	4	6 months CeO2	131	64.0636
I.V. 6 months	4	6 months control	115	7.14286	7.14286	0.0863	0.616429	0.616429															I.V. 6 months	4	6 months control	115	0.0863	0.616429	0.616429	38	I.V. 6 months	4	6 months CeO2	134	0	35				I.V. 6 months	4	6 months CeO2	132	20923.6
																											Average	1.31153	1.29457	39	I.V. 6 months	4	6 months CeO2	135	12866	35				I.V. 6 months	4	6 months CeO2	133	26.9694
																											SD	1.53768	1.50409											I.V. 6 months	4	6 months CeO2	134	0
I.V. 6 months	4	6 months CeO2	127	130500	133000	0.0531	6929.55	7062.3															I.V. 6 months	4	6 months CeO2	127	0.0531	6929.55	7062.3											I.V. 6 months	4	6 months CeO2	135	12866
I.V. 6 months	4	6 months CeO2	128	299775	296550	0.0622	18646	18445.4															I.V. 6 months	4	6 months CeO2	128	0.0622	18646	18445.4
I.V. 6 months	4	6 months CeO2	129	212000	213333	0.079	16748	16853.3															I.V. 6 months	4	6 months CeO2	129	0.079	16748	16853.3
I.V. 6 months	4	6 months CeO2	130	238898	382347	0.0895	21381.4	34220.1															I.V. 6 months	4	6 months CeO2	130	0.0895	21381.4	34220.1
I.V. 6 months	4	6 months CeO2	131	818.182	818.182	0.0783	64.0636	64.0636															I.V. 6 months	4	6 months CeO2	131	0.0783	64.0636	64.0636
I.V. 6 months	4	6 months CeO2	132	202944	204833	0.1031	20923.6	21118.3															I.V. 6 months	4	6 months CeO2	132	0.1031	20923.6	21118.3
I.V. 6 months	4	6 months CeO2	133	306.122	306.122	0.0881	26.9694	26.9694															I.V. 6 months	4	6 months CeO2	133	0.0881	26.9694	26.9694
I.V. 6 months	4	6 months CeO2	134	0	73.1707	0.0747	0	5.46585											140 Ce	142 Ce			I.V. 6 months	4	6 months CeO2	134	0.0747	0	5.46585
I.V. 6 months	4	6 months CeO2	135	162245	162061	0.0793	12866	12851.5											ng/g	ng/g			I.V. 6 months	4	6 months CeO2	135	0.0793	12866	12851.5
																	1 day	control	6 ± 10	6 ± 10							Average	10842.8	12294.2
																		CeO2 group	4388 ± 5284	4345 ± 5221							SD	9209.92	11704.6
																	28 days	control	0	0
																		CeO2 group	3851 ± 5364	3806 ± 5291
																	6 months	control	1 ± 2	1 ± 2
																		CeO2 group	10843 ± 9210	12294 ± 11705

## Sheet: porównanie wątroba i śledziona
	group	saet	sample type	sample no.	140 Ce (ng/g tissue)	140 Ce ng/liver mass		140 Ce (ng/g tissue)	140 Ce ng/spleen mass			140 Ce ng found in the liver and spleen	142 Ce ng found in the liver and spleen
	I.V. 24h	9	1 day control	289	49.9704	48.0865		1.76471	0.120176	28.3166		48.2067	54.401
	I.V. 24h	9	1 day control	291	68	55.998		409.231	21.4437	0.166165		77.4417	80.6551
	I.V. 24h	9	1 day control	293	7.42654	5.77265		30.8333	1.52933	0.240861		7.30198	19.345
	I.V. 24h	9	1 day control	295	0	0		0.625	0.038	0		0	4.71425
	I.V. 24h	9	1 day CeO2	307	74844.4	66192.4		104684	7527	0.714958		73719.2	74618.6
	I.V. 24h	9	1 day CeO2	308	462.258	426.988		997.297	44.5792	0.463511		471.567	466.784
	I.V. 24h	9	1 day CeO2	309	14663.3	12554.7		33615.4	1707	0.436207		14262.4	14243.3
	I.V. 24h	9	1 day CeO2	310	8319.37	9055.63		13766.7	969.173	0.604312		10024.8	10134.7			Group	Exposure time	Animal no.	140 Ce (ng) found in the liver&spleen
	I.V. 24h	9	1 day CeO2	311	2861.73	2611.04		5330.77	362.492	0.536833		2973.54	2973.95			I.V. 24h	1 day CeO2	312	136447
	I.V. 24h	9	1 day CeO2	312	112950	122686		275779	13761	0.409567		136447	136900			I.V. 24h	1 day CeO2	313	115041
	I.V. 24h	9	1 day CeO2	313	114153	103411		203309	11629	0.561475		115041	114696			I.V. 28 days	28 days CeO2	98	131761
	I.V. 24h	9	1 day CeO2	314	30537.8	24888.3		57780	3369	0.528519		28256.9	28156.7			I.V. 6 months	6 months CeO2	128	127974
	I.V. 24h	9	1 day CeO2	315	775.906	766.905		1551.92	117.791	0.499964		884.696	919.095			I.V. 6 months	6 months CeO2	129	120998
												140 Ce ng	142 Ce ng			I.V. 6 months	6 months CeO2	130	128572
	I.V. 28 days	3	28 days control	73	4	8.48505		1.09091	0.100909	3.66667		8.58596	36.2761
	I.V. 28 days	3	28 days control	76	4.22067	4.23502		3.48837	0.204419	1.20993		4.43944	5.04346
	I.V. 28 days	3	28 days control	80	6	10.6449		4.36364	0.308073	1.375		10.953	6.08805
	I.V. 28 days	3	28 days control	81	17.202	17.6252		5.55556	0.381111	3.09636		18.0063	18.4208
	I.V. 28 days	3	28 days CeO2	91	76372	87713.2		156364	12415	0.488425		100129	99691.7
	I.V. 28 days	3	28 days CeO2	92	294.165	285.429		332.609	26.775	0.884418		312.204	306.893
	I.V. 28 days	3	28 days CeO2	93	97025	85274.4		205843	11774	0.471355		97048.6	96316.6
	I.V. 28 days	3	28 days CeO2	94	304.835	320.047		400	29.32	0.762089		349.367	303.041
	I.V. 28 days	3	28 days CeO2	95	430.967	421.098		690	50.991	0.62459		472.089	441.99
	I.V. 28 days	3	28 days CeO2	96	364.237	384.999		435.714	31.4586	0.835954		416.457	405.338
	I.V. 28 days	3	28 days CeO2	97	9300.71	11047.4		14000	1117	0.664336		12164.6	12189.9
	I.V. 28 days	3	28 days CeO2	98	138914	123467		167214	8294	0.830757		131761	130974
	I.V. 28 days	3	28 days CeO2	99	8977.8	8617.79		13311.6	918.502	0.674433		9536.29	9215.53
												140 Ce ng	142 Ce ng
	I.V. 6 months	4	6 months control	109	12.9323	16.7706		40	3.59585	0.323307		20.3664	32.0631
	I.V. 6 months	4	6 months control	111	2.5103	2.79799		8	0.7712	0.313788		3.56919	4.4992
	I.V. 6 months	4	6 months control	113	58.9826	85.3596		3	0.262653	19.6609		85.6223	95.3252
	I.V. 6 months	4	6 months control	115	23.3375	26.5767		7	0.616429	3.33393		27.1932	33.2475
	I.V. 6 months	4	6 months CeO2	127	51713.3	56869.1		130500	6930	0.396271		63798.7	64041.6
	I.V. 6 months	4	6 months CeO2	128	88760	109328		299775	18646	0.296089		127974	125459
	I.V. 6 months	4	6 months CeO2	129	82797.1	104250		212000	16746	0.390552		120998	117777
	I.V. 6 months	4	6 months CeO2	130	78041.7	107190		238897	21381	0.326675		128572	138849
	I.V. 6 months	4	6 months CeO2	131	226	289.212		818	64	0.276284		353.276	293.13
	I.V. 6 months	4	6 months CeO2	132	65784.8	87678		202944	20923	0.324153		108602	108657
	I.V. 6 months	4	6 months CeO2	133	109.687	116.576		306	26	0.358455		143.545	171.307
	I.V. 6 months	4	6 months CeO2	134	24.4628	22.5376		0	0	#DIV/0!		22.5376	41.2324
	I.V. 6 months	4	6 months CeO2	135	63752.9	64855.8		162244	12866	0.392944		77721.8	76575.7
