# Supplementary material for: In vivo-induced size transformation of cerium oxide nanoparticles in both lung and liver does not affect long-term hepatic accumulation following pulmonary exposure
Source: PLoS One. 2018 Aug 20;13(8):e0202477. doi: 10.1371/journal.pone.0202477 (PMC6101382; doi:10.1371/journal.pone.0202477)
Supplement: S3 Data — (XLSX) [file pone.0202477.s009.xlsx]

## Sheet: Lung IT 1 day
animal no	236	237	240	241	242	243
dilution factor	5000000	8.33333e+06	5.71429e+06	3.33333e+06	5.92593e+06	10000000
	18	18.1	18.1	18	18.1	18.2
	18	18.1	18.1	18	18.1	18.5
	18	18.1	18.1	18	18.1	18.5
	18	18.1	18.1	18	18.1	18.5
	18.3	18.4	18.1	18	18.1	18.5
	18.3	18.4	18.1	18	18.1	18.5
	18.3	18.4	18.1	18	18.1	18.5
	18.3	18.4	18.1	18	18.4	18.5
	18.3	18.4	18.1	18	18.4	18.7
	18.3	18.7	18.1	18	18.4	18.7
	18.3	18.7	18.1	18	18.4	18.7
	18.3	18.7	18.4	18.3	18.4	18.7
	18.3	18.7	18.4	18.3	18.4	19
	18.6	18.7	18.4	18.3	18.4	19
	18.6	18.7	18.4	18.3	18.4	19
	18.6	18.7	18.4	18.3	18.4	19.3
	18.6	18.7	18.4	18.3	18.4	19.3
	18.6	19	18.4	18.3	18.4	19.3
	18.6	19	18.4	18.3	18.4	19.3
	18.6	19.2	18.4	18.3	18.4	19.3
	18.9	19.2	18.4	18.3	18.4	19.3
	18.9	19.2	18.4	18.6	18.7	19.3
	18.9	19.2	18.4	18.6	18.7	19.5
	18.9	19.2	18.7	18.6	18.7	19.5
	18.9	19.2	18.7	18.6	18.7	19.5
	18.9	19.5	18.7	18.6	18.7	19.5
	18.9	19.5	18.7	18.6	18.7	19.5
	18.9	19.5	18.7	18.6	18.7	19.5
	18.9	19.7	18.7	18.6	18.7	19.8
	18.9	19.7	18.7	18.6	18.7	19.8
	18.9	19.7	18.7	18.6	18.7	19.8
	18.9	19.7	18.9	18.6	18.7	20
	19.2	19.7	18.9	18.6	18.7	20
	19.2	19.7	18.9	18.6	19	20
	19.2	19.7	18.9	18.6	19	20.3
	19.2	20	18.9	18.6	19	20.3
	19.2	20	18.9	18.6	19	20.3
	19.2	20	18.9	18.6	19	20.3
	19.2	20.2	18.9	18.6	19	20.3
	19.2	20.2	18.9	18.6	19	20.3
	19.2	20.2	18.9	18.6	19	20.5
	19.4	20.2	19.2	18.6	19	20.5
	19.4	20.4	19.2	18.6	19	20.5
	19.4	20.5	19.2	18.6	19	20.5
	19.4	20.5	19.2	18.8	19	20.5
	19.4	20.5	19.2	18.8	19.3	20.5
	19.4	20.5	19.2	18.8	19.3	20.5
	19.4	20.5	19.5	18.8	19.3	20.8
	19.7	20.7	19.5	18.8	19.3	20.8
	19.7	20.7	19.5	18.8	19.3	21
	19.7	20.7	19.5	18.8	19.3	21
	19.7	20.7	19.5	18.8	19.3	21.2
	19.7	20.7	19.5	18.8	19.3	21.2
	19.7	20.7	19.5	18.8	19.3	21.2
	19.7	20.9	19.5	18.8	19.3	21.2
	19.7	20.9	19.5	19.1	19.3	21.4
	19.9	20.9	19.7	19.1	19.3	21.4
	19.9	20.9	19.7	19.1	19.3	21.4
	19.9	20.9	19.7	19.1	19.3	21.4
	19.9	20.9	19.7	19.1	19.3	21.4
	19.9	20.9	19.7	19.4	19.3	21.4
	19.9	21.2	19.7	19.4	19.5	21.6
	19.9	21.2	19.7	19.4	19.5	21.6
	19.9	21.2	19.7	19.4	19.5	21.6
	20.2	21.2	19.7	19.4	19.5	21.6
	20.2	21.2	19.7	19.4	19.5	21.6
	20.2	21.2	19.7	19.4	19.5	21.8
	20.2	21.4	19.7	19.4	19.5	21.8
	20.2	21.4	20	19.4	19.5	21.8
	20.2	21.4	20	19.4	19.5	22
	20.2	21.4	20	19.4	19.5	22
	20.2	21.4	20	19.4	19.5	22.2
	20.2	21.4	20	19.4	19.5	22.2
	20.2	21.4	20	19.4	19.5	22.2
	20.2	21.6	20	19.4	19.5	22.2
	20.4	21.6	20	19.6	19.8	22.2
	20.4	21.6	20	19.6	19.8	22.2
	20.4	21.6	20	19.6	19.8	22.2
	20.4	21.6	20	19.6	19.8	22.2
	20.4	21.6	20	19.6	19.8	22.4
	20.4	21.6	20.2	19.9	19.8	22.4
	20.4	21.6	20.2	19.9	19.8	22.4
	20.4	21.8	20.2	19.9	20	22.4
	20.7	21.8	20.2	19.9	20	22.6
	20.7	21.8	20.5	19.9	20	22.6
	20.7	21.8	20.5	19.9	20	22.6
	20.7	21.8	20.5	19.9	20	22.6
	20.7	21.8	20.5	19.9	20	22.6
	20.7	22	20.5	19.9	20	22.6
	20.7	22	20.5	19.9	20	22.6
	20.7	22	20.5	19.9	20	22.6
	20.9	22	20.5	19.9	20	22.8
	20.9	22	20.5	19.9	20	22.8
	20.9	22	20.5	19.9	20	22.8
	20.9	22	20.7	19.9	20.3	22.8
	20.9	22.2	20.7	19.9	20.3	22.8
	20.9	22.2	20.7	19.9	20.3	23
	20.9	22.2	20.7	19.9	20.3	23
	20.9	22.2	20.7	20.1	20.3	23
	21.1	22.2	20.7	20.1	20.3	23
	21.1	22.2	20.7	20.1	20.4	23.2
	21.1	22.2	20.7	20.1	20.5	23.4
	21.1	22.2	20.9	20.1	20.5	23.4
	21.1	22.2	20.9	20.1	20.5	23.4
	21.1	22.4	20.9	20.1	20.5	23.4
	21.1	22.4	20.9	20.4	20.5	23.6
	21.1	22.4	20.9	20.4	20.5	23.6
	21.3	22.4	20.9	20.4	20.5	23.6
	21.3	22.5	21.1	20.4	20.5	23.7
	21.3	22.5	21.1	20.6	20.5	23.7
	21.3	22.6	21.1	20.6	20.5	23.7
	21.3	22.6	21.1	20.6	20.5	23.9
	21.3	22.6	21.1	20.6	20.5	23.9
	21.5	22.6	21.1	20.6	20.7	23.9
	21.5	22.6	21.1	20.6	20.7	23.9
	21.5	22.6	21.4	20.6	20.7	23.9
	21.5	22.8	21.4	20.6	20.7	24.1
	21.5	22.8	21.4	20.6	20.7	24.2
	21.5	22.8	21.4	20.8	20.7	24.2
	21.5	23	21.4	20.8	20.7	24.2
	21.5	23	21.4	20.8	20.7	24.2
	21.8	23	21.4	20.8	20.7	24.2
	21.8	23.2	21.6	20.8	20.7	24.4
	21.8	23.2	21.6	20.8	20.7	24.4
	21.8	23.2	21.6	20.8	21	24.4
	21.8	23.2	21.6	20.8	21	24.6
	21.8	23.2	21.6	20.8	21	24.6
	21.8	23.3	21.6	20.8	21	24.7
	21.8	23.3	21.6	21.1	21	24.7
	22	23.3	21.6	21.1	21	24.7
	22	23.5	21.6	21.1	21	24.9
	22	23.7	21.6	21.1	21	24.9
	22	23.7	21.6	21.1	21	24.9
	22	23.7	21.8	21.1	21	25
	22	23.7	21.8	21.1	21	25
	22	23.7	21.8	21.1	21	25.2
	22.2	23.9	22	21.1	21.2	25.2
	22.2	23.9	22	21.1	21.2	25.4
	22.2	23.9	22	21.1	21.2	25.4
	22.2	23.9	22	21.1	21.2	25.4
	22.2	24	22	21.1	21.2	25.4
	22.2	24	22	21.1	21.2	25.5
	22.4	24	22	21.1	21.2	25.5
	22.4	24	22	21.1	21.2	25.5
	22.4	24.2	22.2	21.3	21.2	25.5
	22.6	24.2	22.2	21.3	21.2	25.5
	22.6	24.2	22.2	21.3	21.4	25.5
	22.6	24.2	22.2	21.3	21.4	25.7
	22.6	24.4	22.2	21.3	21.4	25.7
	22.6	24.4	22.2	21.3	21.4	25.7
	22.6	24.4	22.2	21.3	21.4	25.7
	22.6	24.4	22.2	21.3	21.4	26
	22.6	24.5	22.2	21.3	21.4	26
	22.7	24.5	22.2	21.3	21.4	26.1
	22.7	24.5	22.2	21.3	21.6	26.1
	22.7	24.5	22.4	21.3	21.6	26.1
	22.7	24.7	22.4	21.5	21.6	26.4
	22.7	24.7	22.4	21.5	21.6	26.4
	22.7	24.9	22.4	21.5	21.6	26.5
	22.7	24.9	22.4	21.5	21.6	26.5
	22.9	24.9	22.4	21.5	21.6	26.5
	22.9	24.9	22.6	21.5	21.6	26.5
	22.9	25	22.6	21.5	21.8	26.7
	22.9	25	22.6	21.5	21.8	26.7
	23.1	25.2	22.6	21.5	21.8	26.7
	23.1	25.2	22.6	21.5	21.8	26.8
	23.1	25.2	22.6	21.7	21.8	26.8
	23.1	25.2	22.6	21.7	21.8	26.8
	23.1	25.3	22.6	21.7	21.8	26.8
	23.3	25.3	22.6	21.7	22	26.9
	23.3	25.3	22.8	21.7	22	26.9
	23.3	25.5	22.8	21.7	22	27.1
	23.3	25.6	22.8	21.9	22	27.1
	23.3	25.8	22.8	21.9	22	27.1
	23.3	25.8	22.8	21.9	22	27.1
	23.3	25.8	23	21.9	22	27.1
	23.3	25.8	23	21.9	22.2	27.2
	23.5	25.8	23	21.9	22.2	27.2
	23.5	25.9	23	22.1	22.2	27.2
	23.5	26.1	23	22.1	22.2	27.2
	23.5	26.1	23	22.1	22.2	27.5
	23.5	26.1	23.1	22.3	22.2	27.5
	23.5	26.1	23.1	22.3	22.2	27.5
	23.7	26.4	23.3	22.3	22.2	27.6
	23.7	26.4	23.3	22.3	22.2	27.7
	23.7	26.5	23.3	22.3	22.2	27.7
	23.7	26.5	23.3	22.3	22.2	27.9
	23.7	26.5	23.3	22.5	22.2	27.9
	23.7	26.6	23.5	22.5	22.4	27.9
	23.7	26.6	23.5	22.5	22.4	28
	23.7	26.8	23.5	22.5	22.4	28
	23.7	26.8	23.5	22.5	22.4	28.1
	23.8	26.9	23.7	22.7	22.4	28.2
	23.8	26.9	23.7	22.7	22.4	28.4
	23.8	26.9	23.9	22.7	22.4	28.4
	24	26.9	23.9	22.7	22.4	28.5
	24	27	23.9	22.7	22.4	28.6
	24	27.2	23.9	22.7	22.5	28.6
	24	27.3	23.9	22.7	22.6	28.7
	24	27.3	23.9	22.7	22.6	28.7
	24	27.4	23.9	22.9	22.6	28.8
	24	27.4	23.9	22.9	22.6	28.8
	24.2	27.6	24	22.9	22.8	28.8
	24.2	27.6	24	22.9	22.8	28.8
	24.2	27.7	24	22.9	22.8	29
	24.2	27.8	24.2	23.1	22.8	29
	24.3	27.8	24.4	23.1	22.8	29.1
	24.3	28.1	24.4	23.1	22.8	29.2
	24.3	28.1	24.4	23.1	22.8	29.2
	24.3	28.2	24.4	23.1	22.8	29.4
	24.3	28.3	24.4	23.1	22.8	29.5
	24.3	28.3	24.5	23.3	22.8	29.5
	24.3	28.5	24.7	23.3	22.8	29.8
	24.3	28.5	24.7	23.3	22.8	29.9
	24.3	28.5	24.7	23.4	23	30
	24.3	28.6	24.7	23.4	23	30
	24.5	28.7	24.7	23.4	23	30
	24.5	28.7	24.7	23.4	23	30.1
	24.5	28.7	24.9	23.4	23	30.2
	24.7	28.7	24.9	23.6	23	30.2
	24.8	28.8	24.9	23.6	23	30.2
	24.8	28.9	24.9	23.6	23	30.3
	24.8	28.9	24.9	23.6	23.2	30.3
	24.8	28.9	24.9	23.6	23.2	30.3
	24.8	29	25	23.6	23.2	30.6
	24.8	29	25.2	23.6	23.2	30.6
	24.8	29.2	25.3	23.6	23.2	30.6
	24.8	29.2	25.3	23.6	23.2	30.7
	24.8	29.3	25.3	23.6	23.2	30.7
	25	29.3	25.5	23.6	23.2	30.9
	25	29.4	25.5	23.8	23.2	31
	25	29.4	25.5	23.8	23.2	31.2
	25.1	29.6	25.5	23.8	23.4	31.2
	25.3	29.6	25.5	23.8	23.4	31.3
	25.3	29.7	25.6	23.8	23.4	31.4
	25.3	29.7	25.6	24	23.4	31.5
	25.3	29.7	25.6	24.1	23.4	31.6
	25.4	29.7	25.8	24.1	23.5	31.6
	25.4	29.8	25.9	24.1	23.5	31.6
	25.4	30	25.9	24.1	23.5	31.6
	25.4	30	25.9	24.1	23.5	31.7
	25.6	30	25.9	24.1	23.7	31.8
	25.6	30	25.9	24.3	23.7	31.9
	25.6	30	26.1	24.3	23.7	31.9
	25.6	30.1	26.1	24.3	23.7	32.2
	25.7	30.1	26.1	24.3	23.7	32.2
	25.7	30.2	26.1	24.3	23.7	32.2
	25.7	30.4	26.1	24.3	23.9	32.2
	25.7	30.4	26.2	24.5	23.9	32.2
	25.7	30.4	26.2	24.5	23.9	32.4
	25.7	30.5	26.2	24.5	23.9	32.5
	25.7	30.5	26.2	24.6	23.9	32.5
	25.9	30.5	26.2	24.6	23.9	32.5
	25.9	30.5	26.4	24.6	23.9	32.8
	25.9	30.6	26.4	24.6	23.9	32.8
	26	30.6	26.4	24.6	23.9	32.8
	26	30.6	26.4	24.6	24.1	32.8
	26	30.7	26.4	24.6	24.1	32.9
	26	30.8	26.4	24.6	24.1	32.9
	26	30.8	26.4	24.8	24.1	33
	26	30.9	26.5	24.8	24.2	33
	26	31	26.6	24.8	24.2	33.1
	26.2	31	26.6	24.8	24.2	33.2
	26.2	31	26.8	24.9	24.2	33.2
	26.2	31.1	26.8	24.9	24.2	33.6
	26.3	31.1	26.8	24.9	24.2	33.8
	26.3	31.2	26.8	25.1	24.2	33.8
	26.3	31.3	26.8	25.1	24.4	33.8
	26.5	31.3	26.9	25.1	24.4	34
	26.5	31.3	26.9	25.1	24.4	34.2
	26.5	31.3	27	25.1	24.4	34.2
	26.5	31.5	27	25.3	24.4	34.2
	26.5	31.6	27.1	25.3	24.4	34.3
	26.6	31.8	27.2	25.3	24.6	34.3
	26.6	31.8	27.2	25.3	24.6	34.6
	26.7	31.8	27.3	25.4	24.6	34.8
	26.7	31.8	27.4	25.4	24.7	34.8
	26.7	31.9	27.4	25.4	24.7	34.8
	26.7	31.9	27.4	25.4	24.7	35
	26.7	31.9	27.4	25.6	24.7	35.2
	26.7	32	27.6	25.6	24.7	35.2
	26.7	32	27.6	25.6	24.7	35.2
	26.7	32	27.6	25.6	24.9	35.2
	26.9	32.2	27.6	25.7	24.9	35.3
	26.9	32.2	27.6	25.7	24.9	35.3
	26.9	32.2	27.6	25.7	24.9	35.4
	26.9	32.3	27.6	25.7	24.9	35.5
	27	32.3	27.7	25.9	24.9	35.5
	27.1	32.4	27.7	25.9	24.9	35.6
	27.2	32.4	27.7	25.9	24.9	35.7
	27.2	32.5	27.7	25.9	25	35.9
	27.2	32.5	27.7	25.9	25	35.9
	27.3	32.5	27.8	25.9	25	35.9
	27.3	32.7	27.8	26	25	35.9
	27.3	32.7	27.8	26	25	35.9
	27.3	32.8	28	26	25	36.1
	27.4	32.8	28	26	25.2	36.1
	27.4	32.8	28	26	25.2	36.2
	27.5	32.9	28	26.2	25.2	36.2
	27.5	32.9	28	26.2	25.3	36.3
	27.7	33	28	26.2	25.3	36.5
	27.7	33.2	28	26.2	25.3	36.7
	27.7	33.2	28.1	26.2	25.3	36.8
	27.8	33.3	28.1	26.2	25.3	36.9
	27.8	33.3	28.2	26.2	25.5	37.1
	27.8	33.3	28.2	26.3	25.5	37.1
	27.8	33.4	28.2	26.3	25.5	37.1
	27.8	33.5	28.2	26.4	25.6	37.2
	27.8	33.6	28.2	26.4	25.6	37.3
	27.9	33.7	28.2	26.4	25.6	37.3
	27.9	33.9	28.2	26.4	25.7	37.3
	27.9	34	28.2	26.6	25.8	37.5
	27.9	34.1	28.3	26.6	25.8	37.6
	28.1	34.3	28.3	26.6	25.9	37.7
	28.1	34.3	28.3	26.7	25.9	37.8
	28.1	34.3	28.3	26.7	25.9	37.8
	28.1	34.4	28.3	26.7	25.9	38
	28.1	34.5	28.4	26.7	26.1	38
	28.1	34.5	28.4	26.7	26.1	38
	28.1	34.6	28.6	26.9	26.1	38.2
	28.2	34.7	28.6	26.9	26.2	38.2
	28.2	34.7	28.7	26.9	26.2	38.4
	28.2	34.7	28.7	26.9	26.2	38.7
	28.2	34.7	28.7	26.9	26.2	38.8
	28.3	34.7	28.8	27	26.4	39
	28.3	34.9	28.8	27	26.4	39
	28.3	34.9	28.9	27	26.4	39
	28.3	35	28.9	27	26.4	39.2
	28.4	35.1	29	27	26.4	39.3
	28.4	35.4	29	27.1	26.4	39.3
	28.4	35.5	29	27.1	26.4	39.5
	28.4	35.6	29	27.1	26.4	39.5
	28.5	35.6	29	27.3	26.4	39.5
	28.5	35.6	29	27.3	26.4	39.5
	28.7	35.7	29	27.3	26.4	39.5
	28.7	36.2	29.2	27.3	26.4	39.5
	28.7	36.2	29.3	27.4	26.5	39.6
	28.7	36.3	29.3	27.4	26.7	39.6
	28.8	36.4	29.3	27.4	26.7	39.9
	28.8	36.4	29.3	27.4	26.7	40.2
	28.9	36.5	29.3	27.4	26.7	40.3
	28.9	36.5	29.3	27.5	26.7	40.3
	28.9	36.8	29.3	27.5	26.7	40.5
	28.9	36.8	29.4	27.5	26.7	40.5
	28.9	37	29.4	27.5	26.8	40.6
	29	37	29.4	27.5	26.8	40.6
	29	37	29.4	27.5	26.9	40.8
	29	37	29.5	27.5	26.9	40.9
	29.1	37.1	29.5	27.5	27.1	40.9
	29.1	37.2	29.5	27.6	27.1	40.9
	29.1	37.3	29.5	27.6	27.1	41.1
	29.1	37.3	29.5	27.6	27.1	41.4
	29.1	37.4	29.5	27.6	27.2	41.4
	29.1	37.5	29.6	27.6	27.2	41.6
	29.1	37.5	29.6	27.8	27.2	41.9
	29.3	37.6	29.7	27.8	27.2	42.1
	29.3	37.6	29.7	27.8	27.2	42.3
	29.3	37.6	29.8	27.8	27.2	42.3
	29.3	37.7	29.8	27.8	27.2	42.4
	29.4	37.7	29.8	27.9	27.2	42.4
	29.5	37.9	29.8	27.9	27.2	42.5
	29.5	38.1	29.8	27.9	27.3	42.6
	29.5	38.2	29.9	27.9	27.3	42.7
	29.6	38.2	29.9	28	27.3	42.7
	29.6	38.2	29.9	28	27.3	42.7
	29.6	38.3	29.9	28	27.3	43.1
	29.6	38.4	29.9	28	27.3	43.2
	29.7	38.4	30.1	28.2	27.5	43.4
	29.7	38.5	30.2	28.2	27.5	43.5
	29.7	38.5	30.2	28.2	27.5	43.6
	29.7	38.7	30.2	28.2	27.5	43.6
	29.8	38.8	30.2	28.2	27.5	43.7
	29.8	39.1	30.3	28.3	27.5	43.8
	29.8	39.3	30.3	28.3	27.5	44
	29.9	39.4	30.3	28.3	27.6	44.2
	29.9	39.5	30.4	28.3	27.6	44.5
	30	39.8	30.4	28.3	27.6	44.5
	30.1	39.8	30.4	28.4	27.6	44.5
	30.1	40.1	30.4	28.4	27.7	44.7
	30.1	40.2	30.5	28.5	27.7	44.8
	30.3	40.2	30.5	28.6	27.7	44.8
	30.3	40.5	30.5	28.6	27.8	44.9
	30.3	40.5	30.5	28.6	27.8	44.9
	30.3	40.7	30.6	28.6	27.8	45
	30.3	40.8	30.6	28.6	27.8	45
	30.3	40.8	30.6	28.6	27.8	45.1
	30.4	41	30.7	28.6	27.8	45.2
	30.4	41.1	30.7	28.8	27.8	45.2
	30.5	41.6	30.7	28.8	27.8	45.3
	30.5	42	30.7	28.8	28	45.3
	30.5	42.1	30.8	28.9	28	45.3
	30.6	42.6	30.9	28.9	28	45.4
	30.6	42.7	30.9	28.9	28	45.4
	30.6	42.7	31	28.9	28	45.5
	30.6	42.9	31	28.9	28.1	45.8
	30.7	43.4	31	29	28.1	46.2
	30.7	43.5	31	29	28.1	46.3
	30.8	43.7	31	29.1	28.1	46.3
	30.9	44.1	31.1	29.1	28.1	46.5
	30.9	44.3	31.1	29.1	28.1	46.7
	30.9	44.7	31.1	29.2	28.1	46.7
	31	44.9	31.2	29.3	28.1	47
	31	45.1	31.3	29.3	28.1	47.1
	31.1	45.2	31.4	29.3	28.1	47.2
	31.1	45.2	31.4	29.3	28.2	47.3
	31.1	45.3	31.5	29.3	28.2	47.5
	31.1	45.4	31.5	29.3	28.3	47.5
	31.2	45.6	31.5	29.3	28.3	47.6
	31.2	46.3	31.6	29.3	28.3	47.6
	31.2	46.3	31.7	29.5	28.3	47.8
	31.2	46.4	31.8	29.5	28.5	47.9
	31.2	46.4	31.8	29.6	28.6	48
	31.2	46.6	31.9	29.6	28.6	48
	31.2	46.7	31.9	29.6	28.6	48.1
	31.3	46.7	32	29.7	28.7	48.2
	31.4	46.9	32	29.7	28.7	48.5
	31.4	46.9	32.1	29.8	28.7	48.7
	31.4	47	32.1	29.8	28.7	48.9
	31.4	47	32.1	29.8	28.7	49
	31.4	47.3	32.3	29.9	28.8	49.3
	31.5	48	32.4	30	28.8	49.6
	31.5	48.4	32.4	30	28.9	49.6
	31.6	48.9	32.5	30.1	28.9	49.8
	31.6	49.1	32.6	30.1	28.9	49.8
	31.6	49.3	32.6	30.1	29.1	50
	31.6	49.8	32.6	30.2	29.1	50
	31.7	51.2	32.6	30.2	29.2	50
	31.7	51.3	32.6	30.3	29.2	50.1
	31.8	51.5	32.7	30.3	29.2	50.4
	31.8	51.6	32.7	30.3	29.2	50.6
	31.8	51.7	32.7	30.4	29.2	50.7
	31.9	51.7	32.7	30.5	29.3	50.8
	31.9	52	32.7	30.5	29.4	51
	32	52	32.7	30.5	29.4	51.3
	32.2	52.1	32.7	30.7	29.5	51.3
	32.3	52.4	32.8	30.7	29.5	51.4
	32.3	52.6	32.9	30.7	29.6	51.5
	32.3	52.6	32.9	30.7	29.6	51.6
	32.4	53.1	32.9	30.7	29.6	51.7
	32.4	54.4	32.9	30.7	29.7	51.8
	32.4	54.7	32.9	30.8	29.7	51.8
	32.4	54.7	32.9	30.8	29.7	51.8
	32.5	54.8	32.9	30.9	29.7	52.5
	32.5	54.8	33	30.9	29.7	52.5
	32.5	54.9	33	30.9	29.7	52.6
	32.5	55.1	33.1	31	29.9	52.6
	32.5	55.4	33.1	31	29.9	52.7
	32.5	55.5	33.1	31.1	29.9	52.9
	32.5	55.6	33.2	31.2	30	53
	32.8	55.7	33.2	31.2	30	53.1
	32.9	56.1	33.2	31.2	30	53.4
	32.9	56.3	33.3	31.2	30	53.4
	32.9	56.8	33.3	31.3	30	53.4
	32.9	57.1	33.3	31.3	30	53.5
	33	57.6	33.4	31.6	30.1	53.6
	33	57.8	33.4	31.6	30.1	54.3
	33.1	57.9	33.4	31.7	30.1	54.3
	33.1	57.9	33.5	31.7	30.1	54.5
	33.2	58.9	33.5	31.9	30.1	54.5
	33.2	59	33.5	31.9	30.1	54.5
	33.2	59.8	33.6	31.9	30.1	54.5
	33.2	60.1	33.7	31.9	30.3	54.7
	33.2	60.5	33.7	32	30.3	54.7
	33.3	60.8	33.7	32.1	30.4	54.9
	33.3	61.5	33.8	32.1	30.5	55
	33.3	62	33.8	32.2	30.5	55.1
	33.4	62.8	33.9	32.2	30.5	55.1
	33.4	62.9	34	32.2	30.5	55.9
	33.4	64.5	34	32.3	30.6	56.1
	33.5	64.9	34	32.3	30.7	56.5
	33.5	65.1	34.1	32.5	30.7	56.5
	33.5	65.1	34.1	32.5	30.7	56.7
	33.5	65.3	34.2	32.5	30.8	56.9
	33.5	65.8	34.2	32.5	30.8	57
	33.5	66.2	34.2	32.5	30.8	57
	33.6	66.4	34.2	32.6	30.8	57.5
	33.7	66.6	34.2	32.6	30.9	57.9
	33.8	67	34.3	32.6	30.9	57.9
	33.9	67.5	34.3	32.7	30.9	57.9
	33.9	68.7	34.3	32.8	31	58.1
	33.9	69.8	34.4	32.9	31	58.2
	33.9	70.1	34.4	33.1	31	58.2
	34.1	71.8	34.4	33.1	31.1	58.6
	34.1	72.7	34.4	33.1	31.1	58.9
	34.1	73.7	34.5	33.1	31.1	59.2
	34.1	75.6	34.6	33.1	31.2	59.2
	34.2	76.1	34.6	33.1	31.2	59.5
	34.2	77.9	34.7	33.1	31.2	59.5
	34.3	77.9	34.7	33.2	31.3	60.4
	34.4	78.3	34.7	33.2	31.3	60.5
	34.4	79.5	34.7	33.3	31.3	60.7
	34.6	80.7	34.8	33.3	31.3	60.8
	34.6	81.4	34.8	33.3	31.3	61
	34.6	86.2	34.9	33.4	31.3	61
	34.6	86.8	34.9	33.4	31.4	61.1
	34.7	87.4	34.9	33.5	31.4	61.5
	34.7	87.5	34.9	33.6	31.5	61.6
	34.7	88.5	34.9	33.6	31.5	61.9
	34.7	92.1	35	33.6	31.5	62
	34.7	94.1	35	33.6	31.5	62
	34.8	101.6	35	33.6	31.5	62
	35	102.4	35	33.7	31.6	62.3
	35	102.8	35	33.8	31.6	63.6
	35	106.9	35.1	33.8	31.6	63.7
	35	108.4	35.1	33.8	31.7	64.2
	35	109	35.1	33.9	31.7	64.5
	35	110.5	35.1	33.9	31.7	64.6
	35.1	112.9	35.1	33.9	31.7	64.9
	35.2	113.6	35.2	33.9	31.9	64.9
	35.2	114	35.2	34	31.9	66.8
	35.2	114.2	35.2	34	32.1	67.5
	35.2	116.5	35.2	34	32.1	67.5
	35.4	123.5	35.2	34	32.1	67.8
	35.4	124.8	35.3	34.2	32.1	67.9
	35.6	126.1	35.3	34.2	32.1	68.1
	35.6	126.1	35.4	34.2	32.2	68.5
	35.7	127.4	35.5	34.3	32.2	68.7
	35.7	127.6	35.5	34.3	32.2	68.7
	35.8	127.8	35.6	34.3	32.2	69.2
	35.8	130.3	35.7	34.3	32.2	69.5
	35.9	134.9	35.7	34.3	32.3	69.9
	35.9	136.9	35.8	34.3	32.3	70.3
	36	139.4	35.8	34.4	32.3	70.9
	36	141.5	36	34.4	32.3	71.3
	36.1	148.7	36	34.5	32.5	71.6
	36.1	--	36.2	34.5	32.5	72.3
	36.4	--	36.2	34.6	32.5	72.6
	36.4	--	36.2	34.8	32.5	73.6
	36.4	--	36.2	34.8	32.5	73.8
	36.5		36.2	34.9	32.5	74.1
	36.6		36.2	34.9	32.5	75.8
	36.6		36.2	35	32.6	78.3
	36.6		36.2	35	32.6	78.3
	36.7		36.4	35	32.6	79
	36.7		36.7	35	32.6	79.5
	36.7		36.7	35	32.6	80
	36.7		36.7	35.1	32.7	80.6
	36.8		36.8	35.1	32.8	80.7
	36.8		36.8	35.2	32.8	81.6
	36.8		37	35.3	32.8	82.3
	36.9		37	35.3	32.8	82.4
	36.9		37	35.3	32.8	83.8
	37		37.1	35.3	32.9	84.1
	37.1		37.2	35.3	32.9	84.1
	37.2		37.2	35.4	32.9	84.3
	37.2		37.2	35.4	32.9	85.1
	37.2		37.4	35.4	32.9	86
	37.3		37.5	35.6	32.9	86.9
	37.3		37.5	35.7	32.9	87.5
	37.4		37.5	35.7	33	87.5
	37.4		37.5	35.7	33	90
	37.6		37.6	35.7	33	90
	37.7		37.7	35.7	33.1	90.4
	37.7		37.7	35.7	33.1	91
	37.7		37.8	35.8	33.1	92.7
	37.8		37.9	35.8	33.1	95.4
	37.9		37.9	35.8	33.2	95.5
	37.9		38	35.9	33.2	97.2
	37.9		38.1	35.9	33.2	97.4
	38		38.1	35.9	33.3	98.2
	38.1		38.2	36	33.3	99.3
	38.1		38.2	36	33.3	101
	38.2		38.2	36	33.4	101.2
	38.3		38.2	36	33.4	101.5
	38.4		38.2	36	33.5	103.2
	38.5		38.4	36	33.5	105.5
	38.5		38.6	36	33.5	105.6
	38.5		38.6	36.1	33.5	107.6
	38.5		38.6	36.1	33.6	111.7
	38.6		38.6	36.1	33.6	114.6
	38.6		38.6	36.2	33.6	116.4
	38.7		38.7	36.3	33.6	119.9
	38.7		38.7	36.3	33.6	120.7
	38.7		38.7	36.3	33.6	121
	38.7		38.8	36.3	33.7	122
	38.8		38.8	36.3	33.7	128.8
	38.8		38.9	36.3	33.7	132.3
	38.8		38.9	36.3	33.7	133.8
	38.9		38.9	36.4	33.7	140.4
	38.9		38.9	36.4	33.7	--
	38.9		38.9	36.4	33.7	--
	38.9		39	36.4	33.7	--
	39.1		39	36.4	33.7	--
	39.1		39	36.6	33.7
	39.5		39	36.6	33.8
	39.5		39.1	36.6	33.8
	39.5		39.1	36.6	33.9
	39.5		39.1	36.6	33.9
	39.6		39.2	36.8	33.9
	39.6		39.3	36.8	33.9
	39.7		39.4	36.9	33.9
	39.7		39.6	36.9	34
	39.8		39.8	36.9	34
	39.8		39.8	36.9	34
	39.9		39.9	36.9	34.1
	40		40	36.9	34.1
	40		40.1	36.9	34.2
	40		40.1	36.9	34.2
	40.1		40.1	37	34.3
	40.1		40.1	37.1	34.3
	40.1		40.2	37.2	34.3
	40.3		40.2	37.3	34.3
	40.3		40.3	37.3	34.3
	40.3		40.3	37.4	34.3
	40.3		40.3	37.5	34.3
	40.4		40.4	37.5	34.3
	40.4		40.4	37.6	34.4
	40.4		40.4	37.6	34.5
	40.4		40.4	37.7	34.5
	40.5		40.5	37.7	34.6
	40.6		40.5	37.8	34.6
	40.6		40.5	37.8	34.6
	40.7		40.6	38	34.6
	40.7		40.8	38.1	34.7
	40.7		40.8	38.2	34.7
	40.8		40.8	38.2	34.8
	40.8		40.8	38.2	34.8
	40.9		40.9	38.3	34.9
	40.9		40.9	38.3	34.9
	41		40.9	38.3	34.9
	41.2		40.9	38.3	34.9
	41.2		41	38.3	35
	41.4		41	38.3	35.1
	41.6		41.1	38.3	35.2
	41.7		41.3	38.3	35.2
	41.7		41.4	38.5	35.2
	41.8		41.4	38.5	35.2
	41.8		41.4	38.5	35.4
	41.8		41.4	38.6	35.4
	42		41.5	38.6	35.4
	42.1		41.5	38.7	35.5
	42.2		41.6	38.7	35.5
	42.2		41.6	38.9	35.5
	42.3		41.7	38.9	35.5
	42.3		41.8	38.9	35.5
	42.4		41.8	39	35.6
	42.4		41.9	39	35.6
	42.5		41.9	39.1	35.6
	42.5		42	39.1	35.6
	42.6		42.1	39.1	35.7
	42.7		42.1	39.1	35.7
	42.7		42.1	39.1	35.8
	42.7		42.1	39.2	35.9
	42.8		42.2	39.2	35.9
	43.2		42.2	39.2	35.9
	43.4		42.3	39.3	36
	43.4		42.4	39.4	36.1
	43.4		42.4	39.4	36.1
	43.4		42.4	39.4	36.2
	43.5		42.5	39.5	36.2
	43.5		42.5	39.5	36.3
	43.6		42.6	39.6	36.4
	43.7		42.6	39.7	36.4
	43.7		42.6	39.8	36.4
	43.7		42.7	39.8	36.4
	43.8		42.7	39.9	36.5
	44.1		42.7	39.9	36.5
	44.3		42.7	39.9	36.5
	44.3		42.9	40.1	36.6
	44.3		42.9	40.2	36.6
	44.4		42.9	40.2	36.8
	44.5		43	40.2	36.8
	44.6		43.1	40.4	36.8
	44.7		43.1	40.4	37
	44.7		43.3	40.4	37
	45		43.4	40.4	37
	45		43.5	40.6	37
	45.1		43.5	40.7	37
	45.4		43.5	40.7	37
	45.5		43.5	40.7	37
	45.7		43.6	40.8	37
	45.7		43.7	40.8	37
	45.7		43.7	40.9	37.1
	45.8		43.7	40.9	37.2
	45.9		43.7	41	37.3
	45.9		43.8	41	37.4
	45.9		43.8	41.1	37.4
	45.9		43.9	41.1	37.4
	46		43.9	41.1	37.5
	46		44	41.1	37.5
	46		44	41.2	37.5
	46.2		44	41.2	37.5
	46.3		44.1	41.2	37.5
	46.3		44.1	41.3	37.5
	46.5		44.3	41.4	37.5
	46.5		44.3	41.4	37.5
	46.5		44.5	41.5	37.5
	46.7		44.5	41.5	37.5
	46.7		44.5	41.5	37.5
	46.8		44.7	41.5	37.5
	46.8		44.7	41.6	37.6
	47		44.7	41.7	37.6
	47		44.8	41.7	37.7
	47.4		44.9	41.7	37.7
	47.4		44.9	41.8	37.7
	47.5		44.9	41.8	37.7
	47.6		45	41.8	37.8
	47.6		45	42.1	37.8
	47.9		45.1	42.1	37.8
	47.9		45.3	42.1	37.9
	47.9		45.5	42.1	37.9
	48		45.7	42.2	37.9
	48.1		45.9	42.2	37.9
	48.1		45.9	42.3	38
	48.2		45.9	42.3	38.2
	48.2		45.9	42.5	38.4
	48.2		45.9	42.7	38.4
	48.4		46	42.7	38.4
	48.7		46	42.7	38.5
	48.7		46	42.7	38.5
	48.8		46	42.8	38.6
	48.9		46	42.8	38.6
	48.9		46.1	42.8	38.6
	49		46.2	42.9	38.6
	49.1		46.3	43	38.6
	49.2		46.3	43	38.6
	49.4		46.4	43	38.7
	49.5		46.5	43.1	38.7
	49.6		46.5	43.1	38.8
	49.6		46.7	43.3	38.8
	49.6		47	43.4	38.8
	49.6		47	43.4	38.8
	49.7		47.1	43.4	38.8
	49.9		47.4	43.4	38.8
	49.9		47.4	43.5	38.8
	50.3		47.4	43.5	38.9
	50.3		47.5	43.6	38.9
	50.4		47.5	43.6	39
	50.4		47.5	43.6	39.1
	50.5		47.5	43.8	39.1
	50.6		47.6	43.8	39.1
	50.6		47.6	43.8	39.1
	50.7		47.8	43.9	39.1
	50.7		47.8	43.9	39.2
	50.9		47.9	44	39.2
	50.9		48.1	44	39.3
	51.1		48.1	44.1	39.3
	51.2		48.1	44.1	39.3
	51.3		48.2	44.1	39.3
	51.3		48.2	44.3	39.3
	51.3		48.3	44.5	39.3
	51.3		48.3	44.5	39.4
	51.4		48.5	44.5	39.4
	51.5		48.6	44.5	39.4
	51.6		48.7	44.6	39.5
	51.6		48.9	44.7	39.5
	51.7		48.9	44.8	39.5
	51.9		49.1	44.9	39.5
	52.1		49.1	44.9	39.6
	52.2		49.2	44.9	39.6
	52.7		49.2	44.9	39.6
	52.8		49.3	45.1	39.6
	52.9		49.3	45.1	39.7
	53.1		49.4	45.1	39.7
	53.2		49.5	45.2	39.8
	53.3		49.6	45.2	39.8
	53.3		49.6	45.3	39.8
	53.4		49.6	45.3	39.8
	53.4		49.7	45.4	39.8
	53.8		49.9	45.5	39.9
	53.8		50	45.5	40
	54		50	45.5	40.1
	54.2		50	45.6	40.1
	54.2		50	46	40.1
	54.2		50.2	46.2	40.2
	54.2		50.3	46.2	40.2
	54.3		50.4	46.4	40.2
	54.3		50.4	46.4	40.2
	54.5		50.4	46.5	40.3
	54.5		50.6	46.6	40.3
	54.9		50.7	46.6	40.5
	54.9		50.7	46.7	40.5
	55.1		50.8	46.9	40.6
	55.2		50.9	46.9	40.7
	55.8		51.2	46.9	40.7
	55.8		51.4	46.9	40.8
	55.9		51.5	46.9	40.9
	56.1		51.5	46.9	41
	56.1		51.5	47.1	41
	56.3		51.5	47.1	41
	56.7		51.6	47.1	41.2
	56.7		51.6	47.2	41.2
	56.7		51.6	47.2	41.4
	56.7		51.7	47.4	41.4
	57		51.8	47.5	41.4
	57.2		51.8	47.6	41.5
	57.4		51.8	47.6	41.5
	57.8		51.9	47.7	41.5
	58.1		52	47.8	41.7
	58.2		52.1	47.8	41.7
	58.2		52.1	48	41.8
	58.4		52.2	48	41.8
	58.5		52.2	48.2	41.9
	58.8		52.2	48.4	41.9
	59		52.4	48.5	41.9
	59.4		52.6	48.6	41.9
	59.5		52.6	48.6	42
	59.9		52.6	48.7	42
	60		52.9	48.7	42
	60		53	48.7	42.1
	60.2		53	49.3	42.2
	60.2		53.1	49.3	42.2
	60.5		53.2	49.3	42.3
	61.3		53.2	49.3	42.4
	61.3		53.5	49.4	42.4
	61.5		53.5	49.4	42.4
	61.5		53.6	49.4	42.4
	61.8		53.8	49.5	42.5
	62.1		54	49.6	42.6
	62.1		54	49.6	42.6
	62.2		54	49.7	42.6
	62.5		54.1	49.9	42.6
	63.1		54.1	49.9	42.6
	63.2		54.1	50	42.6
	64		54.3	50.1	42.7
	64.4		54.5	50.1	42.7
	64.5		54.5	50.1	42.7
	64.5		54.5	50.4	42.7
	64.7		54.6	50.4	42.8
	64.7		54.8	50.5	43
	64.7		54.9	50.5	43
	64.8		54.9	50.6	43
	65.2		55	50.6	43.1
	65.5		55.1	50.8	43.1
	65.6		55.1	50.8	43.1
	66.2		55.1	50.9	43.1
	67		55.1	51	43.2
	67.5		55.2	51.1	43.2
	67.8		55.3	51.2	43.3
	67.9		55.3	51.4	43.4
	67.9		55.4	51.4	43.5
	68.1		55.4	51.4	43.6
	68.9		55.5	51.5	43.6
	69.9		55.6	51.5	43.6
	70.1		55.6	51.6	43.6
	70.4		55.9	51.8	43.6
	70.6		56.2	51.8	43.7
	70.8		56.3	51.8	43.8
	70.8		56.4	51.9	43.8
	71		56.5	52	44
	71		56.6	52.3	44.1
	71		56.6	52.3	44.1
	71.4		56.8	52.3	44.1
	71.6		57	52.4	44.2
	71.7		57	52.6	44.3
	71.8		57	52.7	44.3
	71.9		57.1	52.8	44.3
	72.1		57.1	52.8	44.5
	72.1		57.2	52.8	44.5
	72.7		57.4	52.9	44.6
	73.6		57.8	53	44.7
	73.6		57.9	53	44.7
	73.7		58.4	53.1	44.8
	74.4		58.5	53.1	44.8
	74.9		58.9	53.2	45
	75.9		59.5	53.3	45.1
	76.3		59.7	53.4	45.1
	76.7		59.9	53.6	45.1
	76.9		59.9	53.7	45.2
	77.4		60	53.8	45.3
	78.3		60	53.9	45.3
	78.6		60	54.2	45.3
	78.8		60.2	54.3	45.3
	79.7		60.2	54.3	45.4
	79.7		60.7	54.4	45.4
	80.1		60.8	54.4	45.4
	80.4		61	54.4	45.4
	80.9		61.1	54.5	45.5
	82.1		61.4	54.5	45.5
	82.8		62	54.8	45.5
	83		62.1	54.8	45.5
	83.3		62.4	55.1	45.5
	85.3		62.6	55.1	45.6
	85.4		62.7	55.2	45.6
	85.8		62.8	55.4	45.6
	86.3		62.8	55.4	45.7
	87.4		62.8	55.5	45.7
	87.7		63.2	55.6	45.7
	88.3		63.2	55.6	45.7
	88.9		63.4	55.8	45.7
	89.2		63.5	55.8	45.8
	90.2		63.6	55.9	45.8
	92.5		63.7	56	45.8
	93		63.8	56	45.9
	93		63.8	56.3	45.9
	93		64	56.4	46
	95.5		64.2	56.5	46
	97.6		64.4	56.7	46
	98.2		64.4	56.9	46.1
	99.4		64.6	57.3	46.1
	101.1		64.9	57.5	46.2
	103.9		65.1	57.8	46.2
	104.1		65.1	57.9	46.2
	105.7		65.5	58	46.3
	106.6		66	58.1	46.3
	107.7		66.2	58.1	46.3
	112.3		66.6	58.2	46.4
	116.2		66.8	58.4	46.4
	117		66.9	58.6	46.4
	118.7		67.1	58.7	46.5
	119.5		67.3	58.8	46.6
	126.6		67.3	58.9	46.7
	137		67.4	59.2	46.7
	137.9		67.7	59.2	46.7
	--		68.1	59.3	46.7
	--		68.1	59.5	46.7
			68.7	59.5	46.7
			68.9	59.5	46.7
			69.1	59.5	46.7
			69.7	59.7	46.8
			69.7	59.8	46.8
			70	60	46.9
			70.1	60.1	47.1
			70.5	60.2	47.1
			71.6	60.2	47.2
			71.6	60.3	47.2
			72	60.4	47.3
			72.1	60.5	47.3
			72.3	60.5	47.4
			72.9	61.2	47.5
			73	61.2	47.6
			73	61.4	47.6
			73.2	61.5	47.7
			73.6	61.6	47.7
			73.6	61.8	47.8
			74.1	61.8	47.8
			74.1	61.9	47.9
			74.3	62.3	47.9
			74.4	62.3	48
			74.6	62.3	48
			74.6	62.4	48.1
			74.8	62.5	48.1
			75.1	62.6	48.1
			75.6	62.8	48.2
			75.6	62.9	48.3
			76.1	62.9	48.4
			76.3	63	48.4
			76.6	63.1	48.4
			77	63.2	48.4
			77.2	63.7	48.4
			78.2	63.7	48.5
			78.8	64.3	48.6
			79.8	64.9	48.7
			80.6	64.9	48.7
			81.3	64.9	48.8
			81.6	65.1	48.9
			81.7	65.1	48.9
			81.9	65.3	49
			82.2	65.4	49.1
			82.3	65.5	49.2
			82.6	66	49.2
			82.6	66.2	49.2
			82.6	66.4	49.3
			82.7	66.5	49.3
			82.8	66.8	49.4
			83.5	67.5	49.5
			83.5	67.5	49.5
			83.5	67.5	49.5
			83.7	67.6	49.7
			83.9	67.9	49.7
			84	68	49.8
			84.6	68.5	49.8
			84.6	68.5	49.8
			84.7	68.5	49.9
			85.1	68.7	49.9
			85.3	69.1	49.9
			85.4	69.1	50
			85.5	69.3	50
			85.6	69.5	50
			85.6	69.5	50
			86.3	69.7	50
			86.4	70	50.1
			87.2	70.2	50.1
			87.9	70.3	50.1
			88.2	70.6	50.2
			88.3	70.8	50.2
			88.8	72.3	50.2
			89.2	72.3	50.2
			89.7	72.5	50.4
			89.8	72.8	50.4
			89.8	72.9	50.5
			91	73	50.6
			91.8	73.1	50.6
			91.9	73.6	50.7
			92.8	73.7	50.7
			92.9	74.1	50.7
			93	74.4	50.9
			93.1	74.5	50.9
			95.1	74.6	50.9
			95.4	75.3	50.9
			96	75.3	51
			96.7	75.4	51
			96.8	75.4	51.1
			97.2	75.9	51.1
			99.4	76.1	51.1
			99.5	76.3	51.1
			99.6	76.3	51.1
			99.8	76.6	51.2
			101.1	77.5	51.2
			101.1	77.5	51.2
			101.5	77.7	51.4
			103.6	77.8	51.5
			105.4	78.6	51.5
			106.2	79.1	51.5
			106.7	79.2	51.6
			107.9	79.5	51.7
			109	79.5	51.7
			112.3	80.9	51.9
			112.6	81.1	52
			112.8	81.4	52.1
			116	81.6	52.1
			117.3	81.9	52.1
			117.9	81.9	52.1
			119.8	82	52.2
			120.5	82.1	52.2
			121	82.4	52.3
			121.7	83	52.4
			122.7	83.1	52.4
			128.7	83.4	52.5
			129.3	83.5	52.5
			130.9	83.9	52.5
			136.1	84.2	52.5
			136.2	84.3	52.5
			138.2	84.6	52.6
			138.4	84.9	52.6
			143.1	85	52.6
			149.5	85.6	52.7
			--	85.8	52.7
			--	85.9	52.7
			--	86	52.8
			--	86	52.9
			--	87.3	52.9
			--	87.5	52.9
			--	87.7	53
			--	89.4	53
			--	89.4	53.1
				90.1	53.2
				90.3	53.2
				90.4	53.3
				91.6	53.3
				92.1	53.4
				92.2	53.4
				92.5	53.4
				93.3	53.5
				93.5	53.5
				94	53.5
				94.5	53.5
				94.9	53.5
				95.5	53.6
				95.6	53.6
				96.1	53.7
				96.8	53.7
				98.1	53.7
				98.5	53.8
				99	53.9
				99.1	53.9
				99.4	53.9
				99.5	54
				100	54.2
				100.9	54.2
				101.1	54.2
				101.3	54.3
				102.4	54.3
				103.1	54.3
				103.9	54.4
				104.6	54.5
				104.8	54.5
				105.7	54.6
				106.2	54.7
				107.6	54.7
				108.8	54.8
				110.4	54.8
				111	54.8
				111.7	54.8
				112.7	54.8
				117.6	54.9
				117.7	55
				121.8	55.1
				123.3	55.2
				123.4	55.2
				128.8	55.2
				132.3	55.3
				137.8	55.4
				139.7	55.4
				140.4	55.6
				148.2	55.6
				--	55.7
				--	55.7
				--	55.9
				--	55.9
				--	56
				--	56.1
				--	56.2
				--	56.3
				--	56.3
				--	56.4
				--	56.4
				--	56.5
				--	56.5
					56.6
					56.6
					56.6
					56.7
					56.8
					56.8
					56.8
					56.9
					56.9
					57
					57
					57.4
					57.5
					57.5
					57.7
					57.8
					57.8
					57.9
					57.9
					58
					58.1
					58.2
					58.3
					58.4
					58.4
					58.5
					58.5
					58.5
					58.5
					58.6
					58.7
					58.9
					59
					59
					59.1
					59.1
					59.3
					59.4
					59.4
					59.5
					59.5
					59.6
					59.8
					59.9
					59.9
					60.3
					60.3
					60.4
					60.4
					60.6
					60.7
					60.7
					60.8
					60.9
					61.2
					61.5
					61.5
					61.5
					61.6
					61.6
					61.7
					61.8
					61.9
					62
					62.2
					62.3
					62.3
					62.4
					62.4
					62.4
					62.4
					62.5
					62.5
					62.6
					62.7
					63.1
					63.1
					63.2
					63.2
					63.3
					63.5
					63.5
					63.5
					63.6
					63.6
					63.7
					64
					64
					64.1
					64.2
					64.4
					64.5
					64.6
					64.6
					64.8
					64.9
					65.5
					65.6
					66
					66
					66.2
					66.3
					66.4
					66.4
					66.4
					66.6
					66.8
					66.8
					66.9
					66.9
					67
					67.3
					67.3
					67.3
					67.3
					67.5
					67.5
					67.5
					67.7
					67.8
					68.1
					68.1
					68.1
					68.1
					68.2
					68.5
					68.5
					68.7
					68.7
					68.9
					69.3
					69.3
					69.3
					69.7
					69.8
					70.1
					70.2
					70.5
					70.6
					70.6
					70.6
					71
					71.4
					71.4
					71.4
					71.5
					71.6
					71.6
					71.6
					71.6
					71.8
					71.8
					71.9
					72.1
					72.1
					72.1
					72.2
					72.3
					72.5
					72.5
					73
					73.2
					73.2
					73.2
					73.3
					73.4
					73.6
					73.7
					73.7
					73.9
					73.9
					74.3
					74.3
					74.3
					74.4
					74.6
					74.6
					75.1
					75.4
					75.4
					75.6
					75.8
					76.1
					76.3
					76.4
					76.4
					76.6
					76.9
					76.9
					77.1
					77.1
					77.2
					77.2
					77.2
					77.2
					77.5
					77.9
					78.4
					78.5
					78.8
					79.1
					79.2
					79.4
					80
					80.3
					80.6
					80.8
					81
					81
					81.2
					81.4
					81.7
					81.7
					81.9
					82.2
					82.4
					82.4
					82.5
					82.7
					82.8
					82.8
					82.8
					83
					83.1
					83.9
					84.1
					84.3
					84.5
					84.6
					84.7
					84.9
					84.9
					84.9
					84.9
					85.3
					85.4
					85.4
					85.5
					85.9
					85.9
					86
					86.2
					86.4
					87
					87
					87
					87.2
					87.3
					87.3
					87.9
					87.9
					88.2
					88.2
					88.9
					88.9
					89.2
					89.4
					89.6
					89.7
					90
					90.8
					90.9
					91
					91
					91.3
					91.5
					91.7
					91.7
					91.8
					92.1
					93.1
					93.2
					93.9
					94.2
					94.8
					95
					96.6
					97.1
					97.1
					97.8
					98.3
					98.3
					98.4
					98.5
					98.8
					98.9
					99.1
					99.1
					99.1
					99.3
					99.4
					100.9
					101.3
					101.6
					101.6
					102
					102.2
					102.2
					102.3
					103.6
					105
					105.3
					105.8
					105.8
					106.4
					106.8
					106.9
					110.1
					113.8
					114.1
					114.4
					114.6
					116.8
					117
					117.2
					118.4
					119
					119.3
					120.5
					120.7
					120.7
					122.3
					123.5
					123.7
					124
					124
					124.3
					124.7
					126.4
					126.6
					127.1
					127.4
					130.3
					132
					135.6
					137.6
					141.1
					143.9
					145.4
					146
					149.6
					--
					--
					--
					--
					--
					--
					--
					--
					--
					--
					--
					--
					--
					--
					--

## Sheet: Lung IT 6 months
animal no	164	168	169	170
dilution factor	380952	166667	1.53846e+06	1.33333e+06
	18	15.9	18.2	18.1
	18	15.9	18.2	18.1
	18	15.9	18.2	18.1
	18	15.9	18.2	18.1
	18	15.9	18.2	18.1
	18	15.9	18.2	18.1
	18	15.9	18.2	18.1
	18	18	18.2	18.1
	18	18	18.2	18.1
	18	18	18.2	18.1
	18	18	18.2	18.1
	18	18	18.2	18.1
	18	18	18.2	18.1
	18	18	18.2	18.1
	18	18	18.2	18.1
	18.3	18	18.2	18.1
	18.3	18	18.2	18.1
	18.3	18	18.2	18.1
	18.3	18	18.5	18.1
	18.3	18	18.5	18.4
	18.3	18	18.5	18.4
	18.3	18.3	18.5	18.4
	18.3	18.3	18.5	18.4
	18.3	18.3	18.5	18.4
	18.3	18.3	18.5	18.4
	18.3	18.3	18.5	18.4
	18.3	18.3	18.5	18.4
	18.3	18.3	18.5	18.4
	18.3	18.3	18.5	18.4
	18.3	18.3	18.5	18.4
	18.3	18.3	18.5	18.4
	18.3	18.3	18.5	18.4
	18.3	18.3	18.8	18.4
	18.3	18.6	18.8	18.4
	18.6	18.6	18.8	18.4
	18.6	18.6	18.8	18.4
	18.6	18.6	18.8	18.4
	18.6	18.6	18.8	18.4
	18.6	18.6	18.8	18.4
	18.6	18.6	18.8	18.4
	18.6	18.6	18.8	18.4
	18.6	18.6	18.8	18.4
	18.6	18.6	18.8	18.4
	18.6	18.6	19.1	18.4
	18.6	18.6	19.1	18.7
	18.6	18.6	19.1	18.7
	18.6	18.6	19.1	18.7
	18.6	18.6	19.1	18.7
	18.6	18.6	19.1	18.7
	18.9	18.6	19.1	18.7
	18.9	18.6	19.1	18.7
	18.9	18.6	19.1	18.7
	18.9	18.6	19.1	18.7
	18.9	18.9	19.3	18.7
	18.9	18.9	19.3	18.7
	18.9	18.9	19.3	18.7
	18.9	18.9	19.3	18.7
	18.9	18.9	19.3	18.7
	18.9	18.9	19.3	18.7
	18.9	18.9	19.3	18.7
	18.9	18.9	19.3	18.7
	18.9	18.9	19.3	18.7
	19.1	18.9	19.3	19
	19.1	18.9	19.6	19
	19.1	19.1	19.6	19
	19.1	19.1	19.6	19
	19.1	19.1	19.6	19
	19.1	19.1	19.6	19
	19.1	19.1	19.6	19
	19.1	19.4	19.6	19
	19.1	19.4	19.6	19
	19.1	19.4	19.8	19
	19.1	19.4	19.8	19
	19.4	19.7	19.8	19
	19.4	19.7	19.8	19
	19.4	19.7	19.8	19
	19.4	19.7	20.1	19
	19.4	19.9	20.1	19
	19.4	19.9	20.1	19
	19.4	19.9	20.1	19
	19.7	19.9	20.1	19
	19.7	19.9	20.1	19.3
	19.7	19.9	20.1	19.3
	19.7	19.9	20.1	19.3
	19.7	19.9	20.3	19.3
	19.7	19.9	20.3	19.3
	19.7	19.9	20.3	19.3
	19.7	19.9	20.3	19.3
	19.7	19.9	20.6	19.3
	19.7	19.9	20.6	19.3
	19.9	20.1	20.6	19.3
	19.9	20.1	20.6	19.3
	19.9	20.1	20.6	19.3
	19.9	20.1	20.6	19.3
	19.9	20.4	20.6	19.3
	19.9	20.4	20.6	19.3
	19.9	20.4	20.6	19.3
	19.9	20.4	20.8	19.3
	19.9	20.4	20.8	19.5
	19.9	20.4	20.8	19.5
	19.9	20.4	20.8	19.5
	19.9	20.6	20.8	19.5
	19.9	20.6	21	19.5
	20.2	20.6	21	19.5
	20.2	20.6	21	19.5
	20.2	20.6	21	19.5
	20.2	20.6	21	19.5
	20.2	20.9	21	19.5
	20.2	20.9	21	19.5
	20.2	20.9	21.2	19.5
	20.2	20.9	21.2	19.5
	20.4	20.9	21.2	19.5
	20.4	21.1	21.2	19.5
	20.4	21.1	21.2	19.5
	20.4	21.1	21.2	19.5
	20.4	21.3	21.5	19.8
	20.4	21.3	21.5	19.8
	20.4	21.3	21.7	19.8
	20.4	21.3	21.7	19.8
	20.4	21.3	21.7	19.8
	20.4	21.3	21.7	19.8
	20.4	21.3	21.7	19.8
	20.6	21.3	21.9	19.8
	20.6	21.5	21.9	19.8
	20.6	21.5	21.9	19.8
	20.6	21.5	21.9	20
	20.9	21.5	21.9	20
	20.9	21.5	21.9	20
	20.9	21.5	22.1	20
	20.9	21.5	22.1	20
	20.9	21.5	22.1	20
	20.9	21.7	22.1	20
	20.9	21.7	22.1	20
	20.9	21.7	22.1	20
	20.9	21.7	22.1	20
	20.9	21.7	22.1	20
	21.1	21.7	22.1	20
	21.1	21.7	22.3	20
	21.1	21.9	22.3	20
	21.1	21.9	22.3	20
	21.1	21.9	22.3	20.3
	21.1	21.9	22.3	20.3
	21.3	22.1	22.3	20.3
	21.3	22.1	22.5	20.3
	21.3	22.1	22.5	20.3
	21.3	22.1	22.5	20.3
	21.3	22.1	22.7	20.3
	21.3	22.3	22.7	20.3
	21.3	22.3	22.7	20.3
	21.5	22.3	22.7	20.3
	21.5	22.3	22.9	20.3
	21.5	22.5	22.9	20.3
	21.5	22.5	22.9	20.3
	21.5	22.5	22.9	20.5
	21.7	22.5	23	20.5
	21.7	22.5	23	20.5
	21.7	22.7	23	20.5
	21.7	22.7	23	20.5
	21.9	22.9	23.2	20.5
	21.9	22.9	23.2	20.5
	21.9	22.9	23.4	20.7
	21.9	22.9	23.4	20.7
	21.9	23.1	23.6	20.7
	21.9	23.1	23.6	20.7
	22.1	23.1	23.6	20.7
	22.1	23.1	23.8	20.7
	22.1	23.1	23.8	20.7
	22.1	23.3	23.8	20.7
	22.3	23.3	23.8	21
	22.3	23.5	23.9	21
	22.3	23.5	23.9	21
	22.3	23.5	23.9	21
	22.3	23.6	23.9	21
	22.5	24	24.1	21
	22.5	24	24.1	21
	22.5	24	24.3	21
	22.5	24.1	24.3	21
	22.5	24.1	24.3	21.2
	22.5	24.1	24.6	21.2
	22.5	24.1	24.6	21.2
	22.5	24.3	24.6	21.2
	22.7	24.5	24.6	21.2
	22.7	24.5	24.6	21.2
	22.7	24.6	24.8	21.2
	22.7	24.8	24.8	21.2
	22.7	24.8	24.8	21.4
	22.7	25	24.9	21.4
	22.9	25	25.1	21.4
	22.9	25	25.2	21.4
	22.9	25	25.2	21.4
	23.1	25.1	25.4	21.4
	23.1	25.3	25.4	21.4
	23.1	25.4	25.4	21.4
	23.1	25.4	25.5	21.4
	23.1	25.6	25.5	21.4
	23.3	25.7	25.7	21.4
	23.3	25.7	25.7	21.4
	23.5	25.7	25.7	21.4
	23.5	25.7	26	21.4
	23.6	25.9	26	21.6
	23.6	25.9	26	21.6
	23.6	25.9	26.3	21.6
	23.8	26	26.4	21.6
	23.8	26	26.6	21.6
	24	26.2	26.7	21.6
	24	26.2	26.7	21.6
	24.1	26.2	27	21.6
	24.1	26.2	27.1	21.6
	24.1	26.3	27.1	21.6
	24.1	26.3	27.1	21.8
	24.1	26.3	27.2	21.8
	24.3	26.3	27.4	21.8
	24.3	26.4	27.4	21.8
	24.3	26.6	27.4	21.8
	24.3	26.6	27.5	21.8
	24.3	26.7	27.6	22
	24.3	26.7	27.6	22
	24.5	26.7	28.1	22
	24.5	26.9	28.4	22
	24.5	26.9	28.4	22
	24.5	27.1	28.5	22
	24.6	27.1	28.9	22.2
	24.6	27.1	28.9	22.2
	24.6	27.3	29	22.2
	24.8	27.3	29.2	22.2
	24.8	27.3	29.4	22.2
	24.8	27.3	29.6	22.2
	24.8	27.3	29.7	22.2
	24.8	27.7	29.8	22.2
	25	27.7	29.9	22.4
	25.1	27.8	29.9	22.4
	25.3	27.8	30	22.4
	25.4	27.8	30	22.4
	25.6	28	30	22.4
	25.7	28.3	30.1	22.4
	25.7	28.3	30.2	22.4
	25.7	28.3	30.2	22.6
	25.9	28.4	30.2	22.6
	25.9	28.4	30.3	22.6
	25.9	28.4	30.7	22.6
	26.2	28.8	30.8	22.6
	26.2	28.8	30.9	22.6
	26.3	28.9	31.2	22.6
	26.3	29	31.2	22.6
	26.3	29.2	31.2	22.8
	26.6	29.4	31.4	22.8
	26.6	29.5	31.7	22.8
	26.7	29.8	31.8	23
	26.9	29.9	31.9	23
	26.9	30	31.9	23
	26.9	30	31.9	23
	27	30	32.1	23
	27.1	30.1	32.1	23
	27.4	30.2	32.1	23
	27.4	30.5	32.2	23
	27.4	31.2	32.4	23
	27.4	31.3	32.4	23.2
	27.4	31.7	32.4	23.2
	27.5	31.9	32.5	23.2
	27.7	32.2	32.8	23.2
	27.7	32.3	32.9	23.2
	27.7	32.3	33.1	23.2
	27.8	32.4	33.2	23.4
	28	32.5	33.2	23.4
	28.2	32.6	33.3	23.4
	28.2	33.2	33.3	23.4
	28.3	33.3	33.4	23.4
	28.3	33.3	33.4	23.4
	28.4	33.4	33.5	23.4
	28.5	33.6	33.6	23.4
	28.5	33.6	33.7	23.4
	28.7	34.1	33.7	23.4
	28.7	34.2	33.7	23.4
	28.8	34.8	33.7	23.5
	28.9	34.9	33.8	23.5
	29	35.3	33.9	23.5
	29	35.6	34	23.5
	29	35.9	34.1	23.5
	29.1	36.1	34.3	23.7
	29.1	36.4	34.4	23.7
	29.1	36.9	34.4	23.9
	29.2	37.1	34.4	23.9
	29.2	37.1	34.5	23.9
	29.4	37.9	34.9	23.9
	29.4	38.3	35.3	24.1
	29.4	38.6	35.6	24.1
	29.5	39.2	35.6	24.1
	29.5	40	35.6	24.1
	29.7	40.5	36.2	24.1
	29.7	40.6	36.2	24.2
	29.7	40.8	36.3	24.2
	29.9	40.9	36.3	24.2
	29.9	41.1	36.6	24.2
	29.9	41.1	36.8	24.2
	30	41.3	36.8	24.2
	30.1	41.4	36.8	24.4
	30.2	41.4	36.9	24.4
	30.6	41.5	37.2	24.4
	30.7	41.7	37.3	24.4
	30.7	42.3	37.4	24.4
	30.7	42.4	37.7	24.6
	30.8	42.5	37.8	24.6
	30.8	43.2	37.8	24.6
	31.1	44	37.9	24.6
	31.3	44.1	38.7	24.7
	31.3	44.4	39	24.7
	31.4	45.3	39.2	24.7
	31.4	45.4	40.2	24.7
	31.4	45.4	40.2	24.7
	31.5	47.3	40.4	24.9
	31.6	47.4	40.7	24.9
	32	47.6	40.7	24.9
	32.2	48.5	40.7	24.9
	32.2	48.5	40.8	24.9
	32.2	49.1	41.7	24.9
	32.3	50.8	41.9	25
	32.4	51.2	42.2	25
	32.5	51.7	42.3	25
	32.5	52.9	44.5	25
	32.7	54.4	44.5	25
	32.8	54.9	44.7	25.2
	32.9	55.3	44.9	25.2
	32.9	56.4	45.2	25.2
	33	56.9	45.3	25.3
	33.4	57.6	45.3	25.3
	33.4	58.6	45.8	25.3
	34	63.8	46	25.3
	34.4	64.7	46.4	25.3
	34.5	67.6	46.4	25.3
	34.6	68.7	46.7	25.3
	34.7	75.9	47	25.5
	34.7	79.1	48.1	25.5
	34.8	82.9	48.5	25.6
	34.9	83.1	48.9	25.6
	35.2	90.8	49.5	25.6
	35.6	93	49.9	25.6
	35.8	95.4	50.3	25.8
	35.8	97.8	50.4	25.8
	35.8	107.6	50.5	25.8
	35.9	108	50.7	25.8
	35.9	110.8	51.3	25.9
	36.1	118.4	52.1	25.9
	36.1	--	52.8	25.9
	36.4	--	53.8	25.9
	36.7	--	53.9	25.9
	36.7		54.2	25.9
	36.9		56.2	25.9
	37		56.5	25.9
	37.4		57.4	26.1
	37.4		58.2	26.1
	37.5		58.9	26.1
	37.5		59.9	26.1
	39.1		60.9	26.2
	39.3		62.3	26.2
	39.4		62.4	26.4
	39.7		64.6	26.4
	39.8		66.6	26.4
	40.7		66.7	26.4
	40.9		67	26.5
	41		71	26.5
	42		71.9	26.7
	42.1		72.8	26.7
	42.1		73.4	26.7
	42.9		80	26.8
	42.9		81.6	26.8
	43.1		83.2	26.9
	43.3		100.3	26.9
	43.7		108.9	26.9
	44.3		130.4	26.9
	45		--	26.9
	45.5		--	27.1
	46.9		--	27.1
	46.9		--	27.1
	47.1		--	27.1
	47.2		--	27.2
	47.4			27.2
	47.8			27.2
	48			27.2
	48			27.3
	48			27.5
	48.8			27.5
	49.9			27.5
	50.2			27.5
	50.3			27.6
	52			27.6
	53.6			27.7
	55.5			27.7
	55.7			27.8
	57.4			27.8
	57.8			28
	57.8			28
	58.2			28.1
	60.5			28.1
	61.3			28.2
	61.8			28.3
	62.8			28.3
	64.2			28.5
	66.3			28.5
	66.6			28.5
	67			28.5
	67.9			28.7
	70.1			28.7
	74.1			28.7
	74.1			28.8
	74.1			28.8
	75.8			28.8
	77.2			28.9
	77.7			28.9
	78.2			28.9
	80.4			29.1
	88.5			29.1
	94.8			29.2
	97.3			29.2
	98.6			29.2
	117.8			29.2
	141.2			29.2
	--			29.4
	--			29.4
	--			29.6
	--			29.6
	--			29.6
				29.6
				29.7
				29.9
				29.9
				30
				30
				30.1
				30.1
				30.2
				30.2
				30.2
				30.2
				30.3
				30.3
				30.4
				30.4
				30.5
				30.5
				30.6
				30.7
				30.7
				30.8
				30.8
				30.8
				31.2
				31.3
				31.4
				31.5
				31.6
				31.7
				31.7
				31.7
				31.7
				31.9
				31.9
				32
				32
				32.1
				32.1
				32.2
				32.2
				32.2
				32.2
				32.3
				32.3
				32.4
				32.5
				32.5
				32.6
				32.9
				32.9
				32.9
				33.2
				33.2
				33.4
				33.5
				33.6
				33.7
				33.7
				33.7
				33.8
				33.9
				33.9
				34
				34
				34.1
				34.2
				34.2
				34.3
				34.3
				34.4
				34.7
				34.7
				34.7
				34.8
				34.8
				34.8
				34.9
				35.3
				35.5
				35.5
				35.5
				35.6
				35.7
				36
				36
				36.1
				36.2
				36.2
				36.6
				36.7
				36.8
				37.1
				37.1
				37.1
				37.3
				37.3
				37.6
				37.7
				37.7
				37.9
				38
				38.1
				38.2
				38.2
				38.2
				38.3
				38.4
				38.4
				38.6
				38.6
				38.6
				38.6
				38.6
				39.2
				39.3
				39.3
				39.4
				39.5
				39.5
				39.8
				39.8
				39.9
				40
				40.1
				40.2
				40.2
				40.2
				40.3
				40.5
				40.5
				40.8
				40.8
				40.8
				40.9
				40.9
				41.1
				41.4
				41.6
				41.9
				42.3
				42.4
				42.5
				42.9
				43.1
				43.1
				43.2
				43.3
				43.4
				43.5
				43.6
				43.8
				44.3
				44.6
				44.8
				44.9
				45.2
				45.3
				45.5
				45.6
				45.8
				45.9
				46
				46.1
				46.2
				46.3
				47
				47.4
				47.9
				48
				48.6
				48.7
				49.1
				49.2
				49.6
				49.8
				50
				50.2
				50.2
				50.5
				51.1
				51.2
				51.4
				51.9
				52.1
				52.4
				52.5
				52.8
				53.3
				53.9
				53.9
				55.1
				55.3
				55.4
				55.5
				55.8
				56
				56.3
				56.3
				58.9
				59.9
				60
				60.2
				60.3
				62.3
				62.5
				64.5
				64.7
				65.4
				66.1
				66.5
				67
				67.2
				68.2
				69
				71.2
				71.7
				73.5
				74.4
				75.1
				77.4
				79.7
				80.4
				84
				85
				90.2
				91
				91.3
				95.1
				96.2
				96.9
				100.1
				104.4
				105.8
				112.2
				115.3
				115.9
				118.3
				127
				139.5
				--
				--
				--

## Sheet: Liver IT 6 months
animal no	164	166	167	169	170
dilution factor	32000	16000	16000	48000	80000
	18	18	18	18	18.1
	18	18	18	18	18.1
	18	18	18	18	18.1
	18	18	18	18	18.1
	18	18	18	18	18.1
	18	18	18	18	18.1
	18	18	18	18	18.1
	18	18	18	18	18.1
	18	18	18	18	18.1
	18	18	18	18	18.1
	18	18	18	18	18.1
	18	18	18	18	18.1
	18	18	18	18	18.1
	18	18	18	18	18.1
	18	18	18	18	18.1
	18	18	18	18	18.1
	18	18	18	18	18.1
	18	18	18	18	18.1
	18	18	18	18	18.1
	18	18.2	18	18	18.1
	18	18.2	18	18	18.1
	18	18.2	18	18	18.1
	18	18.2	18	18	18.1
	18	18.2	18	18	18.1
	18	18.2	18	18	18.1
	18	18.2	18	18	18.1
	18	18.2	18	18	18.1
	18	18.2	18	18	18.1
	18	18.2	18	18	18.1
	18	18.2	18	18	18.1
	18	18.2	18	18	18.1
	18	18.2	18	18	18.1
	18	18.2	18	18	18.1
	18	18.2	18	18	18.1
	18	18.2	18	18	18.1
	18	18.2	18.2	18	18.1
	18	18.2	18.2	18	18.1
	18	18.2	18.2	18	18.1
	18	18.2	18.2	18	18.1
	18	18.2	18.2	18	18.1
	18	18.2	18.2	18	18.1
	18	18.2	18.2	18	18.3
	18	18.2	18.2	18	18.3
	18	18.2	18.2	18	18.3
	18	18.2	18.2	18	18.3
	18	18.5	18.2	18	18.3
	18	18.5	18.2	18	18.3
	18	18.5	18.2	18	18.3
	18	18.5	18.2	18.3	18.3
	18	18.5	18.2	18.3	18.3
	18	18.5	18.2	18.3	18.3
	18	18.5	18.2	18.3	18.3
	18	18.5	18.2	18.3	18.3
	18	18.5	18.2	18.3	18.3
	18	18.5	18.2	18.3	18.3
	18	18.5	18.2	18.3	18.3
	18	18.5	18.2	18.3	18.3
	18	18.5	18.2	18.3	18.3
	18.2	18.5	18.2	18.3	18.3
	18.2	18.5	18.2	18.3	18.3
	18.2	18.5	18.2	18.3	18.3
	18.2	18.5	18.2	18.3	18.3
	18.2	18.5	18.2	18.3	18.3
	18.2	18.5	18.2	18.3	18.3
	18.2	18.5	18.2	18.3	18.3
	18.2	18.5	18.2	18.3	18.3
	18.2	18.5	18.2	18.3	18.6
	18.2	18.5	18.2	18.3	18.6
	18.2	18.5	18.2	18.3	18.6
	18.2	18.7	18.2	18.3	18.6
	18.2	18.7	18.2	18.3	18.6
	18.2	18.7	18.2	18.3	18.6
	18.2	18.7	18.4	18.3	18.6
	18.2	18.7	18.4	18.3	18.6
	18.2	18.7	18.4	18.3	18.6
	18.2	18.7	18.4	18.3	18.6
	18.2	18.7	18.4	18.3	18.6
	18.2	18.7	18.4	18.3	18.6
	18.2	18.7	18.4	18.3	18.6
	18.2	18.7	18.4	18.3	18.6
	18.2	18.7	18.4	18.3	18.6
	18.2	18.7	18.4	18.3	18.6
	18.2	18.7	18.4	18.3	18.6
	18.2	18.7	18.4	18.3	18.6
	18.2	18.7	18.4	18.3	18.6
	18.2	18.7	18.4	18.3	18.6
	18.2	18.7	18.4	18.3	18.6
	18.2	18.7	18.4	18.5	18.6
	18.2	18.7	18.4	18.5	18.6
	18.2	18.7	18.4	18.5	18.6
	18.2	18.7	18.4	18.5	18.6
	18.2	18.7	18.4	18.5	18.6
	18.2	18.7	18.4	18.5	18.6
	18.2	18.7	18.4	18.5	18.6
	18.2	18.7	18.4	18.5	18.6
	18.2	18.7	18.4	18.5	18.8
	18.2	18.7	18.4	18.5	18.8
	18.2	18.9	18.4	18.5	18.8
	18.2	18.9	18.4	18.5	18.8
	18.2	18.9	18.4	18.5	18.8
	18.2	18.9	18.4	18.5	18.8
	18.5	18.9	18.4	18.5	18.8
	18.5	18.9	18.4	18.5	18.8
	18.5	18.9	18.4	18.5	18.8
	18.5	18.9	18.4	18.5	18.8
	18.5	18.9	18.4	18.5	18.8
	18.5	18.9	18.7	18.5	18.8
	18.5	18.9	18.7	18.5	18.8
	18.5	18.9	18.7	18.5	18.8
	18.5	18.9	18.7	18.5	18.8
	18.5	18.9	18.7	18.5	18.8
	18.5	18.9	18.7	18.5	18.8
	18.5	18.9	18.7	18.5	18.8
	18.5	18.9	18.7	18.5	18.8
	18.5	18.9	18.7	18.5	18.8
	18.5	18.9	18.7	18.5	18.8
	18.5	18.9	18.7	18.5	18.8
	18.5	18.9	18.7	18.5	18.8
	18.5	18.9	18.7	18.5	18.8
	18.5	18.9	18.7	18.5	18.8
	18.5	18.9	18.7	18.5	19
	18.5	19.1	18.7	18.5	19
	18.5	19.1	18.7	18.5	19
	18.5	19.1	18.7	18.5	19
	18.5	19.1	18.7	18.5	19
	18.5	19.1	18.7	18.5	19
	18.5	19.1	18.7	18.5	19
	18.5	19.1	18.7	18.5	19
	18.5	19.1	18.7	18.5	19
	18.5	19.1	18.7	18.5	19
	18.5	19.1	18.7	18.5	19
	18.5	19.1	18.7	18.5	19
	18.5	19.1	18.7	18.5	19
	18.5	19.1	18.9	18.5	19
	18.5	19.1	18.9	18.5	19
	18.5	19.3	18.9	18.5	19
	18.5	19.3	18.9	18.5	19
	18.5	19.3	18.9	18.5	19
	18.5	19.3	18.9	18.5	19
	18.5	19.3	18.9	18.5	19
	18.5	19.3	18.9	18.5	19
	18.5	19.3	18.9	18.5	19
	18.5	19.3	18.9	18.7	19
	18.5	19.3	18.9	18.7	19
	18.5	19.3	18.9	18.7	19.2
	18.5	19.3	18.9	18.7	19.2
	18.5	19.3	18.9	18.7	19.2
	18.5	19.3	18.9	18.7	19.2
	18.5	19.3	18.9	18.7	19.2
	18.5	19.3	18.9	18.7	19.2
	18.5	19.5	18.9	18.7	19.2
	18.7	19.5	18.9	18.7	19.2
	18.7	19.5	18.9	18.7	19.2
	18.7	19.5	18.9	18.7	19.2
	18.7	19.5	18.9	18.7	19.2
	18.7	19.5	18.9	18.7	19.2
	18.7	19.5	18.9	18.7	19.2
	18.7	19.5	19.1	18.7	19.2
	18.7	19.5	19.1	18.7	19.2
	18.7	19.5	19.1	18.7	19.2
	18.7	19.5	19.1	18.7	19.2
	18.7	19.5	19.1	18.7	19.2
	18.7	19.5	19.1	18.7	19.2
	18.7	19.5	19.1	18.7	19.2
	18.7	19.5	19.1	18.7	19.2
	18.7	19.5	19.1	18.7	19.2
	18.7	19.5	19.1	18.7	19.2
	18.7	19.5	19.1	18.7	19.2
	18.7	19.5	19.1	18.7	19.2
	18.7	19.5	19.1	18.7	19.4
	18.7	19.7	19.1	18.7	19.4
	18.7	19.7	19.1	18.7	19.4
	18.7	19.7	19.1	18.7	19.4
	18.7	19.7	19.1	18.7	19.4
	18.7	19.7	19.1	18.7	19.4
	18.7	19.7	19.1	18.7	19.4
	18.7	19.7	19.1	18.7	19.4
	18.7	19.7	19.1	18.9	19.4
	18.7	19.7	19.1	18.9	19.4
	18.7	19.7	19.1	18.9	19.4
	18.7	19.7	19.1	18.9	19.4
	18.7	19.7	19.1	18.9	19.4
	18.7	19.7	19.3	18.9	19.4
	18.7	19.7	19.3	18.9	19.4
	18.7	19.7	19.3	18.9	19.4
	18.7	19.9	19.3	18.9	19.4
	18.7	19.9	19.3	18.9	19.4
	18.7	19.9	19.3	18.9	19.4
	18.7	19.9	19.3	18.9	19.4
	18.7	19.9	19.3	18.9	19.4
	18.7	19.9	19.3	18.9	19.4
	18.7	19.9	19.3	18.9	19.4
	18.7	19.9	19.3	18.9	19.4
	18.9	19.9	19.3	18.9	19.6
	18.9	19.9	19.3	18.9	19.6
	18.9	19.9	19.3	18.9	19.6
	18.9	19.9	19.3	18.9	19.6
	18.9	19.9	19.3	18.9	19.6
	18.9	19.9	19.3	18.9	19.6
	18.9	19.9	19.3	18.9	19.6
	18.9	19.9	19.3	18.9	19.6
	18.9	19.9	19.3	18.9	19.6
	18.9	19.9	19.3	18.9	19.6
	18.9	19.9	19.3	18.9	19.6
	18.9	19.9	19.3	18.9	19.6
	18.9	19.9	19.3	18.9	19.6
	18.9	20.1	19.3	18.9	19.6
	18.9	20.1	19.3	18.9	19.6
	18.9	20.1	19.3	18.9	19.6
	18.9	20.1	19.3	18.9	19.6
	18.9	20.1	19.3	18.9	19.6
	18.9	20.1	19.3	18.9	19.6
	18.9	20.1	19.3	18.9	19.6
	18.9	20.1	19.5	18.9	19.6
	18.9	20.1	19.5	18.9	19.6
	18.9	20.1	19.5	18.9	19.6
	18.9	20.1	19.5	18.9	19.8
	18.9	20.1	19.5	18.9	19.8
	18.9	20.1	19.5	18.9	19.8
	18.9	20.1	19.5	18.9	19.8
	18.9	20.1	19.5	19.1	19.8
	18.9	20.1	19.5	19.1	19.8
	18.9	20.1	19.5	19.1	19.8
	18.9	20.3	19.5	19.1	19.8
	18.9	20.3	19.5	19.1	19.8
	18.9	20.3	19.5	19.1	19.8
	18.9	20.3	19.5	19.1	19.8
	18.9	20.3	19.5	19.1	19.8
	18.9	20.3	19.5	19.1	19.8
	18.9	20.3	19.5	19.1	19.8
	18.9	20.3	19.5	19.1	19.8
	18.9	20.3	19.5	19.1	19.8
	18.9	20.3	19.5	19.1	19.8
	18.9	20.3	19.5	19.1	19.8
	18.9	20.3	19.5	19.1	19.8
	18.9	20.3	19.5	19.1	19.8
	18.9	20.3	19.5	19.1	19.8
	18.9	20.5	19.5	19.1	19.8
	19.1	20.5	19.5	19.1	19.8
	19.1	20.5	19.5	19.1	19.8
	19.1	20.5	19.5	19.1	19.8
	19.1	20.5	19.5	19.1	19.8
	19.1	20.5	19.5	19.1	20
	19.1	20.5	19.5	19.1	20
	19.1	20.5	19.5	19.1	20
	19.1	20.5	19.5	19.1	20
	19.1	20.5	19.5	19.1	20
	19.1	20.5	19.7	19.1	20
	19.1	20.5	19.7	19.1	20
	19.1	20.5	19.7	19.1	20
	19.1	20.5	19.7	19.1	20
	19.1	20.5	19.7	19.1	20
	19.1	20.5	19.7	19.1	20
	19.1	20.7	19.7	19.1	20
	19.1	20.7	19.7	19.1	20
	19.1	20.7	19.7	19.1	20
	19.1	20.7	19.7	19.1	20
	19.1	20.7	19.7	19.1	20
	19.1	20.7	19.7	19.1	20
	19.1	20.7	19.7	19.1	20
	19.1	20.7	19.7	19.1	20
	19.1	20.7	19.7	19.3	20
	19.1	20.7	19.7	19.3	20
	19.1	20.7	19.7	19.3	20
	19.1	20.7	19.7	19.3	20
	19.3	20.9	19.7	19.3	20
	19.3	20.9	19.7	19.3	20.2
	19.3	20.9	19.7	19.3	20.2
	19.3	20.9	19.9	19.3	20.2
	19.3	20.9	19.9	19.3	20.2
	19.3	20.9	19.9	19.3	20.2
	19.3	20.9	19.9	19.3	20.2
	19.3	20.9	19.9	19.3	20.2
	19.3	20.9	19.9	19.3	20.2
	19.3	20.9	19.9	19.3	20.2
	19.3	20.9	19.9	19.3	20.2
	19.3	20.9	19.9	19.3	20.2
	19.3	20.9	19.9	19.3	20.2
	19.3	20.9	19.9	19.3	20.2
	19.3	20.9	19.9	19.3	20.2
	19.3	21	19.9	19.3	20.2
	19.3	21	19.9	19.3	20.2
	19.3	21	19.9	19.3	20.2
	19.3	21	19.9	19.3	20.2
	19.3	21	19.9	19.3	20.2
	19.3	21	20.1	19.3	20.2
	19.3	21	20.1	19.3	20.2
	19.3	21.2	20.1	19.3	20.2
	19.3	21.2	20.1	19.3	20.2
	19.3	21.2	20.1	19.3	20.4
	19.3	21.2	20.1	19.3	20.4
	19.3	21.2	20.1	19.3	20.4
	19.3	21.2	20.1	19.6	20.4
	19.3	21.2	20.1	19.6	20.4
	19.3	21.2	20.1	19.6	20.4
	19.3	21.2	20.1	19.6	20.4
	19.3	21.2	20.1	19.6	20.4
	19.5	21.2	20.1	19.6	20.4
	19.5	21.2	20.1	19.6	20.4
	19.5	21.2	20.1	19.6	20.4
	19.5	21.4	20.1	19.6	20.4
	19.5	21.4	20.1	19.6	20.4
	19.5	21.4	20.1	19.6	20.4
	19.5	21.4	20.1	19.6	20.4
	19.5	21.4	20.1	19.6	20.6
	19.5	21.4	20.1	19.6	20.6
	19.5	21.4	20.3	19.6	20.6
	19.5	21.4	20.3	19.6	20.6
	19.5	21.4	20.3	19.6	20.6
	19.5	21.4	20.3	19.6	20.6
	19.5	21.4	20.3	19.6	20.6
	19.5	21.5	20.3	19.6	20.6
	19.5	21.5	20.3	19.6	20.6
	19.5	21.5	20.3	19.6	20.6
	19.5	21.5	20.3	19.6	20.6
	19.5	21.5	20.3	19.6	20.6
	19.5	21.5	20.3	19.6	20.6
	19.5	21.5	20.3	19.6	20.6
	19.5	21.5	20.3	19.6	20.6
	19.5	21.7	20.3	19.6	20.8
	19.5	21.7	20.5	19.6	20.8
	19.5	21.7	20.5	19.6	20.8
	19.5	21.7	20.5	19.6	20.8
	19.5	21.7	20.5	19.6	20.8
	19.5	21.7	20.5	19.6	20.8
	19.5	21.7	20.5	19.6	20.8
	19.5	21.7	20.5	19.6	20.8
	19.5	21.9	20.5	19.6	20.8
	19.5	21.9	20.5	19.6	20.8
	19.5	21.9	20.5	19.6	20.8
	19.5	21.9	20.5	19.6	20.8
	19.5	21.9	20.5	19.6	20.8
	19.5	22	20.5	19.6	20.8
	19.7	22	20.5	19.6	20.8
	19.7	22	20.5	19.6	20.8
	19.7	22	20.5	19.6	20.8
	19.7	22	20.5	19.8	20.8
	19.7	22	20.5	19.8	20.8
	19.7	22	20.5	19.8	20.8
	19.7	22	20.5	19.8	20.9
	19.7	22.2	20.5	19.8	20.9
	19.7	22.2	20.5	19.8	20.9
	19.7	22.2	20.5	19.8	20.9
	19.7	22.2	20.5	19.8	20.9
	19.7	22.3	20.5	19.8	20.9
	19.7	22.3	20.5	19.8	20.9
	19.7	22.3	20.5	19.8	20.9
	19.7	22.3	20.5	19.8	20.9
	19.7	22.3	20.5	19.8	20.9
	19.7	22.3	20.6	19.8	20.9
	19.7	22.3	20.6	19.8	20.9
	19.7	22.3	20.6	19.8	20.9
	19.7	22.3	20.6	19.8	20.9
	19.7	22.3	20.6	19.8	20.9
	19.7	22.3	20.6	19.8	21.1
	19.7	22.5	20.6	19.8	21.1
	19.7	22.5	20.6	19.8	21.1
	19.7	22.5	20.6	19.8	21.1
	19.7	22.5	20.6	19.8	21.1
	19.7	22.5	20.6	19.8	21.1
	19.7	22.5	20.6	19.8	21.1
	19.7	22.5	20.6	19.8	21.1
	19.7	22.5	20.6	19.8	21.1
	19.7	22.5	20.6	19.9	21.1
	19.7	22.7	20.6	19.9	21.1
	19.7	22.7	20.6	19.9	21.1
	19.7	22.7	20.8	19.9	21.1
	19.7	22.7	20.8	19.9	21.1
	19.7	22.7	20.8	19.9	21.1
	19.7	22.7	20.8	19.9	21.1
	19.9	22.7	20.8	19.9	21.1
	19.9	22.7	20.8	19.9	21.1
	19.9	22.7	20.8	19.9	21.1
	19.9	22.7	20.8	19.9	21.3
	19.9	22.8	20.8	19.9	21.3
	19.9	22.8	20.8	19.9	21.3
	19.9	22.9	20.8	19.9	21.3
	19.9	22.9	20.8	19.9	21.3
	19.9	22.9	20.8	19.9	21.3
	19.9	22.9	20.8	19.9	21.3
	19.9	22.9	20.8	19.9	21.3
	19.9	22.9	20.8	19.9	21.3
	19.9	22.9	20.8	19.9	21.3
	19.9	23.1	20.8	19.9	21.3
	19.9	23.1	20.8	19.9	21.3
	19.9	23.1	20.8	19.9	21.5
	19.9	23.1	20.8	19.9	21.5
	19.9	23.1	20.8	19.9	21.5
	19.9	23.1	20.8	19.9	21.5
	19.9	23.1	20.8	19.9	21.5
	19.9	23.1	21	20.1	21.5
	19.9	23.2	21	20.1	21.5
	19.9	23.2	21	20.1	21.5
	19.9	23.2	21	20.1	21.5
	19.9	23.2	21	20.1	21.5
	19.9	23.2	21	20.1	21.6
	19.9	23.4	21	20.1	21.6
	19.9	23.4	21	20.1	21.6
	19.9	23.4	21	20.1	21.6
	19.9	23.4	21	20.1	21.6
	19.9	23.4	21	20.1	21.6
	19.9	23.4	21	20.1	21.6
	19.9	23.4	21	20.1	21.6
	19.9	23.4	21	20.1	21.6
	19.9	23.5	21	20.1	21.6
	19.9	23.5	21	20.1	21.8
	19.9	23.5	21	20.1	21.8
	20.1	23.5	21	20.1	21.8
	20.1	23.5	21	20.1	21.8
	20.1	23.5	21	20.1	21.8
	20.1	23.5	21.2	20.1	21.8
	20.1	23.7	21.2	20.1	21.8
	20.1	23.7	21.2	20.1	21.8
	20.1	23.7	21.2	20.1	21.8
	20.1	23.7	21.2	20.3	21.8
	20.1	23.7	21.2	20.3	21.9
	20.1	23.7	21.2	20.3	21.9
	20.1	23.7	21.2	20.3	21.9
	20.1	23.7	21.2	20.3	21.9
	20.1	23.7	21.2	20.3	21.9
	20.1	23.8	21.2	20.3	21.9
	20.1	23.8	21.2	20.3	21.9
	20.1	23.8	21.2	20.3	21.9
	20.3	23.8	21.2	20.3	21.9
	20.3	23.8	21.2	20.3	21.9
	20.3	23.8	21.3	20.3	21.9
	20.3	23.9	21.3	20.3	21.9
	20.3	23.9	21.3	20.3	21.9
	20.3	23.9	21.3	20.3	21.9
	20.3	23.9	21.3	20.3	21.9
	20.3	23.9	21.3	20.3	22.1
	20.3	23.9	21.3	20.3	22.1
	20.3	23.9	21.3	20.3	22.1
	20.3	23.9	21.3	20.3	22.1
	20.3	23.9	21.3	20.3	22.1
	20.3	23.9	21.3	20.3	22.1
	20.3	23.9	21.3	20.3	22.1
	20.3	24.1	21.3	20.3	22.1
	20.3	24.1	21.3	20.3	22.1
	20.3	24.1	21.3	20.3	22.1
	20.3	24.1	21.3	20.3	22.1
	20.3	24.1	21.5	20.3	22.1
	20.3	24.2	21.5	20.3	22.3
	20.3	24.2	21.5	20.3	22.3
	20.3	24.2	21.5	20.3	22.3
	20.5	24.2	21.5	20.3	22.3
	20.5	24.2	21.5	20.5	22.3
	20.5	24.3	21.5	20.5	22.3
	20.5	24.3	21.5	20.5	22.3
	20.5	24.5	21.5	20.5	22.3
	20.5	24.5	21.5	20.5	22.3
	20.5	24.5	21.5	20.5	22.3
	20.5	24.5	21.5	20.5	22.3
	20.5	24.5	21.5	20.5	22.3
	20.5	24.5	21.5	20.5	22.4
	20.5	24.5	21.5	20.5	22.4
	20.5	24.6	21.7	20.5	22.4
	20.5	24.6	21.7	20.5	22.4
	20.5	24.6	21.7	20.5	22.6
	20.5	24.6	21.7	20.5	22.6
	20.5	24.6	21.7	20.5	22.6
	20.5	24.6	21.7	20.5	22.6
	20.5	24.7	21.7	20.5	22.6
	20.5	24.8	21.7	20.5	22.6
	20.5	24.8	21.7	20.5	22.6
	20.5	25	21.7	20.5	22.6
	20.5	25	21.7	20.5	22.7
	20.5	25	21.7	20.5	22.7
	20.5	25	21.7	20.5	22.7
	20.5	25.1	21.7	20.5	22.7
	20.7	25.1	21.7	20.7	22.9
	20.7	25.1	21.7	20.7	22.9
	20.7	25.1	21.8	20.7	22.9
	20.7	25.1	21.8	20.7	22.9
	20.7	25.1	21.8	20.7	22.9
	20.7	25.1	21.8	20.7	22.9
	20.7	25.2	21.8	20.7	22.9
	20.7	25.2	21.8	20.7	22.9
	20.7	25.2	21.8	20.7	23
	20.7	25.2	21.8	20.7	23
	20.7	25.2	21.8	20.7	23
	20.7	25.2	21.8	20.7	23
	20.7	25.3	21.8	20.7	23.2
	20.7	25.3	21.8	20.7	23.2
	20.7	25.3	22	20.7	23.2
	20.7	25.3	22	20.7	23.2
	20.7	25.3	22	20.7	23.2
	20.8	25.4	22	20.7	23.2
	20.8	25.4	22	20.7	23.2
	20.8	25.4	22	20.7	23.2
	20.8	25.4	22	20.9	23.2
	20.8	25.4	22	20.9	23.2
	20.8	25.4	22	20.9	23.3
	20.8	25.6	22	20.9	23.3
	20.8	25.6	22.2	20.9	23.3
	20.8	25.6	22.2	20.9	23.3
	20.8	25.7	22.2	20.9	23.3
	20.8	25.7	22.2	20.9	23.3
	20.8	25.7	22.2	20.9	23.3
	20.8	25.7	22.2	20.9	23.3
	20.8	25.7	22.2	20.9	23.4
	20.8	25.8	22.2	20.9	23.4
	20.8	25.8	22.2	20.9	23.4
	20.8	25.9	22.2	20.9	23.4
	20.8	25.9	22.2	20.9	23.4
	20.8	25.9	22.2	20.9	23.4
	20.8	25.9	22.2	20.9	23.6
	20.8	26	22.2	20.9	23.6
	21	26	22.2	20.9	23.6
	21	26.1	22.3	20.9	23.6
	21	26.1	22.3	20.9	23.6
	21	26.1	22.3	20.9	23.6
	21	26.1	22.3	20.9	23.6
	21	26.1	22.3	20.9	23.6
	21	26.1	22.3	20.9	23.6
	21	26.3	22.3	20.9	23.6
	21	26.3	22.3	20.9	23.7
	21	26.4	22.3	20.9	23.7
	21	26.4	22.3	20.9	23.7
	21	26.4	22.3	20.9	23.7
	21	26.5	22.3	20.9	23.7
	21.2	26.5	22.5	20.9	23.7
	21.2	26.5	22.5	20.9	23.7
	21.2	26.5	22.5	20.9	23.7
	21.2	26.6	22.5	20.9	23.7
	21.2	26.8	22.5	20.9	23.7
	21.2	26.8	22.5	20.9	23.7
	21.2	26.8	22.5	21	23.9
	21.2	26.9	22.5	21	23.9
	21.2	26.9	22.5	21	23.9
	21.2	27	22.5	21	23.9
	21.2	27	22.6	21	23.9
	21.2	27.1	22.6	21	23.9
	21.2	27.1	22.6	21	23.9
	21.2	27.1	22.6	21	23.9
	21.2	27.1	22.6	21	23.9
	21.2	27.2	22.6	21	23.9
	21.2	27.2	22.6	21	24
	21.2	27.2	22.6	21	24
	21.2	27.3	22.6	21	24
	21.2	27.3	22.6	21	24
	21.2	27.3	22.6	21	24
	21.2	27.3	22.6	21	24
	21.2	27.3	22.6	21	24
	21.2	27.3	22.6	21	24
	21.4	27.3	22.8	21	24
	21.4	27.4	22.8	21	24.1
	21.4	27.4	22.8	21	24.1
	21.4	27.4	22.8	21	24.3
	21.4	27.5	22.8	21	24.3
	21.4	27.5	22.8	21	24.3
	21.4	27.6	22.9	21	24.3
	21.4	27.6	22.9	21	24.4
	21.4	27.6	22.9	21	24.4
	21.4	27.7	22.9	21	24.4
	21.4	27.7	22.9	21.2	24.4
	21.4	27.7	22.9	21.2	24.4
	21.4	27.7	22.9	21.2	24.4
	21.4	27.7	22.9	21.2	24.4
	21.4	27.8	22.9	21.2	24.4
	21.4	27.8	22.9	21.2	24.4
	21.4	27.8	22.9	21.2	24.4
	21.4	27.9	23.1	21.2	24.4
	21.4	27.9	23.1	21.2	24.4
	21.4	27.9	23.1	21.2	24.5
	21.4	28	23.1	21.2	24.5
	21.4	28	23.1	21.2	24.5
	21.4	28	23.1	21.2	24.5
	21.4	28	23.1	21.2	24.5
	21.4	28.1	23.2	21.2	24.6
	21.4	28.2	23.2	21.2	24.6
	21.4	28.2	23.2	21.2	24.6
	21.4	28.3	23.2	21.2	24.6
	21.4	28.3	23.2	21.2	24.6
	21.4	28.3	23.2	21.2	24.8
	21.4	28.3	23.2	21.2	24.8
	21.5	28.4	23.2	21.2	24.8
	21.5	28.4	23.2	21.2	24.8
	21.5	28.5	23.4	21.4	24.8
	21.5	28.5	23.4	21.4	24.8
	21.5	28.6	23.4	21.4	24.9
	21.5	28.6	23.4	21.4	24.9
	21.5	28.6	23.4	21.4	24.9
	21.5	28.6	23.4	21.4	24.9
	21.5	28.7	23.4	21.4	24.9
	21.5	28.7	23.5	21.4	24.9
	21.5	28.8	23.5	21.4	24.9
	21.7	28.8	23.5	21.4	24.9
	21.7	28.8	23.5	21.4	24.9
	21.7	28.8	23.5	21.4	25
	21.7	28.9	23.5	21.4	25
	21.7	28.9	23.5	21.4	25
	21.7	28.9	23.5	21.4	25
	21.7	28.9	23.5	21.4	25
	21.7	29	23.6	21.4	25
	21.7	29	23.6	21.4	25
	21.7	29.2	23.6	21.4	25
	21.7	29.2	23.6	21.4	25
	21.7	29.2	23.6	21.4	25.1
	21.7	29.3	23.6	21.4	25.1
	21.7	29.3	23.6	21.4	25.1
	21.7	29.3	23.6	21.4	25.1
	21.7	29.4	23.6	21.4	25.1
	21.7	29.5	23.6	21.4	25.1
	21.9	29.5	23.6	21.4	25.1
	21.9	29.6	23.8	21.4	25.1
	21.9	29.6	23.8	21.4	25.1
	21.9	29.7	23.8	21.6	25.3
	21.9	29.8	23.8	21.6	25.3
	21.9	29.8	23.8	21.6	25.4
	21.9	29.8	23.8	21.6	25.4
	21.9	30	23.8	21.6	25.4
	21.9	30	23.8	21.6	25.4
	21.9	30	23.9	21.6	25.4
	21.9	30	23.9	21.6	25.5
	21.9	30.1	23.9	21.6	25.5
	21.9	30.2	23.9	21.6	25.5
	21.9	30.2	23.9	21.6	25.5
	21.9	30.2	23.9	21.6	25.6
	21.9	30.4	23.9	21.6	25.6
	21.9	30.5	23.9	21.6	25.6
	21.9	30.6	24	21.6	25.6
	21.9	30.6	24	21.6	25.6
	22	30.6	24	21.6	25.6
	22	30.6	24	21.6	25.6
	22	30.8	24	21.6	25.6
	22	30.8	24	21.6	25.6
	22	30.8	24	21.7	25.7
	22	31	24.2	21.7	25.7
	22	31	24.2	21.7	25.7
	22	31	24.2	21.7	25.9
	22	31	24.2	21.7	25.9
	22	31	24.2	21.7	25.9
	22	31	24.2	21.7	26
	22	31.2	24.2	21.7	26
	22	31.2	24.2	21.7	26
	22	31.2	24.3	21.7	26
	22	31.3	24.3	21.7	26
	22.2	31.3	24.3	21.7	26.1
	22.2	31.4	24.3	21.7	26.1
	22.2	31.4	24.3	21.7	26.1
	22.2	31.5	24.3	21.7	26.1
	22.2	31.6	24.3	21.7	26.1
	22.2	31.6	24.4	21.7	26.1
	22.2	31.7	24.4	21.7	26.1
	22.2	31.8	24.4	21.7	26.1
	22.2	31.9	24.4	21.7	26.1
	22.2	31.9	24.4	21.7	26.2
	22.2	32	24.4	21.9	26.2
	22.2	32.1	24.4	21.9	26.2
	22.2	32.2	24.6	21.9	26.2
	22.2	32.3	24.6	21.9	26.2
	22.2	32.3	24.6	21.9	26.2
	22.2	32.3	24.6	21.9	26.3
	22.2	32.5	24.6	21.9	26.3
	22.2	32.5	24.6	21.9	26.3
	22.2	32.5	24.6	21.9	26.3
	22.2	32.5	24.7	21.9	26.3
	22.2	32.6	24.7	21.9	26.4
	22.3	32.9	24.7	21.9	26.4
	22.3	32.9	24.7	21.9	26.4
	22.3	32.9	24.7	21.9	26.4
	22.3	32.9	24.7	21.9	26.4
	22.3	33	24.7	21.9	26.4
	22.3	33	24.7	21.9	26.5
	22.3	33.2	24.7	21.9	26.5
	22.3	33.4	24.7	21.9	26.5
	22.3	33.5	24.7	21.9	26.5
	22.3	33.6	24.8	21.9	26.5
	22.3	33.6	24.8	21.9	26.5
	22.3	33.6	24.8	21.9	26.6
	22.3	33.8	24.8	21.9	26.6
	22.3	34.1	24.8	21.9	26.6
	22.3	34.1	24.8	21.9	26.6
	22.5	34.2	24.8	22	26.6
	22.5	34.2	24.8	22	26.7
	22.5	34.2	24.9	22	26.7
	22.5	34.3	24.9	22	26.7
	22.5	34.4	24.9	22	26.7
	22.5	34.4	24.9	22	26.7
	22.5	34.5	24.9	22	26.9
	22.5	34.6	24.9	22	26.9
	22.5	34.8	24.9	22	26.9
	22.5	34.8	24.9	22	26.9
	22.5	34.8	24.9	22	26.9
	22.5	34.8	25.1	22	26.9
	22.5	34.8	25.1	22	27
	22.5	34.9	25.1	22	27
	22.5	34.9	25.1	22	27
	22.5	34.9	25.1	22	27
	22.5	35.1	25.1	22	27.1
	22.5	35.1	25.1	22	27.1
	22.5	35.2	25.2	22	27.1
	22.5	35.3	25.2	22	27.1
	22.5	35.3	25.2	22	27.2
	22.5	35.3	25.2	22	27.2
	22.5	35.3	25.2	22	27.2
	22.5	35.3	25.2	22	27.2
	22.6	35.4	25.2	22	27.3
	22.6	35.4	25.2	22.2	27.3
	22.6	35.4	25.3	22.2	27.3
	22.6	35.4	25.3	22.2	27.3
	22.6	35.5	25.3	22.2	27.3
	22.6	35.6	25.3	22.2	27.3
	22.6	35.6	25.3	22.2	27.4
	22.6	35.7	25.4	22.2	27.4
	22.6	35.7	25.4	22.2	27.4
	22.6	35.7	25.4	22.2	27.5
	22.6	35.9	25.4	22.2	27.5
	22.6	35.9	25.4	22.2	27.5
	22.6	35.9	25.4	22.2	27.5
	22.6	36.1	25.4	22.2	27.6
	22.6	36.1	25.4	22.2	27.7
	22.8	36.2	25.4	22.2	27.7
	22.8	36.2	25.4	22.2	27.7
	22.8	36.3	25.4	22.2	27.7
	22.8	36.4	25.5	22.2	27.8
	22.8	36.4	25.5	22.2	27.8
	22.8	36.5	25.5	22.2	27.9
	22.8	36.6	25.5	22.2	27.9
	22.8	37.1	25.5	22.2	28
	22.8	37.1	25.5	22.2	28
	22.8	37.2	25.7	22.2	28
	22.8	37.5	25.7	22.2	28
	22.8	37.5	25.7	22.4	28
	22.8	37.6	25.7	22.4	28.1
	22.8	37.6	25.7	22.4	28.1
	22.8	37.6	25.7	22.4	28.1
	22.8	37.8	25.7	22.4	28.1
	22.8	37.8	25.7	22.4	28.1
	22.8	37.8	25.7	22.4	28.1
	22.8	37.8	25.8	22.4	28.1
	22.9	37.9	25.8	22.4	28.1
	22.9	38.2	25.8	22.4	28.1
	22.9	38.4	25.8	22.4	28.2
	22.9	38.7	25.8	22.4	28.2
	22.9	38.8	25.8	22.4	28.2
	22.9	38.9	25.8	22.4	28.2
	22.9	39	25.8	22.4	28.2
	22.9	39.2	25.8	22.4	28.3
	22.9	39.2	25.9	22.4	28.3
	22.9	39.2	25.9	22.4	28.3
	22.9	39.3	25.9	22.4	28.4
	22.9	39.4	25.9	22.5	28.4
	22.9	39.4	25.9	22.5	28.4
	22.9	39.5	25.9	22.5	28.5
	23.1	39.5	26	22.5	28.5
	23.1	39.5	26	22.5	28.6
	23.1	39.6	26	22.5	28.6
	23.1	39.6	26	22.5	28.6
	23.1	39.6	26	22.5	28.7
	23.1	39.8	26	22.5	28.7
	23.1	39.8	26	22.5	28.7
	23.1	40.2	26.1	22.5	28.7
	23.1	40.2	26.1	22.5	28.8
	23.1	40.5	26.1	22.5	28.9
	23.1	40.5	26.2	22.5	28.9
	23.1	40.8	26.2	22.5	28.9
	23.1	40.9	26.2	22.5	28.9
	23.1	41	26.2	22.5	29
	23.1	41.1	26.2	22.7	29
	23.1	41.3	26.3	22.7	29.1
	23.1	41.7	26.3	22.7	29.1
	23.2	41.8	26.3	22.7	29.2
	23.2	42	26.5	22.7	29.2
	23.2	42	26.5	22.7	29.2
	23.2	42.3	26.5	22.7	29.4
	23.2	42.3	26.5	22.7	29.4
	23.2	42.3	26.5	22.7	29.5
	23.2	42.8	26.5	22.7	29.5
	23.2	43.1	26.6	22.7	29.5
	23.2	43.2	26.6	22.7	29.5
	23.2	43.4	26.6	22.7	29.6
	23.2	43.4	26.6	22.7	29.6
	23.2	43.8	26.6	22.7	29.6
	23.2	43.9	26.6	22.7	29.6
	23.2	44.2	26.6	22.7	29.7
	23.2	44.3	26.6	22.8	29.7
	23.2	44.8	26.7	22.8	29.7
	23.2	45	26.7	22.8	29.7
	23.2	45.3	26.8	22.8	29.7
	23.2	45.5	26.8	22.8	29.7
	23.2	45.6	26.9	22.8	29.7
	23.2	46.4	26.9	22.8	29.8
	23.4	46.5	26.9	22.8	29.8
	23.4	46.8	26.9	22.8	29.9
	23.4	46.8	26.9	22.8	29.9
	23.4	47.2	27	22.8	30.1
	23.4	47.4	27	22.8	30.2
	23.4	48.2	27	22.8	30.2
	23.4	48.2	27	22.8	30.2
	23.4	48.8	27	22.8	30.2
	23.4	49.3	27	22.8	30.3
	23.5	49.5	27	22.8	30.3
	23.5	49.7	27.1	22.8	30.3
	23.5	49.9	27.1	23	30.4
	23.5	50	27.1	23	30.4
	23.5	50.2	27.1	23	30.4
	23.5	50.7	27.2	23	30.4
	23.5	51	27.2	23	30.5
	23.5	51	27.2	23	30.5
	23.5	51.3	27.2	23	30.6
	23.5	51.4	27.3	23	30.6
	23.5	52.1	27.3	23	30.8
	23.5	52.2	27.3	23	30.8
	23.5	52.4	27.3	23	30.8
	23.5	53.1	27.4	23.1	30.8
	23.5	53.4	27.4	23.1	30.8
	23.5	53.5	27.4	23.1	30.9
	23.5	53.6	27.4	23.1	30.9
	23.6	53.7	27.4	23.1	31
	23.6	53.8	27.4	23.1	31
	23.6	54.6	27.4	23.1	31.2
	23.6	54.7	27.4	23.1	31.2
	23.6	55.3	27.5	23.1	31.2
	23.6	55.5	27.5	23.1	31.3
	23.6	55.6	27.5	23.1	31.4
	23.6	56.2	27.5	23.1	31.4
	23.6	56.2	27.6	23.1	31.6
	23.6	56.4	27.6	23.1	31.6
	23.6	56.4	27.7	23.1	31.7
	23.6	56.4	27.7	23.1	31.7
	23.8	57.6	27.7	23.1	31.7
	23.8	57.9	27.7	23.1	31.8
	23.8	58.1	27.7	23.1	31.8
	23.8	60.2	27.8	23.2	31.9
	23.8	60.4	27.8	23.2	31.9
	23.8	60.4	27.9	23.2	32
	23.8	60.6	27.9	23.2	32
	23.8	60.7	27.9	23.2	32
	23.8	61.2	27.9	23.2	32
	23.8	62.2	28	23.2	32.1
	23.8	65.1	28	23.2	32.2
	23.8	65.5	28	23.2	32.2
	23.8	65.9	28	23.2	32.2
	23.8	66.1	28.1	23.2	32.2
	23.8	67.5	28.1	23.2	32.2
	23.9	68	28.2	23.2	32.5
	23.9	71	28.2	23.2	32.5
	23.9	71.4	28.2	23.2	32.5
	23.9	72.5	28.2	23.2	32.7
	23.9	73.2	28.3	23.4	32.7
	23.9	73.8	28.3	23.4	32.7
	23.9	74	28.3	23.4	32.7
	23.9	77.3	28.3	23.4	32.7
	23.9	77.6	28.3	23.4	32.8
	23.9	81.4	28.3	23.4	32.8
	23.9	81.4	28.3	23.4	32.9
	24	82.8	28.3	23.4	33
	24	82.8	28.3	23.4	33
	24	86.3	28.3	23.4	33
	24	86.8	28.4	23.4	33
	24	93.8	28.4	23.4	33
	24	100.3	28.5	23.4	33
	24	101.8	28.5	23.4	33.1
	24	102.4	28.5	23.5	33.1
	24	104.4	28.5	23.5	33.2
	24	106.3	28.6	23.5	33.2
	24	110.3	28.6	23.5	33.2
	24	113.1	28.7	23.5	33.3
	24	116.9	28.8	23.5	33.4
	24.2	118	28.8	23.5	33.4
	24.2	134.2	28.8	23.5	33.5
	24.2	--	28.8	23.7	33.5
	24.2	--	28.8	23.7	33.6
	24.2	--	28.9	23.7	33.6
	24.2	--	28.9	23.7	33.7
	24.2	--	28.9	23.7	33.8
	24.2	--	29	23.7	33.8
	24.2	--	29	23.7	33.8
	24.2	--	29.1	23.7	33.9
	24.2		29.1	23.7	33.9
	24.2		29.2	23.7	33.9
	24.2		29.2	23.7	33.9
	24.3		29.2	23.7	33.9
	24.3		29.2	23.7	33.9
	24.3		29.3	23.7	34
	24.3		29.3	23.7	34.1
	24.3		29.3	23.7	34.1
	24.3		29.4	23.8	34.1
	24.3		29.4	23.8	34.1
	24.3		29.4	23.8	34.1
	24.3		29.4	23.8	34.3
	24.3		29.4	23.8	34.3
	24.3		29.5	23.8	34.3
	24.3		29.5	23.8	34.4
	24.3		29.5	23.8	34.4
	24.4		29.5	23.8	34.5
	24.4		29.6	23.8	34.7
	24.4		29.6	23.8	34.8
	24.4		29.6	23.8	34.8
	24.4		29.7	23.9	35
	24.4		29.7	23.9	35
	24.4		29.7	23.9	35
	24.4		29.8	23.9	35
	24.4		29.8	23.9	35
	24.4		29.8	23.9	35.1
	24.4		29.8	23.9	35.2
	24.4		29.9	23.9	35.2
	24.4		29.9	23.9	35.2
	24.4		29.9	23.9	35.2
	24.6		29.9	23.9	35.2
	24.6		30	23.9	35.3
	24.6		30	24.1	35.3
	24.6		30.1	24.1	35.3
	24.6		30.1	24.1	35.4
	24.6		30.1	24.1	35.4
	24.6		30.2	24.1	35.5
	24.6		30.2	24.1	35.5
	24.6		30.2	24.1	35.5
	24.6		30.2	24.1	35.5
	24.6		30.3	24.1	35.6
	24.6		30.3	24.1	35.7
	24.6		30.3	24.1	35.8
	24.6		30.4	24.1	35.8
	24.7		30.5	24.1	36
	24.7		30.5	24.2	36.1
	24.7		30.5	24.2	36.3
	24.7		30.5	24.2	36.3
	24.7		30.5	24.2	36.3
	24.7		30.5	24.2	36.3
	24.7		30.6	24.2	36.3
	24.7		30.6	24.2	36.4
	24.7		30.7	24.2	36.4
	24.7		30.7	24.2	36.5
	24.7		30.8	24.2	36.5
	24.7		30.9	24.2	36.6
	24.8		30.9	24.2	36.7
	24.8		30.9	24.2	36.9
	24.8		30.9	24.2	36.9
	24.8		30.9	24.3	36.9
	24.8		30.9	24.3	36.9
	24.8		30.9	24.3	36.9
	24.9		31	24.3	37.1
	24.9		31	24.3	37.2
	24.9		31	24.3	37.2
	24.9		31	24.3	37.2
	24.9		31	24.3	37.3
	24.9		31.1	24.3	37.3
	24.9		31.1	24.5	37.4
	24.9		31.1	24.5	37.6
	24.9		31.1	24.5	37.6
	24.9		31.1	24.5	37.7
	24.9		31.1	24.5	37.7
	24.9		31.2	24.5	37.7
	24.9		31.3	24.5	37.8
	24.9		31.3	24.5	37.9
	25.1		31.3	24.5	37.9
	25.1		31.3	24.5	38
	25.1		31.3	24.6	38
	25.1		31.3	24.6	38
	25.1		31.5	24.6	38
	25.1		31.5	24.6	38.1
	25.1		31.5	24.6	38.2
	25.1		31.5	24.6	38.2
	25.1		31.5	24.6	38.2
	25.1		31.6	24.6	38.3
	25.1		31.7	24.6	38.4
	25.1		31.7	24.7	38.4
	25.1		31.7	24.7	38.5
	25.1		31.7	24.7	38.7
	25.1		31.7	24.7	38.8
	25.1		31.8	24.7	38.8
	25.2		31.9	24.7	38.8
	25.2		32	24.7	39
	25.2		32	24.7	39.2
	25.2		32.1	24.7	39.2
	25.2		32.1	24.7	39.3
	25.2		32.1	24.7	39.4
	25.3		32.2	24.7	39.5
	25.3		32.2	24.7	39.7
	25.3		32.2	24.7	39.7
	25.3		32.2	24.8	39.8
	25.3		32.3	24.8	39.8
	25.3		32.3	24.8	39.9
	25.3		32.3	24.8	40.2
	25.3		32.4	24.8	40.3
	25.3		32.4	24.8	40.5
	25.3		32.5	24.8	40.5
	25.3		32.6	24.8	40.8
	25.3		32.6	25	41.1
	25.3		32.6	25	41.3
	25.3		32.7	25	41.9
	25.3		32.7	25	41.9
	25.4		32.7	25	42.2
	25.4		32.7	25	42.2
	25.4		32.8	25.1	42.5
	25.4		32.8	25.1	42.6
	25.4		32.8	25.1	42.6
	25.4		32.8	25.1	42.7
	25.4		32.9	25.1	42.7
	25.4		32.9	25.1	42.7
	25.5		33	25.1	42.8
	25.5		33	25.1	42.9
	25.5		33	25.2	43
	25.5		33	25.2	43.1
	25.5		33.1	25.2	43.1
	25.5		33.1	25.2	43.1
	25.5		33.1	25.2	43.1
	25.5		33.2	25.2	43.2
	25.5		33.3	25.2	43.7
	25.5		33.5	25.2	43.7
	25.5		33.6	25.3	43.7
	25.7		33.6	25.3	44
	25.7		33.7	25.3	44
	25.7		33.7	25.3	44.1
	25.7		33.7	25.3	44.2
	25.7		33.8	25.3	44.3
	25.7		33.9	25.3	44.5
	25.8		33.9	25.3	44.5
	25.8		33.9	25.3	44.5
	25.8		34	25.3	44.5
	25.8		34	25.3	44.6
	25.8		34	25.3	44.6
	25.8		34.1	25.5	44.7
	25.8		34.1	25.5	44.9
	25.9		34.1	25.5	44.9
	25.9		34.1	25.5	45
	25.9		34.2	25.5	45.1
	26		34.2	25.5	45.1
	26		34.2	25.5	45.8
	26		34.2	25.5	46
	26		34.2	25.5	46.1
	26		34.4	25.5	46.2
	26		34.4	25.5	46.4
	26		34.5	25.6	46.5
	26.1		34.6	25.6	46.7
	26.1		34.8	25.6	47.1
	26.1		34.8	25.6	47.2
	26.1		34.8	25.6	47.3
	26.1		34.8	25.6	47.3
	26.1		34.8	25.6	47.9
	26.1		34.9	25.7	48.2
	26.1		34.9	25.7	48.3
	26.2		34.9	25.7	48.5
	26.2		35	25.7	48.9
	26.2		35	25.7	49.1
	26.2		35.1	25.7	49.2
	26.2		35.1	25.7	49.5
	26.2		35.2	25.7	49.7
	26.2		35.2	25.7	49.8
	26.2		35.3	25.7	49.8
	26.3		35.3	25.8	50
	26.3		35.4	25.8	50.1
	26.3		35.5	25.8	50.1
	26.3		35.6	25.8	50.2
	26.5		35.6	25.8	50.3
	26.5		35.7	25.8	50.4
	26.5		35.7	25.8	50.9
	26.5		35.7	25.8	50.9
	26.5		35.7	25.8	51
	26.6		35.7	25.9	51.3
	26.7		35.9	25.9	51.8
	26.7		35.9	25.9	52.1
	26.7		36	25.9	52.2
	26.7		36	25.9	52.6
	26.7		36.1	25.9	52.7
	26.7		36.1	25.9	53.1
	26.7		36.1	25.9	53.2
	26.8		36.2	25.9	53.2
	26.8		36.2	26	53.4
	26.8		36.3	26	54.2
	26.8		36.4	26	54.4
	26.8		36.4	26	54.5
	26.8		36.5	26	55.1
	26.9		36.5	26	55.5
	26.9		36.6	26	55.6
	26.9		36.7	26.2	56
	26.9		36.8	26.2	56.5
	26.9		36.8	26.2	57.1
	26.9		36.8	26.2	57.9
	26.9		36.9	26.2	57.9
	26.9		37	26.3	58
	26.9		37	26.3	58.7
	26.9		37.2	26.3	59.1
	27		37.4	26.3	59.1
	27		37.4	26.3	59.2
	27		37.4	26.3	59.5
	27		37.5	26.3	59.9
	27		37.5	26.3	60.1
	27		37.6	26.3	60.2
	27		37.8	26.3	60.8
	27		37.9	26.3	61
	27		38.1	26.3	62.3
	27.1		38.1	26.4	63.1
	27.1		38.1	26.4	63.4
	27.1		38.3	26.4	64.1
	27.1		38.3	26.4	64.4
	27.1		38.5	26.4	64.4
	27.1		38.6	26.4	64.4
	27.2		38.6	26.4	66.3
	27.2		38.6	26.4	67.7
	27.2		38.8	26.5	68.5
	27.2		38.8	26.5	69.4
	27.2		39	26.5	69.5
	27.2		39	26.5	69.6
	27.2		39.1	26.5	69.9
	27.2		39.1	26.5	70.9
	27.2		39.1	26.5	71.8
	27.3		39.3	26.6	73.3
	27.3		39.3	26.6	74.9
	27.3		39.3	26.6	76.4
	27.3		39.4	26.6	76.8
	27.3		39.4	26.6	77.2
	27.4		39.4	26.6	77.6
	27.4		39.5	26.6	78
	27.4		39.5	26.7	78.6
	27.4		39.6	26.7	79.3
	27.5		39.6	26.7	79.3
	27.5		39.7	26.7	79.4
	27.5		39.8	26.7	80.4
	27.5		39.9	26.7	80.8
	27.5		40	26.7	80.9
	27.6		40.2	26.7	81
	27.6		40.2	26.7	82.4
	27.6		40.3	26.7	83.7
	27.6		40.3	26.8	85.3
	27.6		40.4	26.8	86.2
	27.6		40.4	26.8	86.3
	27.7		40.4	26.8	88.5
	27.7		40.5	26.8	89.5
	27.7		40.6	26.8	90.1
	27.7		40.7	26.8	90.2
	27.7		40.7	26.8	92
	27.7		40.7	26.8	94.1
	27.8		40.8	26.8	96.5
	27.8		40.9	26.9	96.9
	27.8		41	26.9	103.9
	27.8		41	26.9	104.4
	27.8		41.2	26.9	106.9
	27.8		41.2	27	107.4
	27.8		41.2	27	108
	27.9		41.2	27	112.6
	27.9		41.3	27	112.9
	27.9		41.4	27	113.5
	27.9		41.4	27	116.5
	27.9		41.5	27	117
	27.9		41.5	27	141.7
	27.9		41.5	27	--
	28		41.7	27.1	--
	28		41.7	27.1	--
	28		41.8	27.1	--
	28		41.8	27.1	--
	28		41.9	27.1	--
	28.1		41.9	27.1	--
	28.1		42.2	27.1	--
	28.1		42.2	27.1	--
	28.1		42.2	27.1	--
	28.1		42.2	27.1	--
	28.1		42.3	27.2
	28.2		42.3	27.2
	28.2		42.3	27.2
	28.2		42.6	27.2
	28.2		42.6	27.2
	28.2		42.7	27.2
	28.2		42.7	27.2
	28.2		42.7	27.2
	28.2		42.8	27.2
	28.2		42.9	27.3
	28.2		43	27.3
	28.2		43	27.3
	28.3		43.2	27.3
	28.3		43.2	27.3
	28.3		43.3	27.3
	28.4		43.3	27.3
	28.4		43.3	27.3
	28.5		43.5	27.4
	28.5		43.6	27.4
	28.5		43.6	27.4
	28.5		43.8	27.4
	28.5		43.9	27.4
	28.7		44	27.4
	28.7		44.4	27.4
	28.7		44.4	27.4
	28.7		44.5	27.5
	28.7		44.6	27.5
	28.8		44.6	27.5
	28.8		44.7	27.5
	28.8		44.7	27.5
	28.8		44.8	27.5
	28.9		44.9	27.5
	28.9		45.1	27.5
	28.9		45.1	27.5
	28.9		45.1	27.6
	28.9		45.3	27.6
	29		45.3	27.6
	29		45.4	27.6
	29		45.8	27.6
	29		46	27.7
	29		46	27.7
	29		46.2	27.7
	29		46.3	27.7
	29.1		46.5	27.7
	29.1		46.6	27.8
	29.1		46.7	27.8
	29.1		46.8	27.8
	29.1		46.9	27.8
	29.1		47	27.8
	29.1		47.2	27.8
	29.2		47.4	27.8
	29.2		47.5	27.8
	29.2		47.6	27.8
	29.2		47.8	27.8
	29.3		47.9	27.9
	29.3		47.9	27.9
	29.3		47.9	27.9
	29.3		48.6	27.9
	29.3		48.7	27.9
	29.4		48.8	27.9
	29.4		49.1	27.9
	29.4		49.1	27.9
	29.5		49.2	28
	29.5		49.3	28
	29.5		49.4	28
	29.5		49.6	28
	29.5		49.6	28
	29.5		49.6	28
	29.5		49.8	28
	29.6		49.9	28
	29.6		50	28.1
	29.6		50	28.1
	29.6		50	28.1
	29.6		50	28.1
	29.7		50.4	28.1
	29.7		50.4	28.1
	29.7		50.6	28.1
	29.7		50.6	28.1
	29.7		51	28.1
	29.7		51	28.1
	29.7		51.4	28.2
	29.7		51.8	28.2
	29.8		52	28.2
	29.8		52	28.2
	29.8		52	28.2
	29.8		52	28.2
	29.9		52.2	28.3
	29.9		52.2	28.3
	29.9		52.4	28.3
	29.9		52.4	28.4
	29.9		52.7	28.4
	29.9		52.8	28.5
	29.9		52.8	28.5
	30		52.8	28.5
	30		52.9	28.5
	30.1		53.7	28.5
	30.1		53.9	28.5
	30.1		53.9	28.5
	30.1		54	28.6
	30.1		54.1	28.6
	30.1		54.1	28.6
	30.2		54.2	28.6
	30.2		54.4	28.7
	30.2		54.5	28.7
	30.2		54.9	28.7
	30.2		55.1	28.7
	30.3		55.2	28.7
	30.3		55.4	28.7
	30.4		55.4	28.7
	30.4		55.6	28.8
	30.4		55.7	28.8
	30.4		55.8	28.8
	30.5		56.2	28.8
	30.5		56.4	28.8
	30.5		56.5	28.8
	30.5		56.6	28.8
	30.5		56.7	28.9
	30.5		57.1	29.1
	30.6		57.4	29.1
	30.6		57.7	29.1
	30.6		58.4	29.1
	30.8		58.6	29.1
	30.8		60.8	29.1
	30.8		61.4	29.1
	30.8		62	29.2
	30.9		62.1	29.2
	30.9		62.2	29.2
	30.9		63.1	29.2
	30.9		63.3	29.2
	30.9		63.3	29.2
	30.9		63.5	29.2
	30.9		63.8	29.3
	30.9		65.6	29.3
	30.9		65.9	29.3
	31		66.9	29.3
	31		67.7	29.4
	31		68	29.4
	31		68	29.4
	31		68.3	29.4
	31		68.8	29.4
	31		69.1	29.4
	31		69.2	29.4
	31.1		69.7	29.4
	31.1		72.3	29.4
	31.1		73.3	29.4
	31.1		73.8	29.4
	31.2		75.4	29.4
	31.2		76	29.5
	31.2		76.4	29.5
	31.2		76.6	29.5
	31.2		77.3	29.6
	31.3		78.4	29.6
	31.3		78.7	29.6
	31.3		78.9	29.6
	31.3		79.2	29.6
	31.3		80.4	29.7
	31.3		80.4	29.7
	31.3		80.7	29.7
	31.4		81	29.7
	31.4		81.7	29.8
	31.4		82.3	29.9
	31.4		82.5	30
	31.4		82.8	30
	31.5		82.8	30
	31.6		83.9	30
	31.6		84.3	30
	31.6		86.4	30.1
	31.7		88.4	30.1
	31.7		89.2	30.1
	31.7		89.3	30.1
	31.8		91	30.1
	31.8		95.5	30.2
	31.8		97.7	30.2
	31.9		103.3	30.2
	31.9		105.6	30.2
	31.9		107	30.3
	31.9		107.6	30.3
	32		109.1	30.3
	32		109.7	30.3
	32		112.6	30.3
	32		113.7	30.4
	32		113.7	30.4
	32		114.6	30.4
	32.1		124.4	30.5
	32.1		124.8	30.5
	32.1		125.9	30.5
	32.1		128.2	30.5
	32.1		131.4	30.6
	32.2		133.4	30.6
	32.2		133.6	30.6
	32.2		135.5	30.6
	32.3		142.2	30.6
	32.3		144.9	30.6
	32.3		149.5	30.6
	32.3		150	30.6
	32.3		--	30.6
	32.3		--	30.6
	32.3		--	30.6
	32.4		--	30.7
	32.4		--	30.7
	32.4		--	30.7
	32.5		--	30.7
	32.5		--	30.7
	32.5		--	30.7
	32.5		--	30.8
	32.5		--	30.8
	32.6		--	30.8
	32.7		--	30.9
	32.7		--	30.9
	32.7		--	30.9
	32.7		--	30.9
	32.7		--	30.9
	32.7			30.9
	32.7			31
	32.7			31
	32.7			31
	32.8			31
	32.8			31
	32.8			31
	32.8			31
	32.8			31
	32.8			31
	32.8			31
	32.9			31
	33			31
	33			31
	33			31
	33.1			31
	33.1			31
	33.1			31
	33.1			31.1
	33.2			31.1
	33.2			31.1
	33.3			31.2
	33.3			31.2
	33.3			31.2
	33.3			31.2
	33.3			31.2
	33.3			31.2
	33.3			31.3
	33.4			31.3
	33.4			31.3
	33.4			31.3
	33.5			31.4
	33.5			31.4
	33.5			31.4
	33.5			31.4
	33.5			31.4
	33.5			31.4
	33.6			31.4
	33.6			31.4
	33.6			31.4
	33.6			31.4
	33.6			31.4
	33.7			31.4
	33.7			31.4
	33.7			31.4
	33.7			31.5
	33.7			31.5
	33.7			31.7
	33.8			31.7
	33.8			31.7
	33.8			31.8
	33.9			31.8
	33.9			31.8
	33.9			31.8
	33.9			31.8
	33.9			31.8
	34			31.9
	34.1			31.9
	34.1			31.9
	34.1			32
	34.1			32
	34.1			32
	34.1			32
	34.1			32.1
	34.2			32.1
	34.3			32.1
	34.3			32.1
	34.3			32.1
	34.3			32.2
	34.3			32.2
	34.4			32.3
	34.4			32.3
	34.5			32.3
	34.5			32.3
	34.5			32.4
	34.5			32.4
	34.5			32.5
	34.5			32.5
	34.5			32.5
	34.6			32.5
	34.6			32.6
	34.6			32.6
	34.6			32.6
	34.7			32.6
	34.7			32.7
	34.8			32.7
	34.8			32.7
	34.8			32.8
	34.9			32.8
	34.9			32.8
	34.9			32.8
	34.9			32.9
	35			32.9
	35			32.9
	35.1			32.9
	35.1			32.9
	35.1			32.9
	35.2			32.9
	35.2			32.9
	35.2			32.9
	35.3			33
	35.4			33
	35.4			33
	35.4			33.1
	35.4			33.1
	35.4			33.1
	35.5			33.1
	35.5			33.1
	35.5			33.1
	35.6			33.2
	35.6			33.2
	35.6			33.3
	35.6			33.3
	35.6			33.4
	35.7			33.4
	35.7			33.4
	35.7			33.4
	35.7			33.5
	35.7			33.5
	35.7			33.5
	35.8			33.5
	35.8			33.6
	35.8			33.6
	35.8			33.6
	35.8			33.6
	35.8			33.6
	35.8			33.6
	35.8			33.6
	35.9			33.7
	35.9			33.7
	36			33.7
	36.1			33.7
	36.1			33.8
	36.1			33.9
	36.3			33.9
	36.4			33.9
	36.6			33.9
	36.6			33.9
	36.6			34
	36.6			34
	36.7			34
	36.7			34
	36.7			34
	36.7			34
	36.7			34.1
	36.7			34.1
	36.7			34.1
	36.7			34.1
	36.7			34.2
	36.9			34.2
	36.9			34.2
	37			34.2
	37			34.2
	37			34.3
	37.1			34.3
	37.1			34.4
	37.1			34.4
	37.1			34.5
	37.1			34.6
	37.2			34.6
	37.2			34.6
	37.2			34.7
	37.2			34.7
	37.2			34.7
	37.3			34.8
	37.3			34.8
	37.3			34.8
	37.5			34.8
	37.5			34.8
	37.5			34.8
	37.5			34.8
	37.5			34.8
	37.7			34.8
	37.8			34.9
	37.8			34.9
	37.9			34.9
	37.9			34.9
	37.9			34.9
	37.9			34.9
	38			34.9
	38.1			35
	38.1			35
	38.1			35.1
	38.1			35.1
	38.1			35.1
	38.1			35.2
	38.3			35.2
	38.3			35.3
	38.4			35.3
	38.4			35.3
	38.4			35.4
	38.4			35.4
	38.4			35.4
	38.5			35.4
	38.5			35.4
	38.5			35.4
	38.5			35.4
	38.6			35.4
	38.7			35.5
	38.7			35.5
	38.7			35.6
	38.8			35.6
	38.9			35.6
	38.9			35.6
	38.9			35.6
	39			35.6
	39			35.6
	39.1			35.6
	39.1			35.6
	39.1			35.7
	39.3			35.7
	39.3			35.7
	39.4			35.7
	39.4			35.7
	39.4			35.7
	39.5			35.8
	39.6			35.8
	39.6			35.9
	39.7			35.9
	39.7			35.9
	39.8			36
	39.8			36
	39.9			36
	39.9			36.1
	39.9			36.1
	39.9			36.1
	40			36.1
	40			36.1
	40			36.1
	40.1			36.2
	40.1			36.2
	40.2			36.3
	40.3			36.3
	40.3			36.3
	40.3			36.3
	40.5			36.3
	40.5			36.4
	40.5			36.4
	40.6			36.5
	40.6			36.5
	40.7			36.5
	40.7			36.5
	40.7			36.6
	40.9			36.8
	40.9			36.8
	41.2			36.9
	41.2			36.9
	41.2			36.9
	41.3			36.9
	41.3			36.9
	41.3			37
	41.3			37
	41.3			37
	41.3			37.1
	41.5			37.2
	41.6			37.2
	41.6			37.2
	41.6			37.2
	41.6			37.2
	41.7			37.3
	41.7			37.4
	41.8			37.4
	41.8			37.5
	41.9			37.5
	42			37.7
	42			37.7
	42.1			37.7
	42.1			37.8
	42.2			37.8
	42.3			37.8
	42.3			37.8
	42.4			37.8
	42.5			37.9
	42.5			37.9
	42.6			37.9
	42.6			38
	42.6			38
	42.8			38
	42.9			38
	43			38.1
	43			38.1
	43.2			38.2
	43.2			38.3
	43.2			38.4
	43.4			38.5
	43.4			38.5
	43.5			38.5
	43.6			38.5
	43.6			38.6
	43.6			38.6
	43.6			38.7
	43.7			38.7
	43.7			38.7
	43.8			38.8
	43.9			38.8
	43.9			38.9
	44			38.9
	44			38.9
	44.1			38.9
	44.1			39
	44.1			39
	44.1			39.1
	44.2			39.2
	44.3			39.2
	44.3			39.3
	44.3			39.3
	44.5			39.3
	44.6			39.3
	44.7			39.4
	44.7			39.4
	44.7			39.4
	44.8			39.4
	44.9			39.6
	45			39.7
	45			39.7
	45.1			39.7
	45.2			39.7
	45.2			39.7
	45.2			39.7
	45.3			39.8
	45.3			39.8
	45.4			39.9
	45.4			39.9
	45.4			39.9
	45.5			39.9
	45.5			40
	45.7			40.2
	45.8			40.2
	45.9			40.2
	45.9			40.3
	46			40.4
	46.1			40.4
	46.1			40.4
	46.2			40.5
	46.2			40.5
	46.4			40.6
	46.4			40.6
	46.4			40.8
	46.5			40.8
	46.5			40.8
	46.5			40.8
	46.5			40.9
	46.6			41.1
	46.6			41.2
	46.6			41.4
	46.9			41.4
	47			41.4
	47			41.4
	47			41.4
	47.2			41.5
	47.3			41.5
	47.3			41.5
	47.4			41.6
	47.4			41.7
	47.5			41.7
	47.7			41.7
	47.7			41.8
	47.7			41.8
	47.8			41.8
	47.8			41.9
	47.8			41.9
	47.8			42
	47.8			42
	47.9			42
	48.2			42.1
	48.5			42.2
	48.5			42.2
	48.7			42.2
	48.7			42.3
	48.7			42.4
	48.8			42.5
	48.8			42.5
	49.1			42.6
	49.1			42.8
	49.4			42.8
	49.4			42.8
	49.6			42.8
	49.6			42.9
	50			42.9
	50.1			42.9
	50.1			43
	50.5			43.1
	50.6			43.1
	50.7			43.2
	50.8			43.3
	51			43.4
	51			43.4
	51.1			43.8
	51.1			43.9
	51.1			43.9
	51.3			43.9
	51.4			43.9
	51.4			43.9
	51.5			44.1
	51.5			44.2
	51.6			44.3
	51.7			44.3
	52			44.3
	52.3			44.3
	52.3			44.3
	52.6			44.3
	52.7			44.4
	53.1			44.4
	53.2			44.4
	53.2			44.4
	53.3			44.5
	53.3			44.7
	53.3			44.7
	53.5			44.7
	53.6			44.8
	53.6			44.9
	53.8			44.9
	54.3			45
	54.8			45
	54.8			45.3
	55			45.3
	55.1			45.5
	55.2			45.7
	55.4			45.7
	55.5			45.7
	55.6			45.7
	55.6			45.9
	55.6			46
	55.8			46
	55.8			46.1
	55.9			46.2
	56.2			46.3
	56.4			46.3
	56.4			46.4
	56.5			46.5
	56.6			46.6
	56.7			46.6
	56.8			46.6
	57.1			46.6
	57.2			46.6
	57.4			46.7
	57.5			46.7
	57.5			46.8
	57.6			46.8
	57.7			46.9
	58			47.1
	58.2			47.2
	58.4			47.3
	58.8			47.4
	58.8			47.4
	58.8			47.6
	58.9			47.6
	59			47.6
	59.2			47.7
	59.2			47.8
	59.2			47.8
	59.4			47.9
	59.5			47.9
	59.6			48
	60			48.1
	60			48.2
	60			48.3
	60.2			48.7
	60.4			48.7
	60.6			48.8
	60.6			49.1
	60.6			49.1
	60.8			49.2
	60.9			49.6
	61.1			49.7
	61.2			49.7
	61.8			49.8
	61.8			49.9
	62			49.9
	62			50
	62			50.2
	63.1			50.2
	63.6			50.3
	63.8			50.7
	64			50.8
	64			51
	64			51.3
	64			51.4
	64.4			51.6
	64.6			51.6
	64.7			51.8
	64.9			51.9
	66.6			52.3
	67			52.5
	67			52.9
	67.1			53
	67.2			53
	68.3			53.2
	68.4			53.2
	68.6			53.6
	68.9			54
	68.9			54.1
	69.1			54.2
	69.2			54.3
	69.2			54.7
	69.5			54.8
	69.7			55.1
	69.8			55.2
	69.9			55.6
	70.4			55.7
	70.4			56
	70.5			56
	70.6			56
	70.7			56.1
	70.7			56.5
	70.7			56.7
	70.7			56.8
	71.1			56.9
	71.3			57.3
	72			57.7
	72.5			58.1
	73.4			58.2
	73.6			58.7
	73.8			59
	74.2			59.3
	74.6			59.5
	74.6			60.1
	74.7			60.1
	74.8			60.3
	75.2			60.7
	75.3			61.5
	75.4			61.8
	76			61.9
	76			62
	76.5			62.1
	77.7			62.4
	79.1			62.9
	79.4			63.1
	79.6			63.2
	79.8			63.4
	80.5			64
	80.5			64.2
	80.5			64.2
	80.5			64.3
	81.1			64.5
	81.4			64.7
	82.1			64.7
	82.2			64.7
	82.9			65.1
	84.3			65.4
	85			65.4
	85.2			65.5
	86.1			65.6
	86.9			65.7
	87.8			65.8
	89.5			65.9
	89.6			65.9
	90.1			65.9
	90.4			66.2
	92.5			66.2
	94.6			66.6
	95.7			66.6
	96.6			66.9
	97.5			67.2
	98.1			67.5
	98.5			68.2
	100.8			68.3
	101.8			68.3
	102.2			68.5
	102.7			68.6
	102.8			68.9
	103.2			69.2
	103.8			69.7
	104			70.1
	104.4			71.2
	104.4			71.2
	109.3			71.6
	110.9			72
	112.2			72.2
	119.3			72.4
	120.6			72.7
	122.5			73
	127.1			73.1
	131			73.5
	131.3			73.7
	133.1			73.7
	136.6			73.8
	--			73.9
	--			74.3
	--			74.8
	--			75.2
	--			75.4
	--			76.1
	--			76.1
	--			76.5
	--			76.6
	--			77.2
	--			77.5
	--			77.6
				77.8
				78.3
				80.4
				81.1
				82.3
				84.3
				84.8
				85.3
				85.6
				86.1
				86.1
				86.2
				86.5
				87.5
				88.9
				90.3
				92.2
				93.4
				93.8
				95.2
				96.8
				96.9
				99.5
				99.7
				100.9
				105.7
				106.1
				106.1
				107.6
				107.7
				111.5
				112.2
				116.3
				118.6
				122.4
				125
				125.1
				125.5
				127.5
				128.2
				135.9
				146.3
				--
				--
				--
				--
				--
				--
[truncated: 12 more rows]

## Sheet: Liver IV 1 day
animal no	307	312	313
dilution factor	800000	800000	800000
	18.1	19	18.1
	18.1	19	18.1
	18.1	19	18.1
	18.1	19	18.1
	18.1	19	18.1
	18.1	19	18.1
	18.1	19	18.1
	18.1	19	18.1
	18.1	19	18.1
	18.1	19	18.1
	18.1	19	18.1
	18.1	19	18.1
	18.1	19	18.1
	18.1	19	18.1
	18.1	19	18.1
	18.1	19	18.1
	18.1	19	18.1
	18.1	19	18.1
	18.1	19	18.1
	18.1	19	18.1
	18.1	19	18.1
	18.1	19	18.1
	18.1	19	18.1
	18.1	19	18.1
	18.1	19	18.1
	18.1	19	18.1
	18.1	19	18.1
	18.1	19	18.1
	18.1	19	18.1
	18.1	19	18.1
	18.1	19	18.1
	18.1	19	18.1
	18.1	19	18.1
	18.1	19	18.1
	18.1	19	18.1
	18.1	19	18.1
	18.1	19	18.1
	18.1	19	18.1
	18.1	19	18.1
	18.1	19	18.1
	18.1	19	18.1
	18.1	19	18.1
	18.1	19	18.1
	18.1	19	18.1
	18.1	19	18.1
	18.1	19	18.1
	18.1	19	18.1
	18.1	19	18.1
	18.1	19.2	18.1
	18.1	19.2	18.1
	18.1	19.2	18.1
	18.1	19.2	18.1
	18.1	19.2	18.1
	18.1	19.2	18.1
	18.1	19.2	18.1
	18.1	19.2	18.1
	18.1	19.2	18.1
	18.4	19.2	18.4
	18.4	19.2	18.4
	18.4	19.2	18.4
	18.4	19.2	18.4
	18.4	19.2	18.4
	18.4	19.2	18.4
	18.4	19.2	18.4
	18.4	19.2	18.4
	18.4	19.2	18.4
	18.4	19.2	18.4
	18.4	19.2	18.4
	18.4	19.2	18.4
	18.4	19.2	18.4
	18.4	19.2	18.4
	18.4	19.2	18.4
	18.4	19.2	18.4
	18.4	19.2	18.4
	18.4	19.2	18.4
	18.4	19.2	18.4
	18.4	19.2	18.4
	18.4	19.2	18.4
	18.4	19.2	18.4
	18.4	19.2	18.4
	18.4	19.2	18.4
	18.4	19.2	18.4
	18.4	19.2	18.4
	18.4	19.2	18.4
	18.4	19.2	18.4
	18.4	19.2	18.4
	18.4	19.2	18.4
	18.4	19.2	18.4
	18.4	19.2	18.4
	18.4	19.2	18.4
	18.4	19.2	18.4
	18.4	19.2	18.4
	18.4	19.2	18.4
	18.4	19.2	18.4
	18.4	19.2	18.4
	18.4	19.2	18.4
	18.4	19.2	18.4
	18.4	19.5	18.4
	18.4	19.5	18.4
	18.4	19.5	18.4
	18.4	19.5	18.4
	18.4	19.5	18.4
	18.4	19.5	18.4
	18.4	19.5	18.4
	18.4	19.5	18.4
	18.4	19.5	18.4
	18.4	19.5	18.4
	18.4	19.5	18.4
	18.4	19.5	18.4
	18.4	19.5	18.4
	18.4	19.5	18.4
	18.4	19.5	18.4
	18.4	19.5	18.4
	18.4	19.5	18.4
	18.7	19.5	18.7
	18.7	19.5	18.7
	18.7	19.5	18.7
	18.7	19.5	18.7
	18.7	19.5	18.7
	18.7	19.5	18.7
	18.7	19.5	18.7
	18.7	19.5	18.7
	18.7	19.5	18.7
	18.7	19.5	18.7
	18.7	19.5	18.7
	18.7	19.5	18.7
	18.7	19.5	18.7
	18.7	19.5	18.7
	18.7	19.5	18.7
	18.7	19.5	18.7
	18.7	19.5	18.7
	18.7	19.5	18.7
	18.7	19.5	18.7
	18.7	19.8	18.7
	18.7	19.8	18.7
	18.7	19.8	18.7
	18.7	19.8	18.7
	18.7	19.8	18.7
	18.7	19.8	18.7
	18.7	19.8	18.7
	18.7	19.8	18.7
	18.7	19.8	18.7
	18.7	19.8	18.7
	18.7	19.8	18.7
	18.7	19.8	18.7
	18.7	19.8	18.7
	18.7	19.8	18.7
	18.7	19.8	18.7
	18.7	19.8	18.7
	18.7	19.8	18.7
	18.7	19.8	18.7
	18.7	19.8	18.7
	18.7	19.8	18.7
	18.7	19.8	18.7
	18.7	19.8	18.7
	18.7	19.8	18.7
	18.7	19.8	18.7
	18.7	19.8	18.7
	18.7	19.8	18.7
	18.7	19.8	18.7
	18.7	19.8	18.7
	18.7	19.8	18.7
	18.7	19.8	18.7
	18.7	19.8	18.7
	18.7	19.8	18.7
	19	19.8	19
	19	19.8	19
	19	19.8	19
	19	19.8	19
	19	19.8	19
	19	19.8	19
	19	19.8	19
	19	19.8	19
	19	19.8	19
	19	19.8	19
	19	19.8	19
	19	19.8	19
	19	20.1	19
	19	20.1	19
	19	20.1	19
	19	20.1	19
	19	20.1	19
	19	20.1	19
	19	20.1	19
	19	20.1	19
	19	20.1	19
	19	20.1	19
	19	20.1	19
	19	20.1	19
	19	20.1	19
	19	20.1	19
	19	20.1	19
	19	20.1	19
	19	20.1	19
	19	20.1	19
	19	20.1	19
	19	20.1	19
	19	20.1	19
	19	20.1	19
	19	20.1	19
	19	20.1	19
	19	20.1	19
	19	20.1	19
	19	20.1	19
	19	20.1	19
	19	20.1	19
	19	20.1	19
	19	20.1	19
	19	20.1	19
	19	20.1	19
	19	20.1	19
	19	20.1	19
	19	20.1	19
	19	20.1	19
	19	20.1	19
	19.3	20.1	19.3
	19.3	20.1	19.3
	19.3	20.1	19.3
	19.3	20.1	19.3
	19.3	20.1	19.3
	19.3	20.1	19.3
	19.3	20.1	19.3
	19.3	20.1	19.3
	19.3	20.1	19.3
	19.3	20.1	19.3
	19.3	20.1	19.3
	19.3	20.1	19.3
	19.3	20.1	19.3
	19.3	20.1	19.3
	19.3	20.1	19.3
	19.3	20.1	19.3
	19.3	20.3	19.3
	19.3	20.3	19.3
	19.3	20.3	19.3
	19.3	20.3	19.3
	19.3	20.3	19.3
	19.3	20.3	19.3
	19.3	20.3	19.3
	19.3	20.3	19.3
	19.3	20.3	19.3
	19.3	20.3	19.3
	19.3	20.3	19.3
	19.3	20.3	19.3
	19.3	20.3	19.3
	19.3	20.3	19.3
	19.3	20.3	19.3
	19.3	20.3	19.3
	19.3	20.3	19.3
	19.3	20.3	19.3
	19.3	20.3	19.3
	19.3	20.3	19.3
	19.3	20.3	19.3
	19.3	20.3	19.3
	19.3	20.3	19.3
	19.3	20.3	19.3
	19.3	20.3	19.3
	19.3	20.3	19.3
	19.3	20.3	19.3
	19.3	20.3	19.3
	19.3	20.3	19.3
	19.3	20.3	19.3
	19.3	20.3	19.3
	19.3	20.3	19.3
	19.3	20.3	19.3
	19.3	20.3	19.3
	19.3	20.3	19.3
	19.6	20.3	19.6
	19.6	20.3	19.6
	19.6	20.3	19.6
	19.6	20.3	19.6
	19.6	20.3	19.6
	19.6	20.3	19.6
	19.6	20.3	19.6
	19.6	20.3	19.6
	19.6	20.3	19.6
	19.6	20.3	19.6
	19.6	20.3	19.6
	19.6	20.3	19.6
	19.6	20.6	19.6
	19.6	20.6	19.6
	19.6	20.6	19.6
	19.6	20.6	19.6
	19.6	20.6	19.6
	19.6	20.6	19.6
	19.6	20.6	19.6
	19.6	20.6	19.6
	19.6	20.6	19.6
	19.6	20.6	19.6
	19.6	20.6	19.6
	19.6	20.6	19.6
	19.6	20.6	19.6
	19.6	20.6	19.6
	19.6	20.6	19.6
	19.6	20.6	19.6
	19.6	20.6	19.6
	19.6	20.6	19.6
	19.6	20.6	19.6
	19.6	20.6	19.6
	19.6	20.6	19.6
	19.6	20.6	19.6
	19.6	20.6	19.6
	19.8	20.6	19.8
	19.8	20.6	19.8
	19.8	20.6	19.8
	19.8	20.6	19.8
	19.8	20.6	19.8
	19.8	20.6	19.8
	19.8	20.6	19.8
	19.8	20.6	19.8
	19.8	20.6	19.8
	19.8	20.6	19.8
	19.8	20.6	19.8
	19.8	20.6	19.8
	19.8	20.6	19.8
	19.8	20.6	19.8
	19.8	20.6	19.8
	19.8	20.6	19.8
	19.8	20.6	19.8
	19.8	20.6	19.8
	19.8	20.6	19.8
	19.8	20.8	19.8
	19.8	20.8	19.8
	19.8	20.8	19.8
	19.8	20.8	19.8
	19.8	20.8	19.8
	19.8	20.8	19.8
	19.8	20.8	19.8
	19.8	20.8	19.8
	19.8	20.8	19.8
	19.8	20.8	19.8
	19.8	20.8	19.8
	19.8	20.8	19.8
	19.8	20.8	19.8
	19.8	20.8	19.8
	19.8	20.8	19.8
	19.8	20.8	19.8
	19.8	20.8	19.8
	19.8	20.8	19.8
	19.8	20.8	19.8
	19.8	20.8	19.8
	19.8	20.8	19.8
	19.8	20.8	19.8
	19.8	20.8	19.8
	20.1	20.8	20.1
	20.1	20.8	20.1
	20.1	20.8	20.1
	20.1	20.8	20.1
	20.1	20.8	20.1
	20.1	20.8	20.1
	20.1	20.8	20.1
	20.1	20.8	20.1
	20.1	20.8	20.1
	20.1	20.8	20.1
	20.1	20.8	20.1
	20.1	20.8	20.1
	20.1	20.8	20.1
	20.1	20.8	20.1
	20.1	21.1	20.1
	20.1	21.1	20.1
	20.1	21.1	20.1
	20.1	21.1	20.1
	20.1	21.1	20.1
	20.1	21.1	20.1
	20.1	21.1	20.1
	20.1	21.1	20.1
	20.1	21.1	20.1
	20.1	21.1	20.1
	20.1	21.1	20.1
	20.1	21.1	20.1
	20.1	21.1	20.1
	20.1	21.1	20.1
	20.1	21.1	20.1
	20.1	21.1	20.1
	20.1	21.1	20.1
	20.1	21.1	20.1
	20.1	21.1	20.1
	20.1	21.1	20.1
	20.1	21.1	20.1
	20.3	21.1	20.3
	20.3	21.1	20.3
	20.3	21.1	20.3
	20.3	21.1	20.3
	20.3	21.1	20.3
	20.3	21.1	20.3
	20.3	21.1	20.3
	20.3	21.1	20.3
	20.3	21.3	20.3
	20.3	21.3	20.3
	20.3	21.3	20.3
	20.3	21.3	20.3
	20.3	21.3	20.3
	20.3	21.3	20.3
	20.3	21.3	20.3
	20.3	21.3	20.3
	20.3	21.3	20.3
	20.3	21.3	20.3
	20.3	21.3	20.3
	20.3	21.3	20.3
	20.3	21.3	20.3
	20.3	21.3	20.3
	20.3	21.3	20.3
	20.3	21.3	20.3
	20.3	21.3	20.3
	20.3	21.3	20.3
	20.3	21.3	20.3
	20.3	21.3	20.3
	20.3	21.3	20.3
	20.3	21.3	20.3
	20.3	21.3	20.3
	20.3	21.3	20.3
	20.6	21.3	20.6
	20.6	21.3	20.6
	20.6	21.3	20.6
	20.6	21.3	20.6
	20.6	21.3	20.6
	20.6	21.3	20.6
	20.6	21.3	20.6
	20.6	21.3	20.6
	20.6	21.3	20.6
	20.6	21.3	20.6
	20.6	21.3	20.6
	20.6	21.3	20.6
	20.6	21.3	20.6
	20.6	21.5	20.6
	20.6	21.5	20.6
	20.6	21.5	20.6
	20.6	21.5	20.6
	20.6	21.5	20.6
	20.6	21.5	20.6
	20.6	21.5	20.6
	20.6	21.5	20.6
	20.6	21.5	20.6
	20.6	21.5	20.6
	20.6	21.5	20.6
	20.6	21.5	20.6
	20.6	21.5	20.6
	20.6	21.5	20.6
	20.6	21.5	20.6
	20.6	21.5	20.6
	20.6	21.5	20.6
	20.6	21.5	20.6
	20.6	21.5	20.6
	20.6	21.5	20.6
	20.6	21.5	20.6
	20.6	21.5	20.6
	20.6	21.5	20.6
	20.6	21.5	20.6
	20.6	21.5	20.6
	20.6	21.5	20.6
	20.6	21.5	20.6
	20.6	21.5	20.6
	20.6	21.5	20.6
	20.6	21.5	20.6
	20.6	21.5	20.6
	20.6	21.5	20.6
	20.6	21.5	20.6
	20.6	21.5	20.6
	20.6	21.5	20.6
	20.6	21.5	20.6
	20.6	21.5	20.6
	20.6	21.5	20.6
	20.6	21.5	20.6
	20.6	21.5	20.6
	20.6	21.5	20.6
	20.8	21.5	20.8
	20.8	21.5	20.8
	20.8	21.5	20.8
	20.8	21.7	20.8
	20.8	21.7	20.8
	20.8	21.7	20.8
	20.8	21.7	20.8
	20.8	21.7	20.8
	20.8	21.7	20.8
	20.8	21.7	20.8
	20.8	21.7	20.8
	20.8	21.7	20.8
	20.8	21.7	20.8
	20.8	21.7	20.8
	20.8	21.7	20.8
	20.8	21.7	20.8
	20.8	21.7	20.8
	20.8	21.7	20.8
	20.8	21.7	20.8
	20.8	21.7	20.8
	20.8	21.7	20.8
	20.8	21.7	20.8
	20.8	21.7	20.8
	20.8	21.7	20.8
	20.8	21.7	20.8
	20.8	21.7	20.8
	20.8	21.7	20.8
	20.8	21.7	20.8
	20.8	21.7	20.8
	20.8	21.7	20.8
	21.1	21.7	21.1
	21.1	21.7	21.1
	21.1	21.7	21.1
	21.1	21.7	21.1
	21.1	21.7	21.1
	21.1	21.7	21.1
	21.1	21.7	21.1
	21.1	21.7	21.1
	21.1	21.7	21.1
	21.1	21.7	21.1
	21.1	21.7	21.1
	21.1	22	21.1
	21.1	22	21.1
	21.1	22	21.1
	21.1	22	21.1
	21.1	22	21.1
	21.1	22	21.1
	21.1	22	21.1
	21.1	22	21.1
	21.1	22	21.1
	21.1	22	21.1
	21.1	22	21.1
	21.1	22	21.1
	21.1	22	21.1
	21.1	22	21.1
	21.1	22	21.1
	21.1	22	21.1
	21.1	22	21.1
	21.1	22	21.1
	21.1	22	21.1
	21.1	22	21.1
	21.1	22	21.1
	21.1	22	21.1
	21.1	22	21.1
	21.3	22	21.3
	21.3	22	21.3
	21.3	22	21.3
	21.3	22	21.3
	21.3	22	21.3
	21.3	22	21.3
	21.3	22	21.3
	21.3	22	21.3
	21.3	22	21.3
	21.3	22	21.3
	21.3	22.2	21.3
	21.3	22.2	21.3
	21.3	22.2	21.3
	21.3	22.2	21.3
	21.3	22.2	21.3
	21.3	22.2	21.3
	21.3	22.2	21.3
	21.3	22.2	21.3
	21.3	22.2	21.3
	21.3	22.2	21.3
	21.3	22.2	21.3
	21.3	22.2	21.3
	21.3	22.2	21.3
	21.3	22.2	21.3
	21.3	22.2	21.3
	21.3	22.2	21.3
	21.3	22.2	21.3
	21.3	22.2	21.3
	21.3	22.2	21.3
	21.3	22.2	21.3
	21.3	22.2	21.3
	21.3	22.2	21.3
	21.3	22.2	21.3
	21.3	22.2	21.3
	21.3	22.2	21.3
	21.3	22.2	21.3
	21.5	22.2	21.5
	21.5	22.2	21.5
	21.5	22.2	21.5
	21.5	22.2	21.5
	21.5	22.2	21.5
	21.5	22.2	21.5
	21.5	22.2	21.5
	21.5	22.2	21.5
	21.5	22.4	21.5
	21.5	22.4	21.5
	21.5	22.4	21.5
	21.5	22.4	21.5
	21.5	22.4	21.5
	21.5	22.4	21.5
	21.5	22.4	21.5
	21.5	22.4	21.5
	21.5	22.4	21.5
	21.5	22.4	21.5
	21.5	22.4	21.5
	21.5	22.4	21.5
	21.5	22.4	21.5
	21.5	22.4	21.5
	21.5	22.4	21.5
	21.5	22.4	21.5
	21.5	22.4	21.5
	21.5	22.4	21.5
	21.5	22.4	21.5
	21.5	22.4	21.5
	21.5	22.4	21.5
	21.8	22.4	21.8
	21.8	22.4	21.8
	21.8	22.4	21.8
	21.8	22.4	21.8
	21.8	22.4	21.8
	21.8	22.4	21.8
	21.8	22.4	21.8
	21.8	22.4	21.8
	21.8	22.4	21.8
	21.8	22.4	21.8
	21.8	22.6	21.8
	21.8	22.6	21.8
	21.8	22.6	21.8
	21.8	22.6	21.8
	21.8	22.6	21.8
	21.8	22.6	21.8
	21.8	22.6	21.8
	21.8	22.6	21.8
	21.8	22.6	21.8
	21.8	22.6	21.8
	21.8	22.6	21.8
	21.8	22.6	21.8
	21.8	22.6	21.8
	21.8	22.6	21.8
	21.8	22.6	21.8
	21.8	22.6	21.8
	21.8	22.6	21.8
	21.8	22.6	21.8
	21.8	22.6	21.8
	21.8	22.6	21.8
	21.8	22.6	21.8
	21.8	22.6	21.8
	21.8	22.6	21.8
	21.8	22.6	21.8
	21.8	22.6	21.8
	21.8	22.6	21.8
	21.8	22.6	21.8
	22	22.6	22
	22	22.6	22
	22	22.6	22
	22	22.6	22
	22	22.6	22
	22	22.6	22
	22	22.6	22
	22	22.6	22
	22	22.6	22
	22	22.6	22
	22	22.6	22
	22	22.6	22
	22	22.6	22
	22	22.6	22
	22	22.8	22
	22	22.8	22
	22	22.8	22
	22	22.8	22
	22	22.8	22
	22	22.8	22
	22	22.8	22
	22	22.8	22
	22	22.8	22
	22	22.8	22
	22	22.8	22
	22	22.8	22
	22	22.8	22
	22	22.8	22
	22	22.8	22
	22	22.8	22
	22	22.8	22
	22	22.8	22
	22.2	22.8	22.2
	22.2	22.8	22.2
	22.2	22.8	22.2
	22.2	22.8	22.2
	22.2	22.8	22.2
	22.2	22.8	22.2
	22.2	22.8	22.2
	22.2	22.8	22.2
	22.2	22.8	22.2
	22.2	23	22.2
	22.2	23	22.2
	22.2	23	22.2
	22.2	23	22.2
	22.2	23	22.2
	22.2	23	22.2
	22.2	23	22.2
	22.2	23	22.2
	22.2	23	22.2
	22.2	23	22.2
	22.2	23	22.2
	22.2	23	22.2
	22.2	23	22.2
	22.2	23	22.2
	22.2	23	22.2
	22.2	23	22.2
	22.2	23	22.2
	22.2	23	22.2
	22.2	23	22.2
	22.2	23	22.2
	22.2	23	22.2
	22.2	23	22.2
	22.4	23	22.4
	22.4	23	22.4
	22.4	23	22.4
	22.4	23	22.4
	22.4	23	22.4
	22.4	23	22.4
	22.4	23	22.4
	22.4	23.2	22.4
	22.4	23.2	22.4
	22.4	23.2	22.4
	22.4	23.2	22.4
	22.4	23.2	22.4
	22.4	23.2	22.4
	22.4	23.2	22.4
	22.4	23.2	22.4
	22.4	23.2	22.4
	22.4	23.2	22.4
	22.4	23.2	22.4
	22.4	23.2	22.4
	22.4	23.2	22.4
	22.4	23.2	22.4
	22.4	23.2	22.4
	22.4	23.2	22.4
	22.4	23.2	22.4
	22.4	23.2	22.4
	22.4	23.2	22.4
	22.4	23.2	22.4
	22.6	23.2	22.6
	22.6	23.2	22.6
	22.6	23.2	22.6
	22.6	23.2	22.6
	22.6	23.2	22.6
	22.6	23.2	22.6
	22.6	23.4	22.6
	22.6	23.4	22.6
	22.6	23.4	22.6
	22.6	23.4	22.6
	22.6	23.4	22.6
	22.6	23.4	22.6
	22.6	23.4	22.6
	22.6	23.4	22.6
	22.6	23.4	22.6
	22.6	23.4	22.6
	22.6	23.4	22.6
	22.6	23.4	22.6
	22.6	23.4	22.6
	22.6	23.4	22.6
	22.6	23.4	22.6
	22.6	23.4	22.6
	22.6	23.4	22.6
	22.6	23.4	22.6
	22.6	23.4	22.6
	22.6	23.4	22.6
	22.6	23.4	22.6
	22.6	23.4	22.6
	22.6	23.4	22.6
	22.6	23.4	22.6
	22.6	23.4	22.6
	22.6	23.4	22.6
	22.6	23.4	22.6
	22.6	23.4	22.6
	22.8	23.4	22.8
	22.8	23.4	22.8
	22.8	23.4	22.8
	22.8	23.4	22.8
	22.8	23.4	22.8
	22.8	23.4	22.8
	22.8	23.4	22.8
	22.8	23.4	22.8
	22.8	23.4	22.8
	22.8	23.4	22.8
	22.8	23.4	22.8
	22.8	23.4	22.8
	22.8	23.6	22.8
	22.8	23.6	22.8
	22.8	23.6	22.8
	22.8	23.6	22.8
	22.8	23.6	22.8
	22.8	23.6	22.8
	22.8	23.6	22.8
	22.8	23.6	22.8
	22.8	23.6	22.8
	22.8	23.6	22.8
	22.8	23.6	22.8
	22.8	23.6	22.8
	22.8	23.6	22.8
	22.8	23.6	22.8
	22.8	23.6	22.8
	23	23.6	23
	23	23.6	23
	23	23.6	23
	23	23.6	23
	23	23.6	23
	23	23.6	23
	23	23.6	23
	23	23.6	23
	23	23.6	23
	23	23.6	23
	23	23.6	23
	23	23.6	23
	23	23.6	23
	23	23.6	23
	23	23.6	23
	23	23.6	23
	23	23.6	23
	23	23.6	23
	23	23.6	23
	23	23.6	23
	23	23.6	23
	23	23.6	23
	23	23.6	23
	23	23.6	23
	23	23.6	23
	23	23.6	23
	23	23.8	23
	23	23.8	23
	23	23.8	23
	23	23.8	23
	23	23.8	23
	23	23.8	23
	23	23.8	23
	23.2	23.8	23.2
	23.2	23.8	23.2
	23.2	23.8	23.2
	23.2	23.8	23.2
	23.2	23.8	23.2
	23.2	23.8	23.2
	23.2	23.8	23.2
	23.2	23.8	23.2
	23.2	23.8	23.2
	23.2	23.8	23.2
	23.2	23.8	23.2
	23.2	23.8	23.2
	23.2	23.8	23.2
	23.2	23.8	23.2
	23.2	24	23.2
	23.2	24	23.2
	23.2	24	23.2
	23.2	24	23.2
	23.2	24	23.2
	23.4	24	23.4
	23.4	24	23.4
	23.4	24	23.4
	23.4	24	23.4
	23.4	24	23.4
	23.4	24	23.4
	23.4	24	23.4
	23.4	24	23.4
	23.4	24	23.4
	23.4	24	23.4
	23.4	24	23.4
	23.4	24	23.4
	23.4	24	23.4
	23.4	24	23.4
	23.4	24	23.4
	23.4	24	23.4
	23.4	24	23.4
	23.4	24.2	23.4
	23.4	24.2	23.4
	23.4	24.2	23.4
	23.4	24.2	23.4
	23.4	24.2	23.4
	23.4	24.2	23.4
	23.4	24.2	23.4
	23.4	24.2	23.4
	23.6	24.2	23.6
	23.6	24.2	23.6
	23.6	24.2	23.6
	23.6	24.2	23.6
	23.6	24.2	23.6
	23.6	24.2	23.6
	23.6	24.2	23.6
	23.6	24.2	23.6
	23.6	24.2	23.6
	23.6	24.2	23.6
	23.6	24.2	23.6
	23.6	24.2	23.6
	23.6	24.2	23.6
	23.6	24.2	23.6
	23.6	24.2	23.6
	23.6	24.2	23.6
	23.6	24.2	23.6
	23.6	24.2	23.6
	23.6	24.2	23.6
	23.6	24.2	23.6
	23.6	24.3	23.6
	23.6	24.3	23.6
	23.6	24.3	23.6
	23.6	24.3	23.6
	23.6	24.3	23.6
	23.6	24.3	23.6
	23.6	24.3	23.6
	23.6	24.3	23.6
	23.6	24.3	23.6
	23.6	24.3	23.6
	23.8	24.3	23.8
	23.8	24.3	23.8
	23.8	24.3	23.8
	23.8	24.3	23.8
	23.8	24.3	23.8
	23.8	24.3	23.8
	23.8	24.3	23.8
	23.8	24.3	23.8
	23.8	24.3	23.8
	23.8	24.3	23.8
	23.8	24.3	23.8
	23.8	24.5	23.8
	23.8	24.5	23.8
	23.8	24.5	23.8
	23.8	24.5	23.8
	23.8	24.5	23.8
	23.8	24.5	23.8
	23.8	24.5	23.8
	23.8	24.5	23.8
	23.8	24.5	23.8
	23.8	24.5	23.8
	23.8	24.5	23.8
	23.8	24.5	23.8
	23.8	24.5	23.8
	23.8	24.5	23.8
	24	24.5	24
	24	24.5	24
	24	24.5	24
	24	24.5	24
	24	24.5	24
	24	24.5	24
	24	24.5	24
	24	24.5	24
	24	24.5	24
	24	24.5	24
	24	24.5	24
	24	24.5	24
	24	24.5	24
	24	24.5	24
	24	24.5	24
	24	24.5	24
	24	24.5	24
	24	24.5	24
	24	24.5	24
	24	24.5	24
	24	24.7	24
	24	24.7	24
	24	24.7	24
	24	24.7	24
	24	24.7	24
	24	24.7	24
	24	24.7	24
	24	24.7	24
	24	24.7	24
	24	24.7	24
	24.2	24.7	24.2
	24.2	24.7	24.2
	24.2	24.7	24.2
	24.2	24.7	24.2
	24.2	24.7	24.2
	24.2	24.7	24.2
	24.2	24.7	24.2
	24.2	24.7	24.2
	24.2	24.7	24.2
	24.2	24.7	24.2
	24.2	24.7	24.2
	24.2	24.7	24.2
	24.2	24.7	24.2
	24.2	24.7	24.2
	24.2	24.7	24.2
	24.2	24.7	24.2
	24.2	24.7	24.2
	24.2	24.7	24.2
	24.2	24.7	24.2
	24.2	24.7	24.2
	24.2	24.7	24.2
	24.2	24.7	24.2
	24.2	24.7	24.2
	24.2	24.7	24.2
	24.2	24.7	24.2
	24.2	24.7	24.2
	24.2	24.9	24.2
	24.4	24.9	24.4
	24.4	24.9	24.4
	24.4	24.9	24.4
	24.4	24.9	24.4
	24.4	24.9	24.4
	24.4	24.9	24.4
	24.4	24.9	24.4
	24.4	24.9	24.4
	24.4	24.9	24.4
	24.4	24.9	24.4
	24.4	24.9	24.4
	24.4	24.9	24.4
	24.4	24.9	24.4
	24.4	24.9	24.4
	24.4	24.9	24.4
	24.4	24.9	24.4
	24.4	25	24.4
	24.4	25	24.4
	24.4	25	24.4
	24.4	25	24.4
	24.4	25	24.4
	24.4	25	24.4
	24.4	25	24.4
	24.4	25	24.4
	24.4	25	24.4
	24.4	25	24.4
	24.4	25	24.4
	24.4	25	24.4
	24.5	25	24.5
	24.5	25	24.5
	24.5	25	24.5
	24.5	25	24.5
	24.5	25	24.5
	24.5	25	24.5
	24.5	25	24.5
	24.5	25	24.5
	24.5	25	24.5
	24.5	25	24.5
	24.5	25	24.5
	24.5	25	24.5
	24.5	25	24.5
	24.5	25	24.5
	24.5	25	24.5
	24.5	25	24.5
	24.5	25.2	24.5
	24.5	25.2	24.5
	24.5	25.2	24.5
	24.5	25.2	24.5
	24.5	25.2	24.5
	24.5	25.2	24.5
	24.5	25.2	24.5
	24.5	25.2	24.5
	24.5	25.2	24.5
	24.5	25.2	24.5
	24.5	25.2	24.5
	24.7	25.2	24.7
	24.7	25.2	24.7
	24.7	25.2	24.7
	24.7	25.2	24.7
	24.7	25.2	24.7
	24.7	25.2	24.7
	24.7	25.2	24.7
	24.7	25.2	24.7
	24.7	25.2	24.7
	24.7	25.2	24.7
	24.7	25.2	24.7
	24.7	25.2	24.7
	24.7	25.2	24.7
	24.7	25.2	24.7
	24.7	25.2	24.7
	24.7	25.2	24.7
	24.7	25.2	24.7
	24.7	25.2	24.7
	24.9	25.2	24.9
	24.9	25.2	24.9
	24.9	25.2	24.9
	24.9	25.2	24.9
	24.9	25.4	24.9
	24.9	25.4	24.9
	24.9	25.4	24.9
	24.9	25.4	24.9
	24.9	25.4	24.9
	24.9	25.4	24.9
	24.9	25.4	24.9
	24.9	25.4	24.9
	24.9	25.4	24.9
	24.9	25.4	24.9
	24.9	25.4	24.9
	24.9	25.4	24.9
	24.9	25.4	24.9
	24.9	25.4	24.9
	24.9	25.4	24.9
	24.9	25.4	24.9
	24.9	25.4	24.9
	24.9	25.4	24.9
	24.9	25.5	24.9
	24.9	25.5	24.9
	24.9	25.5	24.9
	24.9	25.5	24.9
	25	25.5	25
	25	25.5	25
	25	25.5	25
	25	25.5	25
	25	25.5	25
	25	25.5	25
	25	25.5	25
	25	25.5	25
	25	25.5	25
	25	25.5	25
	25	25.5	25
	25	25.5	25
	25	25.5	25
	25	25.5	25
	25	25.5	25
	25	25.5	25
	25	25.5	25
	25.2	25.7	25.2
	25.2	25.7	25.2
	25.2	25.7	25.2
	25.2	25.7	25.2
	25.2	25.7	25.2
	25.2	25.7	25.2
	25.2	25.7	25.2
	25.2	25.7	25.2
	25.2	25.7	25.2
	25.2	25.7	25.2
	25.2	25.7	25.2
	25.2	25.7	25.2
	25.2	25.7	25.2
	25.2	25.7	25.2
	25.2	25.7	25.2
	25.2	25.7	25.2
	25.2	25.7	25.2
	25.2	25.7	25.2
	25.2	25.7	25.2
	25.2	25.7	25.2
	25.2	25.7	25.2
	25.2	25.7	25.2
	25.2	25.7	25.2
	25.2	25.7	25.2
	25.2	25.8	25.2
	25.2	25.8	25.2
	25.2	25.8	25.2
	25.4	25.8	25.4
	25.4	25.8	25.4
	25.4	25.8	25.4
	25.4	25.8	25.4
	25.4	25.8	25.4
	25.4	25.8	25.4
	25.4	25.8	25.4
	25.4	25.8	25.4
	25.4	25.8	25.4
	25.4	25.8	25.4
	25.4	25.8	25.4
	25.4	25.8	25.4
	25.4	25.8	25.4
	25.4	25.8	25.4
	25.4	25.8	25.4
	25.4	25.8	25.4
	25.4	25.8	25.4
	25.4	25.8	25.4
	25.4	25.8	25.4
	25.4	25.8	25.4
	25.4	25.8	25.4
	25.4	25.8	25.4
	25.4	25.8	25.4
	25.4	25.8	25.4
	25.4	26	25.4
	25.5	26	25.5
	25.5	26	25.5
	25.5	26	25.5
	25.5	26	25.5
	25.5	26	25.5
	25.5	26	25.5
	25.5	26	25.5
	25.5	26	25.5
	25.5	26	25.5
	25.5	26	25.5
	25.5	26	25.5
	25.5	26	25.5
	25.5	26	25.5
	25.5	26	25.5
	25.5	26	25.5
	25.5	26	25.5
	25.5	26	25.5
	25.5	26	25.5
	25.7	26	25.7
	25.7	26	25.7
	25.7	26	25.7
	25.7	26	25.7
	25.7	26	25.7
	25.7	26	25.7
	25.7	26.2	25.7
	25.7	26.2	25.7
	25.7	26.2	25.7
	25.7	26.2	25.7
	25.7	26.2	25.7
	25.7	26.2	25.7
	25.7	26.2	25.7
	25.7	26.2	25.7
	25.7	26.2	25.7
	25.7	26.2	25.7
	25.7	26.2	25.7
	25.7	26.2	25.7
	25.7	26.2	25.7
	25.7	26.2	25.7
	25.7	26.2	25.7
	25.7	26.2	25.7
	25.7	26.2	25.7
	25.7	26.2	25.7
	25.9	26.2	25.9
	25.9	26.2	25.9
	25.9	26.2	25.9
	25.9	26.2	25.9
	25.9	26.2	25.9
	25.9	26.2	25.9
	25.9	26.2	25.9
	25.9	26.2	25.9
	25.9	26.2	25.9
	25.9	26.2	25.9
	25.9	26.3	25.9
	25.9	26.3	25.9
	25.9	26.3	25.9
	25.9	26.3	25.9
	25.9	26.3	25.9
	25.9	26.3	25.9
	25.9	26.3	25.9
	25.9	26.3	25.9
	25.9	26.3	25.9
	25.9	26.3	25.9
	25.9	26.3	25.9
	25.9	26.3	25.9
	25.9	26.3	25.9
	26	26.3	26
	26	26.3	26
	26	26.3	26
	26	26.3	26
	26	26.3	26
	26	26.3	26
	26	26.5	26
	26	26.5	26
	26	26.5	26
	26	26.5	26
	26	26.5	26
	26	26.5	26
	26	26.5	26
	26	26.5	26
	26	26.5	26
	26	26.5	26
	26	26.5	26
	26	26.5	26
	26.2	26.5	26.2
	26.2	26.5	26.2
	26.2	26.5	26.2
	26.2	26.5	26.2
	26.2	26.5	26.2
	26.2	26.5	26.2
	26.2	26.5	26.2
	26.2	26.6	26.2
	26.2	26.6	26.2
	26.2	26.6	26.2
	26.2	26.6	26.2
	26.2	26.6	26.2
	26.2	26.6	26.2
	26.2	26.6	26.2
	26.2	26.6	26.2
	26.2	26.6	26.2
	26.2	26.6	26.2
	26.3	26.6	26.3
	26.3	26.6	26.3
	26.3	26.6	26.3
	26.3	26.6	26.3
	26.3	26.6	26.3
	26.3	26.6	26.3
	26.3	26.6	26.3
	26.3	26.6	26.3
	26.3	26.6	26.3
	26.3	26.6	26.3
	26.3	26.6	26.3
	26.3	26.6	26.3
	26.3	26.8	26.3
	26.3	26.8	26.3
	26.3	26.8	26.3
	26.3	26.8	26.3
	26.3	26.8	26.3
	26.3	26.8	26.3
	26.3	26.8	26.3
	26.3	26.8	26.3
	26.3	26.8	26.3
	26.3	26.8	26.3
	26.5	26.8	26.5
	26.5	26.8	26.5
	26.5	26.8	26.5
	26.5	26.8	26.5
	26.5	26.8	26.5
	26.5	26.8	26.5
	26.5	26.8	26.5
	26.5	26.8	26.5
	26.5	26.8	26.5
	26.5	26.8	26.5
	26.5	26.8	26.5
	26.6	26.8	26.6
	26.6	26.8	26.6
	26.6	26.8	26.6
	26.6	26.9	26.6
	26.6	26.9	26.6
	26.6	26.9	26.6
	26.6	26.9	26.6
	26.6	26.9	26.6
	26.6	26.9	26.6
	26.6	26.9	26.6
	26.6	26.9	26.6
	26.6	26.9	26.6
	26.6	26.9	26.6
	26.6	26.9	26.6
	26.6	26.9	26.6
	26.6	26.9	26.6
	26.6	26.9	26.6
	26.6	26.9	26.6
	26.8	26.9	26.8
	26.8	26.9	26.8
	26.8	26.9	26.8
	26.8	26.9	26.8
	26.8	26.9	26.8
	26.8	27	26.8
	26.8	27	26.8
	26.8	27	26.8
	26.8	27	26.8
	26.8	27	26.8
	26.8	27	26.8
	26.8	27	26.8
	26.8	27	26.8
	26.8	27	26.8
	26.9	27	26.9
	26.9	27	26.9
	26.9	27	26.9
	26.9	27	26.9
	26.9	27	26.9
	26.9	27	26.9
	26.9	27	26.9
	26.9	27	26.9
	26.9	27	26.9
	26.9	27	26.9
	26.9	27.2	26.9
	26.9	27.2	26.9
	26.9	27.2	26.9
	26.9	27.2	26.9
	26.9	27.2	26.9
	27.1	27.2	27.1
	27.1	27.2	27.1
	27.1	27.2	27.1
	27.1	27.2	27.1
	27.1	27.2	27.1
	27.1	27.2	27.1
	27.1	27.2	27.1
	27.1	27.2	27.1
	27.1	27.3	27.1
	27.1	27.3	27.1
	27.1	27.3	27.1
	27.1	27.3	27.1
	27.1	27.3	27.1
	27.1	27.3	27.1
	27.1	27.3	27.1
	27.1	27.3	27.1
	27.1	27.3	27.1
	27.1	27.3	27.1
	27.1	27.3	27.1
	27.1	27.3	27.1
	27.1	27.3	27.1
	27.1	27.3	27.1
	27.1	27.3	27.1
	27.2	27.3	27.2
	27.2	27.5	27.2
	27.2	27.5	27.2
	27.2	27.5	27.2
	27.2	27.5	27.2
	27.2	27.5	27.2
	27.2	27.5	27.2
	27.2	27.5	27.2
	27.2	27.5	27.2
	27.2	27.5	27.2
	27.2	27.5	27.2
	27.3	27.5	27.3
	27.3	27.5	27.3
	27.3	27.5	27.3
	27.3	27.5	27.3
	27.3	27.5	27.3
	27.3	27.6	27.3
	27.3	27.6	27.3
	27.3	27.6	27.3
	27.3	27.6	27.3
	27.3	27.6	27.3
	27.3	27.6	27.3
	27.3	27.6	27.3
	27.3	27.6	27.3
	27.3	27.6	27.3
	27.3	27.6	27.3
	27.5	27.6	27.5
	27.5	27.6	27.5
	27.5	27.6	27.5
	27.5	27.6	27.5
	27.5	27.6	27.5
	27.5	27.6	27.5
	27.5	27.6	27.5
	27.5	27.6	27.5
	27.5	27.6	27.5
	27.5	27.6	27.5
	27.5	27.6	27.5
	27.5	27.6	27.5
	27.5	27.7	27.5
	27.5	27.7	27.5
	27.5	27.8	27.5
	27.5	27.8	27.5
	27.5	27.8	27.5
	27.5	27.8	27.5
	27.5	27.8	27.5
	27.6	27.8	27.6
	27.6	27.8	27.6
	27.6	27.8	27.6
	27.6	27.8	27.6
	27.6	27.8	27.6
	27.6	27.8	27.6
	27.6	27.8	27.6
	27.6	27.8	27.6
	27.6	27.8	27.6
	27.6	27.8	27.6
	27.6	27.8	27.6
	27.6	27.8	27.6
	27.8	27.8	27.8
	27.8	27.8	27.8
	27.8	27.8	27.8
	27.8	27.8	27.8
	27.8	27.8	27.8
	27.8	27.8	27.8
	27.8	27.9	27.8
	27.8	27.9	27.8
	27.8	27.9	27.8
	27.8	27.9	27.8
	27.8	27.9	27.8
	27.8	27.9	27.8
	27.8	27.9	27.8
	27.8	27.9	27.8
	27.8	27.9	27.8
	27.8	27.9	27.8
	27.9	27.9	27.9
	27.9	27.9	27.9
	27.9	27.9	27.9
	27.9	27.9	27.9
	27.9	27.9	27.9
	27.9	27.9	27.9
	27.9	27.9	27.9
	27.9	27.9	27.9
	27.9	27.9	27.9
	27.9	27.9	27.9
	27.9	27.9	27.9
	27.9	27.9	27.9
	27.9	27.9	27.9
	27.9	27.9	27.9
	27.9	27.9	27.9
	28	28	28
	28	28	28
	28	28	28
	28	28	28
	28	28	28
	28	28	28
	28	28	28
	28	28	28
	28	28	28
	28	28	28
	28	28	28
	28	28	28
	28	28	28
	28	28	28
	28.2	28	28.2
	28.2	28	28.2
	28.2	28	28.2
	28.2	28	28.2
	28.2	28	28.2
	28.2	28	28.2
	28.2	28	28.2
	28.2	28	28.2
	28.3	28	28.3
	28.3	28.2	28.3
	28.3	28.2	28.3
	28.3	28.2	28.3
	28.3	28.2	28.3
	28.3	28.2	28.3
	28.3	28.2	28.3
	28.3	28.2	28.3
	28.3	28.2	28.3
	28.4	28.2	28.4
	28.4	28.3	28.4
	28.4	28.3	28.4
	28.4	28.3	28.4
	28.4	28.3	28.4
	28.6	28.3	28.6
	28.6	28.3	28.6
	28.6	28.3	28.6
	28.6	28.3	28.6
	28.6	28.3	28.6
	28.6	28.3	28.6
	28.6	28.3	28.6
	28.6	28.3	28.6
	28.6	28.3	28.6
	28.6	28.3	28.6
	28.6	28.3	28.6
	28.6	28.3	28.6
	28.6	28.3	28.6
	28.6	28.3	28.6
	28.6	28.3	28.6
	28.6	28.4	28.6
	28.6	28.4	28.6
	28.6	28.4	28.6
	28.6	28.4	28.6
	28.7	28.4	28.7
	28.7	28.4	28.7
	28.7	28.4	28.7
	28.7	28.4	28.7
	28.7	28.4	28.7
	28.7	28.4	28.7
	28.7	28.4	28.7
	28.7	28.4	28.7
	28.7	28.4	28.7
	28.7	28.6	28.7
	28.7	28.6	28.7
	28.7	28.6	28.7
	28.7	28.6	28.7
	28.7	28.6	28.7
	28.8	28.6	28.8
	28.8	28.6	28.8
	28.8	28.6	28.8
	28.8	28.6	28.8
	28.8	28.6	28.8
	28.8	28.6	28.8
	28.8	28.6	28.8
	28.8	28.6	28.8
	28.8	28.7	28.8
	28.8	28.7	28.8
	28.8	28.7	28.8
	28.8	28.7	28.8
	28.8	28.7	28.8
	28.8	28.7	28.8
	28.8	28.7	28.8
	28.8	28.7	28.8
	28.8	28.7	28.8
	28.8	28.7	28.8
	28.8	28.7	28.8
	28.9	28.7	28.9
	28.9	28.7	28.9
	28.9	28.7	28.9
	28.9	28.7	28.9
	28.9	28.7	28.9
	28.9	28.7	28.9
	28.9	28.7	28.9
	28.9	28.7	28.9
	28.9	28.8	28.9
	28.9	28.8	28.9
	28.9	28.8	28.9
	28.9	28.8	28.9
	28.9	28.8	28.9
	28.9	28.8	28.9
	28.9	28.8	28.9
	28.9	28.8	28.9
	28.9	28.8	28.9
	28.9	28.8	28.9
	28.9	28.8	28.9
	28.9	28.8	28.9
	29	28.8	29
	29	28.9	29
	29.1	28.9	29.1
	29.1	28.9	29.1
	29.1	28.9	29.1
	29.1	28.9	29.1
	29.1	28.9	29.1
	29.1	28.9	29.1
	29.1	28.9	29.1
	29.1	28.9	29.1
	29.1	28.9	29.1
	29.1	28.9	29.1
	29.1	28.9	29.1
	29.2	28.9	29.2
	29.2	28.9	29.2
	29.2	28.9	29.2
	29.2	28.9	29.2
	29.2	29	29.2
	29.3	29.1	29.3
	29.3	29.1	29.3
	29.3	29.1	29.3
	29.3	29.1	29.3
	29.3	29.1	29.3
	29.3	29.1	29.3
	29.3	29.1	29.3
	29.3	29.1	29.3
	29.3	29.1	29.3
	29.3	29.1	29.3
	29.3	29.1	29.3
	29.3	29.1	29.3
	29.3	29.1	29.3
	29.3	29.2	29.3
	29.3	29.2	29.3
	29.3	29.2	29.3
	29.4	29.2	29.4
	29.4	29.2	29.4
	29.4	29.2	29.4
	29.4	29.2	29.4
	29.4	29.2	29.4
	29.4	29.3	29.4
	29.4	29.3	29.4
	29.4	29.3	29.4
	29.4	29.3	29.4
	29.4	29.3	29.4
	29.4	29.3	29.4
	29.4	29.3	29.4
	29.4	29.3	29.4
	29.6	29.3	29.6
	29.6	29.3	29.6
	29.6	29.3	29.6
	29.6	29.3	29.6
	29.6	29.4	29.6
	29.6	29.4	29.6
	29.6	29.4	29.6
	29.6	29.4	29.6
	29.6	29.4	29.6
	29.6	29.4	29.6
	29.6	29.4	29.6
	29.6	29.4	29.6
	29.6	29.4	29.6
	29.6	29.4	29.6
	29.6	29.4	29.6
	29.6	29.4	29.6
	29.6	29.4	29.6
	29.6	29.4	29.6
	29.6	29.4	29.6
	29.7	29.4	29.7
	29.7	29.6	29.7
	29.7	29.6	29.7
	29.7	29.6	29.7
	29.7	29.6	29.7
	29.7	29.6	29.7
	29.7	29.6	29.7
	29.7	29.6	29.7
	29.7	29.6	29.7
	29.7	29.6	29.7
	29.7	29.6	29.7
	29.7	29.6	29.7
	29.7	29.6	29.7
	29.8	29.7	29.8
	29.8	29.7	29.8
	29.8	29.7	29.8
	29.8	29.7	29.8
	29.8	29.7	29.8
	29.8	29.7	29.8
	29.8	29.7	29.8
	29.8	29.7	29.8
	29.8	29.7	29.8
	29.8	29.7	29.8
	29.8	29.7	29.8
	29.8	29.7	29.8
	29.9	29.7	29.9
	29.9	29.7	29.9
	29.9	29.8	29.9
	29.9	29.8	29.9
	29.9	29.8	29.9
	29.9	29.8	29.9
	29.9	29.8	29.9
	29.9	29.8	29.9
	29.9	29.8	29.9
	29.9	29.8	29.9
	29.9	29.8	29.9
	29.9	29.8	29.9
	29.9	29.8	29.9
	29.9	29.8	29.9
	29.9	29.8	29.9
	30	29.8	30
	30	29.8	30
	30	29.8	30
	30	29.8	30
	30	29.8	30
	30	29.8	30
	30	29.9	30
	30	29.9	30
	30	29.9	30
	30	29.9	30
	30	29.9	30
	30	29.9	30
	30	29.9	30
	30	29.9	30
	30.2	29.9	30.2
	30.2	29.9	30.2
	30.2	29.9	30.2
	30.2	29.9	30.2
	30.2	29.9	30.2
	30.2	30	30.2
	30.2	30	30.2
	30.2	30	30.2
	30.2	30	30.2
	30.2	30	30.2
	30.2	30	30.2
	30.2	30	30.2
	30.2	30	30.2
	30.2	30	30.2
	30.3	30	30.3
	30.3	30	30.3
	30.3	30	30.3
	30.3	30	30.3
	30.3	30.1	30.3
	30.3	30.1	30.3
	30.3	30.1	30.3
	30.3	30.1	30.3
	30.3	30.1	30.3
	30.4	30.1	30.4
	30.4	30.1	30.4
	30.4	30.1	30.4
	30.4	30.1	30.4
	30.4	30.1	30.4
	30.4	30.1	30.4
	30.4	30.3	30.4
	30.4	30.3	30.4
	30.4	30.3	30.4
	30.4	30.3	30.4
	30.4	30.3	30.4
	30.5	30.3	30.5
	30.5	30.3	30.5
	30.5	30.3	30.5
	30.5	30.3	30.5
	30.5	30.3	30.5
	30.5	30.3	30.5
	30.5	30.3	30.5
	30.5	30.3	30.5
	30.5	30.3	30.5
	30.5	30.4	30.5
	30.5	30.4	30.5
	30.5	30.4	30.5
	30.5	30.4	30.5
	30.6	30.4	30.6
	30.6	30.4	30.6
	30.6	30.4	30.6
	30.6	30.4	30.6
	30.6	30.4	30.6
	30.6	30.4	30.6
	30.6	30.4	30.6
	30.6	30.4	30.6
	30.6	30.4	30.6
	30.6	30.4	30.6
	30.6	30.4	30.6
	30.6	30.4	30.6
	30.6	30.4	30.6
	30.6	30.4	30.6
	30.6	30.4	30.6
	30.6	30.4	30.6
	30.7	30.4	30.7
	30.7	30.5	30.7
	30.7	30.5	30.7
	30.7	30.5	30.7
	30.7	30.5	30.7
	30.7	30.5	30.7
	30.7	30.5	30.7
	30.7	30.5	30.7
	30.7	30.5	30.7
	30.7	30.5	30.7
	30.7	30.5	30.7
	30.8	30.5	30.8
	30.8	30.5	30.8
	30.8	30.5	30.8
	30.8	30.5	30.8
	30.8	30.5	30.8
	30.8	30.5	30.8
	30.8	30.6	30.8
	30.8	30.6	30.8
	30.8	30.6	30.8
	30.8	30.6	30.8
	30.8	30.6	30.8
	30.9	30.6	30.9
	30.9	30.6	30.9
	30.9	30.6	30.9
	30.9	30.6	30.9
	30.9	30.6	30.9
	30.9	30.6	30.9
	30.9	30.6	30.9
	30.9	30.6	30.9
	30.9	30.7	30.9
	30.9	30.7	30.9
	30.9	30.7	30.9
	30.9	30.7	30.9
	30.9	30.7	30.9
	30.9	30.7	30.9
	30.9	30.7	30.9
	31.1	30.7	31.1
	31.1	30.7	31.1
	31.1	30.7	31.1
	31.1	30.7	31.1
	31.1	30.7	31.1
	31.1	30.7	31.1
	31.1	30.7	31.1
	31.1	30.7	31.1
	31.1	30.7	31.1
	31.2	30.7	31.2
	31.2	30.7	31.2
	31.2	30.8	31.2
	31.2	30.8	31.2
	31.2	30.8	31.2
	31.2	30.8	31.2
	31.2	30.8	31.2
	31.2	30.8	31.2
	31.2	30.8	31.2
	31.2	30.8	31.2
	31.2	30.8	31.2
	31.2	30.8	31.2
	31.2	30.8	31.2
	31.2	30.9	31.2
	31.2	30.9	31.2
	31.2	30.9	31.2
	31.3	30.9	31.3
	31.3	30.9	31.3
	31.3	30.9	31.3
	31.3	30.9	31.3
	31.3	30.9	31.3
	31.3	30.9	31.3
	31.3	30.9	31.3
	31.3	30.9	31.3
	31.4	30.9	31.4
	31.4	31	31.4
	31.4	31	31.4
	31.4	31	31.4
	31.4	31	31.4
	31.4	31	31.4
	31.4	31	31.4
	31.5	31	31.5
	31.5	31	31.5
	31.5	31	31.5
	31.5	31	31.5
	31.5	31	31.5
	31.5	31	31.5
	31.5	31.2	31.5
	31.5	31.2	31.5
	31.5	31.2	31.5
	31.5	31.2	31.5
	31.5	31.2	31.5
	31.5	31.2	31.5
	31.5	31.2	31.5
	31.5	31.2	31.5
	31.6	31.2	31.6
	31.6	31.2	31.6
	31.6	31.2	31.6
	31.6	31.2	31.6
	31.6	31.3	31.6
	31.6	31.3	31.6
	31.6	31.3	31.6
	31.6	31.3	31.6
	31.6	31.3	31.6
	31.6	31.3	31.6
	31.6	31.3	31.6
	31.6	31.3	31.6
	31.7	31.3	31.7
	31.7	31.4	31.7
	31.7	31.4	31.7
	31.7	31.4	31.7
	31.7	31.4	31.7
	31.7	31.4	31.7
	31.7	31.4	31.7
	31.8	31.4	31.8
	31.8	31.4	31.8
	31.8	31.4	31.8
	31.8	31.4	31.8
	31.8	31.4	31.8
	31.8	31.4	31.8
	31.8	31.4	31.8
	31.8	31.4	31.8
	31.8	31.5	31.8
	31.8	31.5	31.8
	31.8	31.5	31.8
	31.8	31.5	31.8
	31.8	31.5	31.8
	31.8	31.5	31.8
	31.8	31.5	31.8
	31.8	31.5	31.8
	31.9	31.5	31.9
	31.9	31.5	31.9
	31.9	31.5	31.9
	31.9	31.6	31.9
	31.9	31.6	31.9
	32	31.6	32
	32	31.6	32
	32	31.6	32
	32	31.6	32
	32	31.6	32
	32	31.6	32
	32	31.6	32
	32	31.6	32
	32	31.6	32
	32	31.6	32
	32	31.6	32
	32	31.6	32
	32	31.6	32
	32	31.7	32
	32	31.7	32
	32.1	31.7	32.1
	32.1	31.7	32.1
	32.1	31.7	32.1
	32.1	31.7	32.1
	32.1	31.7	32.1
	32.1	31.7	32.1
	32.1	31.7	32.1
	32.1	31.7	32.1
	32.1	31.7	32.1
	32.1	31.8	32.1
	32.1	31.8	32.1
	32.1	31.8	32.1
	32.2	31.8	32.2
	32.2	31.8	32.2
	32.2	31.8	32.2
	32.2	31.8	32.2
	32.2	31.8	32.2
	32.2	31.8	32.2
	32.2	31.9	32.2
	32.2	31.9	32.2
	32.2	31.9	32.2
	32.2	31.9	32.2
	32.2	31.9	32.2
	32.2	31.9	32.2
	32.2	31.9	32.2
	32.2	31.9	32.2
	32.2	31.9	32.2
	32.3	31.9	32.3
	32.3	31.9	32.3
	32.3	31.9	32.3
	32.3	31.9	32.3
	32.3	31.9	32.3
	32.3	31.9	32.3
	32.4	32	32.4
	32.4	32	32.4
	32.4	32	32.4
	32.4	32	32.4
	32.4	32	32.4
	32.4	32	32.4
	32.4	32	32.4
	32.4	32	32.4
	32.4	32	32.4
	32.5	32	32.5
	32.5	32	32.5
	32.5	32.1	32.5
	32.5	32.1	32.5
	32.5	32.1	32.5
	32.5	32.1	32.5
	32.5	32.1	32.5
	32.5	32.1	32.5
	32.5	32.1	32.5
	32.6	32.1	32.6
	32.6	32.1	32.6
	32.6	32.1	32.6
	32.6	32.1	32.6
	32.6	32.1	32.6
	32.6	32.1	32.6
	32.6	32.1	32.6
	32.6	32.1	32.6
	32.7	32.1	32.7
	32.7	32.2	32.7
	32.7	32.2	32.7
	32.7	32.2	32.7
	32.7	32.2	32.7
	32.7	32.2	32.7
	32.7	32.2	32.7
	32.8	32.2	32.8
	32.8	32.3	32.8
	32.8	32.3	32.8
	32.8	32.3	32.8
	32.8	32.3	32.8
	32.8	32.3	32.8
	32.8	32.3	32.8
	32.8	32.3	32.8
	32.8	32.3	32.8
	32.8	32.3	32.8
	32.9	32.4	32.9
	32.9	32.4	32.9
	32.9	32.4	32.9
	32.9	32.4	32.9
	32.9	32.4	32.9
	32.9	32.4	32.9
	32.9	32.4	32.9
	32.9	32.4	32.9
	32.9	32.4	32.9
	32.9	32.5	32.9
	32.9	32.5	32.9
	32.9	32.5	32.9
	32.9	32.5	32.9
	32.9	32.5	32.9
	33	32.5	33
	33	32.5	33
	33	32.5	33
	33	32.5	33
	33	32.5	33
	33	32.5	33
	33	32.6	33
	33	32.6	33
	33	32.6	33
	33	32.6	33
	33	32.6	33
	33.1	32.6	33.1
	33.1	32.6	33.1
	33.1	32.6	33.1
	33.1	32.6	33.1
	33.1	32.6	33.1
	33.2	32.6	33.2
	33.2	32.6	33.2
	33.2	32.6	33.2
	33.2	32.6	33.2
	33.2	32.7	33.2
	33.2	32.7	33.2
	33.2	32.7	33.2
	33.2	32.7	33.2
	33.2	32.7	33.2
	33.3	32.7	33.3
	33.3	32.7	33.3
	33.3	32.8	33.3
	33.3	32.8	33.3
	33.3	32.8	33.3
	33.3	32.8	33.3
	33.3	32.8	33.3
	33.3	32.8	33.3
	33.3	32.8	33.3
	33.4	32.8	33.4
	33.4	32.8	33.4
	33.4	32.8	33.4
	33.4	32.8	33.4
	33.4	32.8	33.4
	33.4	32.8	33.4
	33.4	32.9	33.4
	33.4	32.9	33.4
[truncated: 2,103 more rows]

## Sheet: Liver IV 28 days
animal no	93	98
dilution factor	800000	800000
	18.2	18
	18.2	18
	18.2	18
	18.2	18
	18.2	18
	18.2	18
	18.2	18
	18.2	18
	18.2	18
	18.2	18
	18.2	18
	18.2	18
	18.2	18
	18.2	18
	18.2	18
	18.2	18
	18.2	18
	18.2	18
	18.2	18
	18.2	18
	18.2	18
	18.2	18
	18.2	18
	18.5	18
	18.5	18
	18.5	18
	18.5	18
	18.5	18
	18.5	18
	18.5	18
	18.5	18
	18.5	18
	18.5	18
	18.5	18
	18.5	18
	18.5	18
	18.5	18.4
	18.5	18.4
	18.5	18.4
	18.5	18.4
	18.5	18.4
	18.5	18.4
	18.5	18.4
	18.5	18.4
	18.5	18.4
	18.5	18.4
	18.5	18.4
	18.5	18.4
	18.5	18.4
	18.5	18.4
	18.5	18.4
	18.5	18.4
	18.5	18.4
	18.5	18.4
	18.5	18.4
	18.5	18.4
	18.5	18.4
	18.5	18.4
	18.5	18.4
	18.5	18.4
	18.5	18.4
	18.5	18.4
	18.5	18.4
	18.5	18.4
	18.5	18.4
	18.5	18.4
	18.8	18.4
	18.8	18.4
	18.8	18.4
	18.8	18.4
	18.8	18.4
	18.8	18.4
	18.8	18.7
	18.8	18.7
	18.8	18.7
	18.8	18.7
	18.8	18.7
	18.8	18.7
	18.8	18.7
	18.8	18.7
	18.8	18.7
	18.8	18.7
	18.8	18.7
	18.8	18.7
	18.8	18.7
	18.8	18.7
	18.8	18.7
	18.8	18.7
	18.8	18.7
	18.8	18.7
	18.8	18.7
	18.8	18.7
	18.8	18.7
	18.8	18.7
	18.8	18.7
	18.8	18.7
	18.8	18.7
	18.8	18.7
	18.8	18.7
	19.1	18.7
	19.1	18.7
	19.1	18.7
	19.1	18.7
	19.1	18.7
	19.1	18.7
	19.1	18.7
	19.1	18.7
	19.1	18.7
	19.1	18.7
	19.1	18.7
	19.1	18.7
	19.1	18.7
	19.1	18.7
	19.1	18.7
	19.1	18.7
	19.1	18.7
	19.1	19
	19.1	19
	19.1	19
	19.1	19
	19.1	19
	19.1	19
	19.1	19
	19.1	19
	19.1	19
	19.1	19
	19.1	19
	19.1	19
	19.1	19
	19.1	19
	19.1	19
	19.1	19
	19.1	19
	19.1	19
	19.1	19
	19.4	19
	19.4	19
	19.4	19
	19.4	19
	19.4	19
	19.4	19
	19.4	19
	19.4	19
	19.4	19
	19.4	19
	19.4	19
	19.4	19
	19.4	19
	19.4	19
	19.4	19
	19.4	19
	19.4	19
	19.4	19
	19.4	19
	19.4	19
	19.4	19
	19.4	19
	19.4	19
	19.4	19
	19.4	19.3
	19.4	19.3
	19.4	19.3
	19.4	19.3
	19.7	19.3
	19.7	19.3
	19.7	19.3
	19.7	19.3
	19.7	19.3
	19.7	19.3
	19.7	19.3
	19.7	19.3
	19.7	19.3
	19.7	19.3
	19.7	19.3
	19.7	19.3
	19.7	19.3
	19.7	19.3
	19.7	19.3
	19.7	19.3
	19.7	19.3
	19.7	19.3
	19.7	19.3
	19.7	19.3
	19.7	19.3
	19.7	19.3
	19.7	19.3
	19.7	19.3
	19.7	19.3
	19.7	19.3
	19.7	19.3
	19.7	19.3
	19.9	19.3
	19.9	19.3
	19.9	19.3
	19.9	19.3
	19.9	19.3
	19.9	19.3
	19.9	19.3
	19.9	19.3
	19.9	19.3
	19.9	19.3
	19.9	19.3
	19.9	19.5
	19.9	19.5
	19.9	19.5
	19.9	19.5
	19.9	19.5
	19.9	19.5
	19.9	19.5
	19.9	19.5
	19.9	19.5
	19.9	19.5
	19.9	19.5
	19.9	19.5
	19.9	19.5
	19.9	19.5
	19.9	19.5
	19.9	19.5
	20.2	19.5
	20.2	19.5
	20.2	19.5
	20.2	19.5
	20.2	19.5
	20.2	19.5
	20.2	19.5
	20.2	19.5
	20.2	19.5
	20.2	19.5
	20.2	19.5
	20.2	19.5
	20.2	19.5
	20.2	19.5
	20.2	19.5
	20.2	19.5
	20.2	19.5
	20.2	19.5
	20.2	19.8
	20.2	19.8
	20.2	19.8
	20.2	19.8
	20.2	19.8
	20.2	19.8
	20.2	19.8
	20.4	19.8
	20.4	19.8
	20.4	19.8
	20.4	19.8
	20.4	19.8
	20.4	19.8
	20.4	19.8
	20.4	19.8
	20.4	19.8
	20.4	19.8
	20.4	19.8
	20.4	19.8
	20.4	19.8
	20.4	19.8
	20.4	19.8
	20.4	19.8
	20.4	19.8
	20.4	19.8
	20.4	19.8
	20.4	19.8
	20.4	19.8
	20.4	19.8
	20.4	19.8
	20.4	19.8
	20.4	19.8
	20.4	19.8
	20.4	19.8
	20.4	19.8
	20.4	19.8
	20.4	19.8
	20.4	20.1
	20.4	20.1
	20.4	20.1
	20.7	20.1
	20.7	20.1
	20.7	20.1
	20.7	20.1
	20.7	20.1
	20.7	20.1
	20.7	20.1
	20.7	20.1
	20.7	20.1
	20.7	20.1
	20.7	20.1
	20.7	20.1
	20.7	20.1
	20.7	20.1
	20.7	20.1
	20.7	20.1
	20.7	20.1
	20.7	20.1
	20.7	20.1
	20.7	20.1
	20.7	20.1
	20.7	20.1
	20.7	20.1
	20.9	20.1
	20.9	20.1
	20.9	20.1
	20.9	20.1
	20.9	20.1
	20.9	20.1
	20.9	20.1
	20.9	20.1
	20.9	20.1
	20.9	20.3
	20.9	20.3
	20.9	20.3
	20.9	20.3
	20.9	20.3
	20.9	20.3
	20.9	20.3
	20.9	20.3
	20.9	20.3
	20.9	20.3
	20.9	20.3
	20.9	20.3
	20.9	20.3
	21.2	20.3
	21.2	20.3
	21.2	20.3
	21.2	20.3
	21.2	20.3
	21.2	20.3
	21.2	20.3
	21.2	20.3
	21.2	20.3
	21.2	20.3
	21.2	20.3
	21.2	20.3
	21.2	20.3
	21.2	20.3
	21.2	20.3
	21.2	20.3
	21.2	20.6
	21.2	20.6
	21.2	20.6
	21.2	20.6
	21.2	20.6
	21.2	20.6
	21.2	20.6
	21.2	20.6
	21.2	20.6
	21.2	20.6
	21.2	20.6
	21.2	20.6
	21.2	20.6
	21.2	20.6
	21.2	20.6
	21.2	20.6
	21.4	20.6
	21.4	20.6
	21.4	20.6
	21.4	20.6
	21.4	20.6
	21.4	20.6
	21.4	20.6
	21.4	20.6
	21.4	20.8
	21.4	20.8
	21.4	20.8
	21.4	20.8
	21.4	20.8
	21.4	20.8
	21.4	20.8
	21.4	20.8
	21.4	20.8
	21.4	20.8
	21.4	20.8
	21.4	20.8
	21.4	20.8
	21.4	20.8
	21.4	20.8
	21.4	20.8
	21.4	20.8
	21.6	20.8
	21.6	20.8
	21.6	20.8
	21.6	20.8
	21.6	20.8
	21.6	20.8
	21.6	20.8
	21.6	20.8
	21.6	20.8
	21.6	20.8
	21.6	20.8
	21.6	20.8
	21.6	20.8
	21.6	20.8
	21.6	20.8
	21.6	20.8
	21.6	20.8
	21.6	21.1
	21.6	21.1
	21.6	21.1
	21.9	21.1
	21.9	21.1
	21.9	21.1
	21.9	21.1
	21.9	21.1
	21.9	21.1
	21.9	21.1
	21.9	21.1
	21.9	21.1
	21.9	21.1
	21.9	21.1
	21.9	21.1
	21.9	21.1
	21.9	21.1
	21.9	21.1
	21.9	21.1
	21.9	21.1
	21.9	21.1
	21.9	21.1
	21.9	21.1
	21.9	21.1
	21.9	21.3
	21.9	21.3
	21.9	21.3
	21.9	21.3
	21.9	21.3
	21.9	21.3
	21.9	21.3
	21.9	21.3
	21.9	21.3
	22.1	21.3
	22.1	21.3
	22.1	21.3
	22.1	21.3
	22.1	21.3
	22.1	21.3
	22.1	21.3
	22.1	21.3
	22.1	21.3
	22.1	21.3
	22.1	21.3
	22.1	21.3
	22.3	21.3
	22.3	21.3
	22.3	21.3
	22.3	21.3
	22.3	21.3
	22.3	21.3
	22.3	21.3
	22.3	21.5
	22.3	21.5
	22.3	21.5
	22.3	21.5
	22.3	21.5
	22.3	21.5
	22.3	21.5
	22.3	21.5
	22.3	21.5
	22.3	21.5
	22.3	21.5
	22.3	21.5
	22.3	21.5
	22.5	21.5
	22.5	21.5
	22.5	21.5
	22.5	21.5
	22.5	21.5
	22.5	21.5
	22.5	21.5
	22.5	21.5
	22.5	21.5
	22.5	21.5
	22.5	21.5
	22.5	21.5
	22.5	21.5
	22.5	21.5
	22.5	21.5
	22.5	21.5
	22.5	21.5
	22.5	21.5
	22.7	21.5
	22.7	21.5
	22.7	21.5
	22.7	21.8
	22.7	21.8
	22.7	21.8
	22.7	21.8
	22.7	21.8
	22.7	21.8
	22.7	21.8
	22.7	21.8
	22.7	21.8
	22.7	21.8
	22.7	21.8
	22.7	21.8
	22.7	21.8
	22.7	21.8
	22.7	21.8
	22.7	21.8
	22.7	21.8
	22.7	21.8
	22.7	21.8
	22.7	21.8
	22.9	21.8
	22.9	21.8
	22.9	21.8
	22.9	21.8
	22.9	21.8
	22.9	21.8
	22.9	22
	22.9	22
	22.9	22
	22.9	22
	22.9	22
	22.9	22
	22.9	22
	22.9	22
	22.9	22
	22.9	22
	22.9	22
	23.1	22
	23.1	22
	23.1	22
	23.1	22
	23.1	22
	23.1	22
	23.1	22
	23.1	22
	23.1	22
	23.1	22
	23.1	22
	23.1	22
	23.1	22
	23.1	22
	23.1	22
	23.3	22
	23.3	22
	23.3	22
	23.3	22
	23.3	22
	23.3	22
	23.3	22
	23.3	22
	23.3	22
	23.3	22
	23.3	22.2
	23.3	22.2
	23.3	22.2
	23.3	22.2
	23.3	22.2
	23.3	22.2
	23.3	22.2
	23.3	22.2
	23.3	22.2
	23.5	22.2
	23.5	22.2
	23.5	22.2
	23.5	22.2
	23.5	22.2
	23.5	22.2
	23.5	22.2
	23.5	22.2
	23.5	22.2
	23.5	22.2
	23.5	22.2
	23.5	22.2
	23.5	22.2
	23.5	22.2
	23.5	22.2
	23.5	22.2
	23.5	22.2
	23.5	22.2
	23.5	22.2
	23.5	22.2
	23.5	22.2
	23.5	22.2
	23.7	22.2
	23.7	22.4
	23.7	22.4
	23.7	22.4
	23.7	22.4
	23.7	22.4
	23.7	22.4
	23.7	22.4
	23.7	22.4
	23.7	22.4
	23.7	22.4
	23.7	22.4
	23.7	22.4
	23.7	22.4
	23.7	22.4
	23.7	22.4
	23.9	22.4
	23.9	22.4
	23.9	22.4
	23.9	22.4
	23.9	22.4
	23.9	22.4
	23.9	22.4
	23.9	22.4
	23.9	22.4
	23.9	22.4
	23.9	22.4
	23.9	22.4
	23.9	22.4
	24.1	22.4
	24.1	22.4
	24.1	22.6
	24.1	22.6
	24.1	22.6
	24.1	22.6
	24.1	22.6
	24.1	22.6
	24.1	22.6
	24.1	22.6
	24.1	22.6
	24.1	22.6
	24.1	22.6
	24.1	22.6
	24.2	22.6
	24.2	22.6
	24.2	22.6
	24.2	22.6
	24.2	22.6
	24.2	22.6
	24.2	22.6
	24.2	22.6
	24.2	22.6
	24.2	22.6
	24.2	22.6
	24.4	22.6
	24.4	22.6
	24.4	22.6
	24.4	22.6
	24.4	22.8
	24.4	22.8
	24.4	22.8
	24.4	22.8
	24.4	22.8
	24.4	22.8
	24.4	22.8
	24.4	22.8
	24.4	22.8
	24.4	22.8
	24.6	22.8
	24.6	22.8
	24.6	22.8
	24.6	22.8
	24.6	22.8
	24.6	22.8
	24.6	22.8
	24.6	22.8
	24.6	22.8
	24.6	22.8
	24.6	22.8
	24.6	22.8
	24.6	22.8
	24.6	22.8
	24.6	22.8
	24.6	22.8
	24.6	23
	24.6	23
	24.6	23
	24.8	23
	24.8	23
	24.8	23
	24.8	23
	24.8	23
	24.8	23
	24.8	23
	24.8	23
	24.8	23
	24.8	23
	24.8	23
	24.8	23
	24.8	23
	24.8	23
	24.8	23
	24.8	23
	24.9	23
	24.9	23
	24.9	23.2
	24.9	23.2
	24.9	23.2
	24.9	23.2
	24.9	23.2
	24.9	23.2
	24.9	23.2
	24.9	23.2
	25.1	23.2
	25.1	23.2
	25.1	23.2
	25.1	23.2
	25.1	23.2
	25.1	23.2
	25.1	23.2
	25.1	23.2
	25.1	23.2
	25.1	23.2
	25.1	23.4
	25.1	23.4
	25.1	23.4
	25.3	23.4
	25.3	23.4
	25.3	23.4
	25.3	23.4
	25.3	23.4
	25.3	23.4
	25.3	23.4
	25.3	23.4
	25.3	23.4
	25.3	23.4
	25.3	23.4
	25.3	23.4
	25.3	23.4
	25.3	23.4
	25.3	23.4
	25.3	23.4
	25.4	23.4
	25.4	23.4
	25.4	23.4
	25.4	23.6
	25.4	23.6
	25.4	23.6
	25.4	23.6
	25.4	23.6
	25.4	23.6
	25.4	23.6
	25.4	23.6
	25.4	23.6
	25.4	23.6
	25.4	23.6
	25.6	23.6
	25.6	23.6
	25.6	23.6
	25.6	23.6
	25.6	23.6
	25.6	23.6
	25.6	23.6
	25.6	23.6
	25.6	23.8
	25.6	23.8
	25.6	23.8
	25.8	23.8
	25.8	23.8
	25.8	23.8
	25.8	23.8
	25.8	23.8
	25.8	23.8
	25.8	23.8
	25.8	23.8
	25.8	23.8
	25.8	23.8
	25.8	23.8
	25.8	23.8
	25.9	23.8
	25.9	24
	25.9	24
	25.9	24
	25.9	24
	25.9	24
	25.9	24
	25.9	24
	25.9	24
	25.9	24
	25.9	24
	25.9	24
	25.9	24
	25.9	24
	25.9	24
	25.9	24
	25.9	24
	26.1	24
	26.1	24
	26.1	24.2
	26.1	24.2
	26.2	24.2
	26.2	24.2
	26.2	24.2
	26.2	24.2
	26.2	24.2
	26.2	24.2
	26.2	24.2
	26.2	24.2
	26.2	24.2
	26.2	24.2
	26.2	24.2
	26.2	24.3
	26.2	24.3
	26.2	24.3
	26.2	24.3
	26.4	24.3
	26.4	24.3
	26.4	24.3
	26.4	24.3
	26.4	24.3
	26.4	24.3
	26.4	24.3
	26.4	24.3
	26.5	24.3
	26.5	24.3
	26.5	24.3
	26.5	24.3
	26.5	24.3
	26.5	24.3
	26.5	24.5
	26.5	24.5
	26.5	24.5
	26.5	24.5
	26.7	24.5
	26.7	24.5
	26.7	24.5
	26.7	24.5
	26.7	24.5
	26.7	24.5
	26.7	24.5
	26.7	24.5
	26.7	24.5
	26.7	24.5
	26.7	24.5
	26.7	24.5
	26.7	24.5
	26.7	24.5
	26.8	24.7
	26.8	24.7
	26.8	24.7
	26.8	24.7
	26.8	24.7
	26.8	24.7
	26.8	24.7
	26.8	24.7
	26.8	24.7
	26.8	24.7
	27	24.7
	27	24.7
	27	24.7
	27	24.7
	27	24.7
	27	24.7
	27	24.7
	27	24.7
	27	24.7
	27	24.8
	27.1	24.8
	27.1	24.8
	27.1	24.8
	27.1	24.9
	27.1	24.9
	27.1	24.9
	27.1	24.9
	27.1	24.9
	27.1	24.9
	27.1	24.9
	27.3	24.9
	27.3	24.9
	27.3	24.9
	27.3	24.9
	27.3	24.9
	27.3	24.9
	27.3	25
	27.3	25
	27.3	25
	27.3	25
	27.4	25
	27.4	25
	27.4	25
	27.4	25
	27.5	25
	27.5	25
	27.5	25
	27.5	25
	27.5	25
	27.5	25
	27.5	25
	27.5	25
	27.5	25
	27.7	25
	27.7	25
	27.7	25.2
	27.7	25.2
	27.7	25.2
	27.7	25.2
	27.7	25.2
	27.7	25.2
	27.7	25.2
	27.7	25.2
	27.7	25.2
	27.7	25.2
	27.8	25.2
	27.8	25.2
	27.8	25.2
	27.8	25.2
	27.8	25.2
	27.8	25.4
	27.8	25.4
	27.8	25.4
	27.8	25.4
	27.8	25.4
	27.8	25.4
	27.8	25.4
	27.8	25.4
	27.8	25.4
	27.8	25.4
	28	25.4
	28	25.4
	28	25.4
	28	25.4
	28	25.4
	28	25.4
	28	25.4
	28.1	25.4
	28.1	25.5
	28.1	25.5
	28.1	25.5
	28.1	25.5
	28.1	25.5
	28.1	25.5
	28.1	25.5
	28.1	25.5
	28.1	25.5
	28.1	25.5
	28.1	25.5
	28.2	25.5
	28.2	25.7
	28.2	25.7
	28.2	25.7
	28.2	25.7
	28.2	25.7
	28.2	25.7
	28.2	25.7
	28.2	25.7
	28.2	25.7
	28.4	25.7
	28.4	25.7
	28.4	25.7
	28.4	25.7
	28.4	25.7
	28.4	25.7
	28.5	25.7
	28.5	25.7
	28.5	25.7
	28.5	25.8
	28.6	25.8
	28.6	25.8
	28.6	25.8
	28.6	25.8
	28.6	25.8
	28.6	25.8
	28.6	25.8
	28.7	25.8
	28.7	25.8
	28.7	25.8
	28.7	25.8
	28.7	25.8
	28.7	25.8
	28.9	25.8
	28.9	25.8
	28.9	25.8
	28.9	26
	28.9	26
	28.9	26
	29	26
	29	26
	29	26
	29	26
	29	26
	29	26
	29	26
	29	26
	29	26
	29	26
	29	26
	29	26
	29	26
	29	26
	29	26
	29.1	26.2
	29.1	26.2
	29.1	26.2
	29.1	26.2
	29.1	26.2
	29.1	26.2
	29.1	26.2
	29.1	26.2
	29.2	26.2
	29.2	26.2
	29.2	26.2
	29.2	26.2
	29.2	26.2
	29.2	26.2
	29.2	26.2
	29.4	26.2
	29.4	26.2
	29.4	26.2
	29.4	26.2
	29.4	26.2
	29.4	26.2
	29.4	26.2
	29.4	26.3
	29.5	26.3
	29.5	26.3
	29.5	26.3
	29.5	26.3
	29.5	26.3
	29.5	26.3
	29.5	26.3
	29.5	26.3
	29.5	26.3
	29.5	26.3
	29.5	26.3
	29.5	26.3
	29.5	26.3
	29.5	26.5
	29.6	26.5
	29.6	26.5
	29.6	26.5
	29.6	26.5
	29.6	26.5
	29.6	26.5
	29.6	26.5
	29.7	26.5
	29.7	26.5
	29.7	26.5
	29.7	26.5
	29.7	26.5
	29.7	26.5
	29.7	26.6
	29.7	26.6
	29.8	26.6
	29.8	26.6
	29.8	26.6
	29.8	26.6
	29.8	26.6
	29.8	26.6
	29.8	26.6
	30	26.6
	30	26.8
	30	26.8
	30	26.8
	30	26.8
	30.1	26.8
	30.1	26.8
	30.1	26.9
	30.1	26.9
	30.1	26.9
	30.1	26.9
	30.1	26.9
	30.2	26.9
	30.2	26.9
	30.2	26.9
	30.2	26.9
	30.2	26.9
	30.2	26.9
	30.2	26.9
	30.2	26.9
	30.3	26.9
	30.3	26.9
	30.3	26.9
	30.3	27.1
	30.3	27.1
	30.3	27.1
	30.4	27.1
	30.4	27.1
	30.4	27.1
	30.4	27.1
	30.4	27.1
	30.4	27.1
	30.4	27.1
	30.4	27.1
	30.4	27.1
	30.4	27.1
	30.5	27.1
	30.5	27.1
	30.5	27.1
	30.5	27.1
	30.5	27.1
	30.5	27.1
	30.7	27.1
	30.7	27.2
	30.7	27.2
	30.7	27.2
	30.7	27.2
	30.7	27.2
	30.7	27.2
	30.7	27.2
	30.7	27.2
	30.7	27.2
	30.7	27.2
	30.7	27.2
	30.8	27.2
	30.8	27.2
	30.8	27.2
	30.8	27.2
	30.8	27.2
	30.8	27.2
	30.8	27.2
	30.8	27.3
	30.8	27.3
	30.9	27.3
	30.9	27.3
	30.9	27.3
	30.9	27.3
	30.9	27.3
	30.9	27.3
	31	27.3
	31	27.3
	31.1	27.3
	31.1	27.3
	31.1	27.5
	31.1	27.5
	31.1	27.5
	31.1	27.5
	31.1	27.5
	31.1	27.5
	31.1	27.5
	31.1	27.5
	31.1	27.5
	31.2	27.5
	31.2	27.5
	31.2	27.5
	31.2	27.5
	31.2	27.6
	31.2	27.6
	31.2	27.6
	31.3	27.6
	31.3	27.6
	31.3	27.6
	31.3	27.6
	31.4	27.6
	31.4	27.6
	31.4	27.6
	31.4	27.6
	31.4	27.6
	31.4	27.6
	31.4	27.6
	31.4	27.6
	31.5	27.6
	31.5	27.6
	31.5	27.6
	31.6	27.6
	31.6	27.7
	31.6	27.8
	31.6	27.8
	31.6	27.8
	31.6	27.8
	31.6	27.8
	31.6	27.8
	31.7	27.8
	31.7	27.8
	31.7	27.8
	31.7	27.8
	31.8	27.8
	31.8	27.8
	31.8	27.8
	31.8	27.8
	31.8	27.8
	31.8	27.8
	32	27.8
	32	27.8
	32	27.9
	32	27.9
	32	27.9
	32	27.9
	32	27.9
	32.1	27.9
	32.1	27.9
	32.1	27.9
	32.1	27.9
	32.1	27.9
	32.1	27.9
	32.2	27.9
	32.2	28
	32.2	28
	32.2	28
	32.2	28
	32.2	28
	32.2	28
	32.2	28
	32.2	28
	32.2	28
	32.2	28
	32.3	28
	32.3	28
	32.3	28
	32.3	28
	32.3	28
	32.3	28.2
	32.3	28.2
	32.4	28.2
	32.4	28.2
	32.4	28.2
	32.4	28.2
	32.4	28.2
	32.4	28.2
	32.4	28.2
	32.4	28.2
	32.4	28.2
	32.5	28.2
	32.5	28.2
	32.5	28.3
	32.5	28.3
	32.5	28.3
	32.6	28.3
	32.6	28.3
	32.6	28.3
	32.6	28.3
	32.6	28.3
	32.6	28.3
	32.6	28.3
	32.6	28.3
	32.7	28.3
	32.7	28.3
	32.7	28.3
	32.7	28.3
	32.7	28.3
	32.7	28.3
	32.7	28.3
	32.8	28.3
	32.8	28.4
	32.8	28.4
	32.8	28.4
	32.8	28.4
	32.8	28.4
	32.9	28.4
	32.9	28.4
	32.9	28.4
	32.9	28.4
	32.9	28.4
	32.9	28.4
	32.9	28.4
	33	28.6
	33	28.6
	33	28.6
	33	28.6
	33	28.6
	33	28.6
	33	28.6
	33	28.6
	33	28.6
	33	28.6
	33.1	28.6
	33.1	28.6
	33.1	28.6
	33.1	28.7
	33.1	28.7
	33.1	28.7
	33.1	28.7
	33.1	28.7
	33.1	28.7
	33.2	28.7
	33.2	28.8
	33.2	28.8
	33.2	28.8
	33.2	28.8
	33.3	28.8
	33.3	28.8
	33.3	28.8
	33.3	28.8
	33.3	28.8
	33.3	28.8
	33.3	28.8
	33.3	28.8
	33.3	28.8
	33.3	28.9
	33.4	28.9
	33.4	28.9
	33.5	28.9
	33.5	28.9
	33.5	28.9
	33.5	28.9
	33.5	28.9
	33.5	28.9
	33.5	28.9
	33.6	28.9
	33.6	28.9
	33.6	29.1
	33.6	29.1
	33.6	29.1
	33.6	29.1
	33.6	29.1
	33.6	29.1
	33.7	29.1
	33.7	29.1
	33.7	29.1
	33.7	29.1
	33.7	29.1
	33.8	29.1
	33.8	29.1
	33.8	29.2
	33.8	29.2
	33.8	29.2
	33.8	29.2
	33.9	29.2
	33.9	29.2
	33.9	29.2
	33.9	29.2
	33.9	29.2
	33.9	29.2
	33.9	29.2
	33.9	29.3
	34	29.3
	34	29.3
	34	29.3
	34.1	29.3
	34.1	29.3
	34.1	29.3
	34.1	29.3
	34.1	29.3
	34.1	29.3
	34.1	29.3
	34.2	29.3
	34.2	29.4
	34.2	29.4
	34.2	29.4
	34.3	29.4
	34.3	29.4
	34.3	29.4
	34.3	29.4
	34.3	29.4
	34.3	29.4
	34.4	29.4
	34.4	29.4
	34.4	29.6
	34.4	29.6
	34.4	29.6
	34.4	29.6
	34.4	29.6
	34.4	29.6
	34.4	29.6
	34.5	29.6
	34.5	29.6
	34.5	29.6
	34.5	29.6
	34.5	29.6
	34.6	29.6
	34.6	29.7
	34.6	29.7
	34.6	29.7
	34.6	29.7
	34.6	29.7
	34.6	29.7
	34.6	29.7
	34.6	29.7
	34.7	29.7
	34.7	29.7
	34.7	29.7
	34.7	29.8
	34.7	29.8
	34.7	29.8
	34.7	29.8
	34.7	29.8
	34.7	29.8
	34.8	29.8
	34.8	29.8
	34.9	29.8
	34.9	29.8
	34.9	29.8
	34.9	29.8
	34.9	29.8
	35	29.8
	35	29.8
	35	29.8
	35	29.8
	35	29.8
	35	29.8
	35	29.9
	35	29.9
	35	29.9
	35.1	29.9
	35.1	29.9
	35.1	29.9
	35.1	29.9
	35.1	30
	35.1	30
	35.1	30
	35.1	30
	35.1	30
	35.1	30
	35.2	30
	35.2	30
	35.2	30
	35.3	30
	35.3	30
	35.3	30
	35.3	30.1
	35.4	30.1
	35.4	30.1
	35.4	30.1
	35.4	30.1
	35.5	30.1
	35.5	30.1
	35.5	30.1
	35.5	30.1
	35.6	30.1
	35.6	30.1
	35.6	30.1
	35.6	30.3
	35.6	30.3
	35.6	30.3
	35.6	30.3
	35.7	30.3
	35.7	30.3
	35.7	30.3
	35.7	30.4
	35.7	30.4
	35.7	30.4
	35.8	30.4
	35.8	30.4
	35.8	30.4
	35.8	30.4
	35.9	30.4
	35.9	30.4
	35.9	30.4
	36	30.4
	36	30.4
	36.1	30.4
	36.1	30.5
	36.1	30.5
	36.1	30.5
	36.1	30.5
	36.1	30.5
	36.1	30.5
	36.1	30.5
	36.1	30.6
	36.2	30.6
	36.2	30.6
	36.2	30.7
	36.2	30.7
	36.3	30.7
	36.3	30.7
	36.3	30.7
	36.3	30.7
	36.3	30.7
	36.3	30.7
	36.3	30.7
	36.4	30.8
	36.4	30.8
	36.4	30.8
	36.4	30.8
	36.4	30.8
	36.4	30.8
	36.4	30.8
	36.5	30.8
	36.5	30.8
	36.5	30.8
	36.6	30.9
	36.6	30.9
	36.6	30.9
	36.7	30.9
	36.7	31.1
	36.7	31.1
	36.8	31.1
	36.8	31.1
	36.8	31.1
	36.8	31.1
	36.9	31.1
	36.9	31.2
	36.9	31.2
	36.9	31.2
	36.9	31.2
	36.9	31.2
	36.9	31.2
	36.9	31.2
	36.9	31.2
	36.9	31.2
	37	31.2
	37	31.2
	37.1	31.3
	37.1	31.3
	37.1	31.3
	37.1	31.3
	37.1	31.3
	37.2	31.3
	37.2	31.3
	37.2	31.3
	37.2	31.4
	37.2	31.4
	37.2	31.4
	37.2	31.4
	37.2	31.4
	37.2	31.4
	37.2	31.4
	37.3	31.4
	37.3	31.4
	37.3	31.5
	37.3	31.5
	37.3	31.5
	37.3	31.5
	37.3	31.5
	37.4	31.5
	37.4	31.5
	37.4	31.5
	37.4	31.5
	37.5	31.6
	37.5	31.6
	37.5	31.6
	37.5	31.6
	37.5	31.6
	37.5	31.6
	37.5	31.6
	37.5	31.6
	37.6	31.6
	37.7	31.6
	37.7	31.6
	37.7	31.7
	37.7	31.7
	37.8	31.7
	37.8	31.7
	37.8	31.7
	37.8	31.7
	37.8	31.7
	37.8	31.7
	37.8	31.7
	37.8	31.7
	37.8	31.8
	37.9	31.8
	37.9	31.8
	37.9	31.8
	37.9	31.8
	37.9	31.8
	38	31.9
	38	31.9
	38	31.9
	38	31.9
	38.1	31.9
	38.1	31.9
	38.1	31.9
	38.1	31.9
	38.1	31.9
	38.1	31.9
	38.2	32
	38.2	32
	38.2	32
	38.3	32
	38.3	32
	38.3	32
	38.3	32
	38.4	32
	38.4	32
	38.4	32
	38.4	32.1
	38.5	32.1
	38.6	32.1
	38.6	32.1
	38.6	32.1
	38.6	32.1
	38.7	32.2
	38.8	32.2
	38.8	32.2
	38.9	32.2
	38.9	32.2
	38.9	32.2
	38.9	32.2
	38.9	32.2
	38.9	32.2
	38.9	32.2
	38.9	32.2
	38.9	32.2
	38.9	32.2
	39	32.3
	39.1	32.3
	39.1	32.3
	39.1	32.3
	39.1	32.3
	39.1	32.3
	39.1	32.3
	39.1	32.3
	39.1	32.3
	39.2	32.3
	39.2	32.3
	39.2	32.3
	39.3	32.4
	39.3	32.4
	39.3	32.4
	39.3	32.4
	39.4	32.4
	39.4	32.4
	39.4	32.4
	39.4	32.4
	39.4	32.4
	39.5	32.5
	39.5	32.5
	39.5	32.5
	39.6	32.5
	39.6	32.5
	39.6	32.5
	39.6	32.5
	39.7	32.5
	39.7	32.5
	39.7	32.5
	39.7	32.5
	39.7	32.5
	39.7	32.5
	39.8	32.5
	39.8	32.5
	39.8	32.6
	39.9	32.6
	39.9	32.6
	39.9	32.6
	39.9	32.6
	39.9	32.6
	39.9	32.6
	39.9	32.6
	39.9	32.6
	39.9	32.7
	39.9	32.7
	40	32.7
	40.1	32.7
	40.1	32.7
	40.1	32.8
	40.1	32.8
	40.1	32.8
	40.2	32.8
	40.2	32.8
	40.2	32.8
	40.3	32.8
	40.3	32.8
	40.3	32.8
	40.3	32.9
	40.4	32.9
	40.5	32.9
	40.5	32.9
	40.5	33
	40.5	33
	40.5	33
	40.5	33
	40.5	33
	40.6	33
	40.6	33
	40.6	33
	40.6	33
	40.6	33
	40.7	33
	40.7	33.1
	40.7	33.1
	40.7	33.1
	40.7	33.1
	40.7	33.1
	40.7	33.1
	40.7	33.1
	40.7	33.2
	40.7	33.2
	40.7	33.2
	40.7	33.2
	40.7	33.2
	40.7	33.2
	40.8	33.2
	40.9	33.2
	40.9	33.2
	40.9	33.2
	41	33.2
	41	33.3
	41	33.3
	41	33.3
	41	33.3
	41	33.3
	41	33.4
	41	33.4
	41.1	33.4
	41.1	33.4
	41.2	33.4
	41.2	33.5
	41.3	33.5
	41.3	33.5
	41.4	33.6
	41.4	33.6
	41.4	33.6
	41.4	33.6
	41.4	33.6
	41.4	33.6
	41.5	33.6
	41.5	33.6
	41.5	33.6
	41.5	33.6
	41.5	33.7
	41.5	33.7
	41.5	33.7
	41.5	33.7
	41.5	33.7
	41.5	33.7
	41.6	33.7
	41.7	33.7
	41.7	33.8
	41.7	33.8
	41.8	33.8
	41.8	33.8
	41.8	33.8
	41.8	33.8
	41.8	33.8
	41.9	33.9
	41.9	33.9
	42	33.9
	42	33.9
	42	33.9
	42.1	33.9
	42.1	33.9
	42.1	33.9
	42.2	33.9
	42.2	33.9
	42.3	34
	42.3	34
	42.3	34
	42.3	34
	42.4	34
	42.4	34
	42.4	34
	42.4	34
	42.4	34
	42.5	34
	42.6	34
	42.6	34.1
	42.6	34.1
	42.6	34.1
	42.6	34.1
	42.6	34.1
	42.7	34.1
	42.9	34.1
	42.9	34.1
	42.9	34.1
	43	34.1
	43	34.2
	43	34.2
	43	34.2
	43	34.3
	43	34.3
	43.1	34.3
	43.1	34.3
	43.1	34.3
	43.1	34.3
	43.1	34.3
	43.1	34.3
	43.2	34.3
	43.3	34.4
	43.3	34.4
	43.3	34.4
	43.3	34.4
	43.3	34.4
	43.4	34.4
	43.4	34.4
	43.4	34.4
	43.4	34.4
	43.5	34.4
	43.5	34.4
	43.5	34.5
	43.5	34.5
	43.6	34.5
	43.6	34.5
	43.6	34.5
	43.7	34.5
	43.7	34.5
	43.7	34.5
	43.7	34.5
	43.8	34.6
	43.8	34.6
	43.9	34.6
	43.9	34.6
	43.9	34.6
	43.9	34.6
	43.9	34.6
	43.9	34.6
	43.9	34.6
	44	34.6
	44	34.6
	44	34.6
	44	34.7
	44	34.7
	44	34.7
	44.1	34.7
	44.1	34.7
	44.1	34.7
	44.1	34.8
	44.2	34.8
	44.3	34.8
	44.3	34.8
	44.4	34.8
	44.4	34.8
	44.4	34.8
	44.4	34.8
	44.4	34.8
	44.4	34.8
	44.4	34.8
	44.4	34.8
	44.5	34.8
	44.5	34.8
	44.5	34.8
	44.6	34.8
	44.6	34.8
	44.7	34.8
	44.7	34.9
	44.7	34.9
	44.7	34.9
	44.7	34.9
	44.8	34.9
	44.8	34.9
	44.8	34.9
	44.9	35
	44.9	35
	44.9	35
	44.9	35
	44.9	35
	44.9	35
	45	35
	45	35
	45	35
	45.1	35
	45.3	35
	45.3	35
	45.4	35.1
	45.4	35.1
	45.4	35.1
	45.4	35.1
	45.5	35.1
	45.5	35.2
	45.6	35.2
	45.6	35.2
	45.6	35.2
	45.6	35.2
	45.7	35.2
	45.7	35.2
	45.7	35.2
	45.7	35.3
	45.7	35.3
	45.8	35.3
	45.8	35.3
	45.8	35.3
	45.8	35.3
	45.9	35.4
	46	35.4
	46.1	35.4
	46.1	35.4
	46.2	35.4
	46.2	35.4
	46.2	35.4
	46.2	35.4
	46.2	35.4
	46.3	35.4
	46.3	35.4
	46.3	35.4
	46.3	35.4
	46.4	35.4
	46.5	35.4
	46.5	35.4
	46.5	35.4
	46.5	35.4
	46.6	35.4
	46.6	35.4
	46.7	35.5
	46.7	35.5
	46.7	35.5
	46.7	35.5
	46.7	35.6
	46.7	35.6
	46.7	35.6
	46.7	35.6
	46.8	35.6
	46.8	35.7
	46.8	35.7
	46.9	35.7
	46.9	35.7
	46.9	35.8
	46.9	35.8
	46.9	35.8
	47	35.8
	47	35.8
	47.1	35.8
	47.1	35.8
	47.1	35.9
	47.1	35.9
	47.2	35.9
	47.2	35.9
	47.2	35.9
	47.3	35.9
	47.4	35.9
	47.5	35.9
	47.5	35.9
	47.5	36
	47.5	36
	47.6	36
	47.6	36
	47.6	36
	47.8	36
	47.8	36
	47.8	36.1
	47.9	36.1
	47.9	36.1
	47.9	36.1
	48	36.1
	48	36.1
	48.1	36.1
	48.1	36.1
	48.2	36.1
	48.3	36.2
	48.4	36.2
	48.5	36.2
	48.5	36.3
	48.5	36.3
	48.5	36.3
	48.5	36.3
	48.6	36.3
	48.7	36.3
	48.7	36.3
	48.7	36.3
	48.7	36.3
	48.7	36.3
	48.7	36.4
	48.8	36.4
	48.8	36.4
	48.8	36.4
	48.8	36.5
	48.8	36.5
	48.8	36.5
	48.9	36.6
	48.9	36.6
	48.9	36.6
	48.9	36.6
	48.9	36.6
	49	36.7
	49	36.7
	49.1	36.7
	49.1	36.7
	49.1	36.7
	49.3	36.7
	49.3	36.7
	49.3	36.7
	49.3	36.7
	49.3	36.7
	49.3	36.8
	49.4	36.8
	49.4	36.8
	49.4	36.8
	49.4	36.8
	49.4	36.9
	49.4	36.9
	49.5	36.9
	49.6	37
	49.6	37
	49.7	37
	49.7	37
	49.7	37.1
	49.8	37.1
	49.8	37.1
	49.9	37.1
	49.9	37.1
	49.9	37.1
	49.9	37.1
	50	37.1
	50.1	37.1
	50.2	37.2
	50.2	37.2
	50.2	37.2
	50.3	37.3
	50.4	37.3
	50.5	37.3
	50.5	37.3
	50.5	37.3
	50.6	37.3
	50.6	37.4
	50.6	37.4
	50.6	37.4
	50.6	37.4
	50.7	37.4
	50.7	37.4
	50.7	37.4
	50.7	37.4
	50.9	37.4
	50.9	37.4
	50.9	37.4
	50.9	37.4
	51	37.4
	51	37.5
	51	37.5
	51.1	37.5
	51.2	37.5
	51.3	37.5
	51.3	37.6
	51.3	37.6
	51.4	37.6
	51.4	37.6
	51.5	37.7
	51.5	37.7
	51.6	37.7
	51.6	37.7
	51.6	37.7
	51.6	37.7
	51.6	37.7
	51.7	37.7
	51.7	37.7
	51.8	37.8
	51.8	37.9
	51.9	37.9
	51.9	37.9
	52	37.9
	52	38
	52	38
	52.1	38
	52.2	38
	52.3	38
	52.4	38
	52.4	38
	52.4	38
[truncated: 1,312 more rows]

## Sheet: Liver IV 180 days
animal no	128	129	132
dilution factor	800000	800000	800000
	18.3	18.2	18.0542
	18.3	18.2	18.0542
	18.3	18.2	18.0542
	18.3	18.2	18.0542
	18.3	18.2	18.0542
	18.3	18.2	18.0542
	18.3	18.2	18.0542
	18.3	18.2	18.0542
	18.3	18.2	18.0542
	18.3	18.2	18.0542
	18.3	18.2	18.0542
	18.3	18.2	18.0542
	18.3	18.2	18.0542
	18.3	18.2	18.0542
	18.3	18.2	18.0542
	18.3	18.2	18.0542
	18.3	18.2	18.0542
	18.3	18.2	18.0542
	18.3	18.2	18.0542
	18.3	18.2	18.0542
	18.3	18.2	18.0542
	18.3	18.2	18.0542
	18.3	18.2	18.3721
	18.3	18.2	18.3721
	18.6	18.2	18.3721
	18.6	18.2	18.3721
	18.6	18.2	18.3721
	18.6	18.2	18.3721
	18.6	18.2	18.3721
	18.6	18.2	18.3721
	18.6	18.5	18.3721
	18.6	18.5	18.3721
	18.6	18.5	18.3721
	18.6	18.5	18.3721
	18.6	18.5	18.3721
	18.6	18.5	18.3721
	18.6	18.5	18.3721
	18.6	18.5	18.6794
	18.6	18.5	18.6794
	18.6	18.5	18.6794
	18.6	18.5	18.6794
	18.6	18.5	18.6794
	18.6	18.5	18.6794
	18.9	18.5	18.6794
	18.9	18.5	18.6794
	18.9	18.8	18.6794
	18.9	18.8	18.6794
	18.9	18.8	18.6794
	18.9	18.8	18.6794
	18.9	18.8	18.6794
	18.9	18.8	18.6794
	18.9	18.8	18.6794
	18.9	18.8	18.6794
	18.9	18.8	18.6794
	18.9	18.8	18.6794
	18.9	18.8	18.6794
	18.9	18.8	18.6794
	18.9	18.8	18.6794
	18.9	18.8	18.6794
	18.9	18.8	18.9769
	18.9	18.8	18.9769
	18.9	18.8	18.9769
	18.9	18.8	18.9769
	18.9	18.8	18.9769
	18.9	18.8	18.9769
	18.9	18.8	18.9769
	18.9	19.1	18.9769
	18.9	19.1	18.9769
	18.9	19.1	18.9769
	19.2	19.1	18.9769
	19.2	19.1	18.9769
	19.2	19.1	18.9769
	19.2	19.1	18.9769
	19.2	19.1	18.9769
	19.2	19.1	18.9769
	19.2	19.1	18.9769
	19.2	19.1	19.2654
	19.2	19.1	19.2654
	19.2	19.1	19.2654
	19.2	19.1	19.2654
	19.2	19.1	19.2654
	19.2	19.1	19.2654
	19.2	19.1	19.2654
	19.2	19.1	19.2654
	19.2	19.1	19.2654
	19.2	19.4	19.2654
	19.2	19.4	19.2654
	19.2	19.4	19.5455
	19.2	19.4	19.5455
	19.2	19.4	19.5455
	19.2	19.4	19.5455
	19.2	19.4	19.5455
	19.4	19.4	19.5455
	19.4	19.4	19.5455
	19.4	19.4	19.5455
	19.4	19.4	19.5455
	19.4	19.4	19.5455
	19.4	19.4	19.5455
	19.4	19.4	19.5455
	19.4	19.4	19.5455
	19.4	19.4	19.5455
	19.4	19.4	19.5455
	19.4	19.4	19.5455
	19.4	19.4	19.5455
	19.4	19.4	19.5455
	19.4	19.4	19.5455
	19.4	19.4	19.8177
	19.4	19.4	19.8177
	19.4	19.4	19.8177
	19.4	19.4	19.8177
	19.4	19.4	19.8177
	19.4	19.4	19.8177
	19.7	19.4	19.8177
	19.7	19.4	19.8177
	19.7	19.4	19.8177
	19.7	19.4	19.8177
	19.7	19.4	19.8177
	19.7	19.6	20.0828
	19.7	19.6	20.0828
	19.7	19.6	20.0828
	19.7	19.6	20.0828
	19.7	19.6	20.0828
	19.7	19.6	20.0828
	19.7	19.6	20.0828
	19.7	19.6	20.0828
	19.7	19.6	20.0828
	19.7	19.6	20.0828
	19.7	19.6	20.0828
	19.7	19.6	20.341
	19.7	19.6	20.341
	19.7	19.6	20.341
	19.7	19.6	20.341
	19.7	19.6	20.341
	19.7	19.6	20.341
	20	19.6	20.341
	20	19.6	20.341
	20	19.9	20.341
	20	19.9	20.341
	20	19.9	20.341
	20	19.9	20.341
	20	19.9	20.341
	20	19.9	20.5928
	20	19.9	20.5928
	20	19.9	20.5928
	20	19.9	20.5928
	20	19.9	20.5928
	20	19.9	20.5928
	20	19.9	20.5928
	20	19.9	20.5928
	20.3	19.9	20.5928
	20.3	19.9	20.5928
	20.3	19.9	20.5928
	20.3	19.9	20.5928
	20.3	19.9	20.8386
	20.3	19.9	20.8386
	20.3	20.2	20.8386
	20.3	20.2	20.8386
	20.3	20.2	20.8386
	20.3	20.2	20.8386
	20.3	20.2	20.8386
	20.3	20.2	21.0787
	20.3	20.2	21.0787
	20.3	20.2	21.0787
	20.3	20.2	21.0787
	20.5	20.2	21.0787
	20.5	20.2	21.0787
	20.5	20.2	21.0787
	20.5	20.2	21.0787
	20.5	20.2	21.0787
	20.5	20.2	21.0787
	20.5	20.2	21.0787
	20.5	20.2	21.0787
	20.5	20.2	21.0787
	20.5	20.2	21.3135
	20.5	20.2	21.3135
	20.5	20.2	21.3135
	20.5	20.2	21.3135
	20.5	20.2	21.3135
	20.5	20.4	21.3135
	20.5	20.4	21.5433
	20.5	20.4	21.5433
	20.5	20.4	21.5433
	20.5	20.4	21.5433
	20.8	20.4	21.5433
	20.8	20.4	21.5433
	20.8	20.4	21.5433
	20.8	20.4	21.5433
	20.8	20.4	21.5433
	20.8	20.4	21.5433
	20.8	20.4	21.5433
	20.8	20.4	21.5433
	20.8	20.4	21.5433
	20.8	20.7	21.7682
	20.8	20.7	21.7682
	21	20.7	21.7682
	21	20.7	21.7682
	21	20.7	21.7682
	21	20.7	21.7682
	21	20.7	21.7682
	21	20.7	21.7682
	21	20.7	21.9886
	21	20.7	21.9886
	21	20.7	21.9886
	21.2	20.7	21.9886
	21.2	20.7	21.9886
	21.2	20.7	21.9886
	21.2	20.7	21.9886
	21.2	20.7	22.2047
	21.2	20.7	22.2047
	21.2	20.7	22.2047
	21.2	20.9	22.2047
	21.2	20.9	22.2047
	21.2	20.9	22.4167
	21.2	20.9	22.4167
	21.5	20.9	22.4167
	21.5	20.9	22.4167
	21.5	20.9	22.4167
	21.5	20.9	22.4167
	21.5	20.9	22.4167
	21.5	21.2	22.4167
	21.5	21.2	22.4167
	21.7	21.2	22.4167
	21.7	21.2	22.4167
	21.7	21.2	22.4167
	21.7	21.2	22.6247
	21.7	21.2	22.829
	21.7	21.2	22.829
	21.7	21.2	22.829
	21.7	21.2	22.829
	21.9	21.4	22.829
	21.9	21.4	23.0297
	21.9	21.4	23.0297
	21.9	21.4	23.0297
	21.9	21.4	23.0297
	21.9	21.4	23.0297
	21.9	21.4	23.0297
	21.9	21.4	23.0297
	21.9	21.4	23.2269
	22.1	21.4	23.2269
	22.1	21.4	23.2269
	22.1	21.6	23.2269
	22.1	21.6	23.2269
	22.1	21.6	23.2269
	22.1	21.6	23.2269
	22.1	21.6	23.2269
	22.1	21.6	23.4209
	22.1	21.6	23.4209
	22.3	21.6	23.4209
	22.3	21.6	23.4209
	22.3	21.6	23.4209
	22.3	21.6	23.4209
	22.3	21.6	23.4209
	22.3	21.6	23.6117
	22.3	21.6	23.6117
	22.3	21.6	23.6117
	22.3	21.6	23.6117
	22.6	21.8	23.6117
	22.6	21.8	23.6117
	22.6	21.8	23.6117
	22.6	21.8	23.6117
	22.6	21.8	23.7995
	22.6	21.8	23.7995
	22.6	21.8	23.7995
	22.6	21.8	23.7995
	22.6	21.8	23.9844
	22.8	21.8	23.9844
	22.8	21.8	23.9844
	22.8	21.8	23.9844
	22.8	21.8	23.9844
	22.8	21.8	23.9844
	22.8	22.1	23.9844
	22.8	22.1	24.1665
	22.8	22.1	24.1665
	22.8	22.1	24.1665
	22.8	22.1	24.1665
	23	22.1	24.3458
	23	22.1	24.5226
	23	22.1	24.5226
	23	22.3	24.5226
	23	22.3	24.5226
	23	22.3	24.5226
	23	22.3	24.6969
	23	22.3	24.6969
	23	22.3	24.6969
	23	22.3	24.6969
	23.2	22.3	24.6969
	23.2	22.3	24.8687
	23.2	22.3	24.8687
	23.2	22.3	24.8687
	23.2	22.5	24.8687
	23.2	22.5	24.8687
	23.4	22.5	24.8687
	23.4	22.5	25.0382
	23.4	22.5	25.0382
	23.4	22.5	25.0382
	23.4	22.7	25.0382
	23.4	22.7	25.2054
	23.4	22.7	25.2054
	23.4	22.7	25.2054
	23.5	22.7	25.2054
	23.5	22.7	25.3705
	23.5	22.7	25.3705
	23.5	22.7	25.3705
	23.5	22.9	25.5334
	23.5	22.9	25.5334
	23.5	22.9	25.5334
	23.5	22.9	25.5334
	23.5	22.9	25.5334
	23.5	22.9	25.5334
	23.7	22.9	25.5334
	23.7	22.9	25.5334
	23.7	22.9	25.5334
	23.7	22.9	25.5334
	23.7	22.9	25.5334
	23.7	22.9	25.6943
	23.7	22.9	25.6943
	23.9	23.1	25.6943
	23.9	23.1	25.6943
	23.9	23.1	25.6943
	23.9	23.1	25.8532
	23.9	23.1	25.8532
	23.9	23.1	25.8532
	23.9	23.1	26.0102
	24.1	23.1	26.0102
	24.1	23.1	26.1653
	24.1	23.3	26.1653
	24.1	23.3	26.3186
	24.1	23.3	26.3186
	24.1	23.3	26.4702
	24.3	23.3	26.4702
	24.3	23.5	26.4702
	24.3	23.5	26.4702
	24.3	23.5	26.62
	24.3	23.5	26.62
	24.3	23.5	26.62
	24.3	23.5	26.62
	24.5	23.5	26.7682
	24.5	23.5	26.7682
	24.5	23.5	26.7682
	24.5	23.7	26.9147
	24.5	23.7	26.9147
	24.5	23.7	26.9147
	24.6	23.7	26.9147
	24.6	23.7	27.2031
	24.6	23.7	27.2031
	24.6	23.7	27.3451
	24.6	23.9	27.3451
	24.6	23.9	27.3451
	24.8	23.9	27.4856
	24.8	23.9	27.4856
	24.8	23.9	27.4856
	24.8	23.9	27.4856
	24.8	24	27.4856
	25	24	27.4856
	25	24	27.4856
	25	24	27.6246
	25	24	27.6246
	25	24	27.6246
	25	24	27.6246
	25.1	24	27.6246
	25.1	24	27.6246
	25.1	24	27.6246
	25.1	24	27.7623
	25.1	24	27.7623
	25.1	24.2	27.7623
	25.1	24.2	27.8987
	25.1	24.2	27.8987
	25.3	24.2	27.8987
	25.3	24.2	27.8987
	25.3	24.4	27.8987
	25.3	24.4	28.0337
	25.3	24.4	28.0337
	25.3	24.4	28.0337
	25.5	24.4	28.1674
	25.5	24.4	28.1674
	25.5	24.6	28.1674
	25.6	24.6	28.2999
	25.6	24.6	28.2999
	25.6	24.6	28.2999
	25.6	24.6	28.2999
	25.8	24.6	28.4312
	25.8	24.8	28.4312
	25.8	24.8	28.4312
	25.8	24.8	28.4312
	25.8	24.9	28.5612
	26	24.9	28.6901
	26	24.9	28.6901
	26	24.9	28.6901
	26.1	24.9	28.6901
	26.1	25.1	28.8179
	26.1	25.1	28.8179
	26.1	25.1	28.8179
	26.1	25.1	28.9445
	26.1	25.1	28.9445
	26.1	25.1	29.07
	26.1	25.1	29.07
	26.3	25.1	29.3179
	26.3	25.3	29.3179
	26.3	25.3	29.4403
	26.4	25.3	29.4403
	26.4	25.3	29.4403
	26.4	25.3	29.6821
	26.4	25.3	29.6821
	26.4	25.3	29.6821
	26.4	25.3	29.6821
	26.6	25.3	29.6821
	26.6	25.3	29.6821
	26.7	25.4	29.8015
	26.7	25.4	29.8015
	26.7	25.4	29.92
	26.7	25.4	30.0375
	26.7	25.4	30.0375
	26.9	25.4	30.0375
	26.9	25.4	30.0375
	26.9	25.4	30.1542
	26.9	25.4	30.1542
	27	25.4	30.1542
	27	25.4	30.2699
	27	25.6	30.3848
	27.2	25.6	30.3848
	27.2	25.6	30.4988
	27.2	25.6	30.4988
	27.2	25.7	30.4988
	27.3	25.7	30.612
	27.3	25.7	30.612
	27.3	25.9	30.7243
	27.3	25.9	30.8359
	27.3	25.9	30.8359
	27.3	26.1	30.8359
	27.3	26.1	30.8359
	27.4	26.1	30.8359
	27.4	26.1	30.8359
	27.4	26.1	30.9466
	27.6	26.1	30.9466
	27.6	26.1	31.0565
	27.6	26.2	31.1657
	27.7	26.2	31.2741
	27.7	26.2	31.3818
	27.7	26.2	31.3818
	27.9	26.2	31.3818
	27.9	26.2	31.3818
	27.9	26.2	31.595
	27.9	26.4	31.7005
	27.9	26.4	31.7005
	27.9	26.4	31.8054
	27.9	26.5	31.9095
	27.9	26.5	32.013
	27.9	26.5	32.013
	27.9	26.5	32.1158
	27.9	26.5	32.2179
	28	26.7	32.3195
	28	26.7	32.3195
	28	26.7	32.3195
	28.1	26.7	32.3195
	28.1	26.7	32.5206
	28.1	26.7	32.6203
	28.1	26.8	32.8178
	28.1	26.8	32.8178
	28.1	26.8	32.9156
	28.3	26.8	33.0129
	28.3	27	33.0129
	28.3	27	33.1097
	28.3	27	33.2058
	28.4	27	33.3015
	28.4	27	33.3015
	28.5	27	33.4911
	28.5	27	33.4911
	28.5	27.1	33.5851
	28.5	27.1	33.6786
	28.6	27.1	33.6786
	28.6	27.1	33.7715
	28.6	27.1	34.1384
	28.6	27.1	34.1384
	28.8	27.3	34.1384
	28.8	27.3	34.1384
	28.9	27.3	34.319
	29	27.4	34.4086
	29	27.4	34.4086
	29	27.4	34.4977
	29.1	27.4	34.5863
	29.2	27.5	34.8496
	29.2	27.5	34.9365
	29.2	27.5	35.109
	29.2	27.5	35.1946
	29.2	27.5	35.1946
	29.2	27.7	35.2798
	29.2	27.7	35.2798
	29.2	27.8	35.449
	29.3	27.8	35.533
	29.3	27.8	35.533
	29.3	27.8	35.533
	29.3	27.8	35.6166
	29.3	27.8	35.6998
	29.3	27.8	35.7827
	29.3	27.8	35.8651
	29.4	27.9	36.1912
	29.4	27.9	36.1912
	29.6	27.9	36.1912
	29.6	28.1	36.3521
	29.6	28.1	36.432
	29.6	28.1	36.5116
	29.8	28.2	36.6697
	29.8	28.2	36.7482
	29.8	28.2	36.9044
	29.8	28.2	37.0592
	29.9	28.3	37.0592
	29.9	28.3	37.0592
	29.9	28.3	37.1361
	30	28.3	37.4406
	30	28.3	37.4406
	30	28.3	37.4406
	30.1	28.3	37.516
	30.1	28.3	37.5911
	30.1	28.3	37.6659
	30.1	28.5	37.6659
	30.2	28.6	37.7404
	30.2	28.6	37.8885
	30.2	28.6	37.9621
	30.3	28.6	38.0354
	30.3	28.6	38.1085
	30.3	28.7	38.1813
	30.3	28.7	38.2538
	30.3	28.7	38.2538
	30.3	28.7	38.326
	30.3	28.7	38.398
	30.3	28.9	38.398
	30.5	28.9	38.5411
	30.6	28.9	38.6832
	30.6	28.9	38.8243
	30.6	29	38.8243
	30.6	29	38.9643
	30.6	29	39.034
	30.7	29	39.034
	30.7	29	39.1034
	30.7	29	39.3786
	30.7	29	39.5148
	30.8	29	39.5148
	30.8	29	39.5825
	30.8	29.1	39.6501
	30.9	29.1	39.6501
	30.9	29.1	39.7844
	30.9	29.2	39.9843
	30.9	29.2	40.1164
	31	29.2	40.443
	31	29.4	40.6365
	31.1	29.4	40.7006
	31.1	29.4	41.2063
	31.1	29.4	41.2063
	31.1	29.4	41.8216
	31.1	29.4	41.8822
	31.1	29.5	42.0028
	31.3	29.5	42.0628
	31.5	29.5	42.3013
	31.6	29.5	42.3605
	31.7	29.5	42.3605
	31.7	29.5	42.4195
	31.7	29.5	42.4195
	31.8	29.6	42.5956
	31.8	29.6	42.5956
	31.8	29.6	42.654
	31.9	29.6	42.654
	32	29.7	42.7123
	32.1	29.7	42.8283
	32.1	29.8	43.0585
	32.2	30	43.1156
	32.2	30	43.2862
	32.2	30	43.4555
	32.2	30	43.5676
	32.3	30	43.6235
	32.3	30.1	43.8454
	32.4	30.1	43.9006
	32.4	30.1	43.9006
	32.5	30.1	44.2287
	32.5	30.3	44.4447
	32.5	30.3	44.8708
	32.5	30.3	44.976
	32.6	30.3	45.0808
	32.7	30.3	45.1851
	32.8	30.4	45.1851
	32.9	30.4	45.3407
	33.1	30.4	45.5976
	33.2	30.5	45.6487
	33.2	30.6	45.8517
	33.3	30.6	46.053
	33.4	30.6	46.1531
	33.5	30.8	46.2526
	33.5	30.8	46.3023
	33.9	30.8	46.7443
	33.9	30.9	46.8414
	34	30.9	47.5574
	34	31	47.6981
	34	31	48.4349
	34.1	31.1	48.5706
	34.1	31.1	48.7056
	34.1	31.2	49.1062
	34.2	31.2	49.1503
	34.2	31.2	49.3259
	34.2	31.2	49.4569
	34.3	31.3	49.4569
	34.3	31.3	49.5438
	34.4	31.3	49.7168
	34.4	31.3	50.5225
	34.4	31.4	51.2632
	34.5	31.4	51.3846
	34.6	31.5	51.3846
	34.6	31.5	51.5457
	34.7	31.5	52.2583
	34.8	31.5	52.3363
	34.8	31.7	52.6846
	34.8	31.7	52.8379
	34.9	31.7	52.8761
	35	31.7	52.9524
	35.1	31.8	52.9904
	35.1	31.8	53.1689
	35.2	32	53.8877
	35.2	32	53.9612
	35.3	32	54.1804
	35.5	32.1	54.2167
	35.8	32.3	54.3979
	35.8	32.3	54.47
	35.8	32.4	55.9148
	35.9	32.4	55.9432
	35.9	32.4	56.1136
	36	32.5	56.2153
	36.1	32.6	57.0167
	36.2	32.6	57.1481
	36.2	32.6	57.2463
	36.2	32.6	58.8676
	36.2	32.6	59.0219
	36.2	32.7	61.1621
	36.4	32.8	61.2662
	36.4	32.8	61.8056
	36.6	32.9	63.1928
	36.6	32.9	63.7011
	36.6	32.9	64.6168
	36.8	32.9	64.8605
	37	32.9	65.1023
	37.1	32.9	66.5495
	37.3	32.9	67.393
	37.3	32.9	67.4279
	37.4	33	67.4279
	37.6	33	67.866
	37.6	33	68.3147
	37.6	33.1	68.5329
	37.8	33.2	68.885
	37.9	33.2	69.8135
	37.9	33.2	70.0224
	38.2	33.3	70.8458
	38.3	33.3	71.0487
	38.4	33.3	71.4511
	38.4	33.3	73.9624
	38.4	33.4	74.5183
	38.5	33.4	75.9615
	38.6	33.4	80.9382
	38.7	33.5	83.3594
	38.7	33.5	84.519
	38.7	33.5	86.201
	38.7	33.5	87.2868
	38.8	33.6	101.576
	38.9	33.6	102.943
	39	33.6	116.046
	39	33.6	132.023
	39.1	33.6
	39.2	33.7
	39.4	33.7
	39.4	33.8
	39.5	33.8
	39.5	33.8
	39.6	34
	39.6	34
	39.6	34
	39.7	34.1
	40	34.1
	40	34.1
	40.1	34.3
	40.2	34.3
	40.3	34.4
	40.4	34.4
	40.4	34.4
	40.5	34.4
	40.5	34.5
	40.5	34.6
	40.6	34.6
	40.7	34.6
	40.8	34.7
	40.8	34.7
	41.2	34.7
	41.6	34.9
	41.6	35
	41.7	35
	41.7	35.1
	41.8	35.1
	41.9	35.1
	42.3	35.1
	42.3	35.1
	42.3	35.2
	42.3	35.2
	42.3	35.2
	42.3	35.3
	42.6	35.4
	42.6	35.4
	42.6	35.6
	42.6	35.6
	42.6	35.6
	43	35.6
	43.4	35.6
	43.4	35.7
	43.5	35.7
	43.8	35.8
	44.2	35.8
	44.6	35.9
	44.9	35.9
	45	35.9
	45	36
	45	36
	45.2	36
	45.2	36.1
	45.3	36.1
	45.6	36.1
	45.8	36.1
	45.9	36.2
	46.4	36.2
	46.5	36.2
	46.5	36.3
	46.6	36.3
	46.8	36.5
	47.5	36.5
	47.5	36.5
	47.7	36.5
	47.9	36.5
	48	36.6
	48.1	36.7
	48.1	36.7
	48.1	36.8
	48.2	36.8
	48.2	36.8
	48.5	36.9
	48.6	37.1
	48.6	37.1
	49	37.2
	49	37.4
	49.1	37.5
	49.5	37.5
	49.6	37.6
	49.6	37.7
	49.7	37.7
	50	37.8
	50.1	37.9
	50.2	37.9
	50.5	37.9
	50.5	38
	50.5	38
	50.6	38.1
	50.7	38.1
	51	38.3
	51.1	38.4
	51.2	38.5
	51.3	38.5
	51.3	38.6
	51.4	38.6
	51.5	38.6
	51.7	38.7
	51.8	38.7
	52	38.7
	52	38.8
	52.1	38.8
	52.1	38.8
	52.2	38.8
	52.6	39
	52.6	39.1
	52.8	39.1
	53.4	39.1
	53.5	39.1
	53.9	39.2
	54.1	39.2
	54.4	39.2
	54.6	39.4
	54.7	39.5
	54.9	39.5
	55.2	39.5
	55.3	39.5
	55.7	39.5
	56	39.5
	57	39.6
	57.1	39.6
	57.4	39.6
	57.7	39.7
	58	39.7
	58.4	39.8
	59	39.8
	59	39.9
	59.2	39.9
	59.6	39.9
	59.9	39.9
	59.9	40
	60	40.1
	60	40.1
	61.2	40.2
	61.8	40.3
	61.8	40.3
	61.9	40.4
	62.7	40.4
	63.3	40.6
	63.4	40.6
	63.4	40.7
	64.9	40.7
	65.4	40.8
	66.6	40.8
	67.6	41
	67.9	41
	67.9	41
	68.5	41
	70	41
	70.2	41.2
	71.4	41.2
	71.4	41.2
	71.8	41.4
	71.8	41.4
	73.6	41.4
	74.1	41.4
	74.3	41.5
	74.7	41.5
	75.6	41.5
	76	41.6
	76.3	41.7
	76.7	41.8
	77.9	41.8
	78.2	41.9
	79.2	41.9
	80.1	42
	81.1	42
	81.9	42.1
	83.1	42.1
	85.6	42.2
	86.6	42.2
	91	42.5
	91.9	42.6
	95.6	42.7
	99.9	42.7
	100.7	42.7
	102.4	42.8
	104.2	42.8
	107.2	42.9
	109.8	42.9
	117.8	43
	121.7	43
	124.6	43.1
	128.6	43.1
	132.7	43.2
	--	43.3
	--	43.4
	--	43.5
		43.6
		43.7
		43.8
		43.8
		43.8
		44.2
		44.2
		44.3
		44.4
		44.5
		44.7
		44.7
		44.8
		45
		45
		45.1
		45.3
		45.3
		45.4
		45.6
		45.7
		45.7
		45.7
		45.8
		45.8
		45.9
		46.1
		46.1
		46.1
		46.1
		46.2
		46.4
		46.5
		46.5
		46.6
		47
		47
		47
		47
		47.4
		47.4
		47.7
		48.1
		48.3
		48.4
		48.4
		48.5
		48.5
		48.8
		49.2
		49.3
		49.6
		49.7
		49.7
		49.7
		49.8
		49.9
		49.9
		50
		50.2
		50.3
		50.7
		50.8
		51.4
		51.8
		52
		52.1
		52.3
		52.3
		52.6
		52.6
		52.6
		52.7
		52.7
		53
		53.2
		53.2
		53.5
		53.9
		53.9
		54
		54.2
		54.2
		54.2
		54.3
		54.3
		54.4
		54.4
		54.6
		54.6
		54.7
		54.9
		54.9
		54.9
		55
		55.1
		55.1
		55.4
		55.6
		55.9
		56.1
		56.2
		56.9
		56.9
		56.9
		57
		57.1
		57.7
		58.3
		58.8
		59.6
		59.7
		59.8
		60
		60.2
		61
		61.1
		61.1
		61.2
		61.4
		61.6
		61.8
		62.1
		62.6
		62.8
		62.9
		63.6
		63.9
		64.1
		64.5
		64.6
		65.1
		65.1
		65.3
		66.4
		66.5
		66.5
		66.7
		66.9
		67.2
		67.2
		67.5
		67.6
		68.2
		69.3
		69.6
		69.7
		69.8
		70
		70.2
		70.8
		71
		71.9
		72.2
		72.4
		73.9
		75.4
		77.2
		77.5
		77.8
		78.2
		78.4
		79.3
		79.7
		80
		80.6
		82
		82
		82.9
		83.5
		83.8
		84.5
		85.2
		85.5
		86.7
		87
		87.9
		88.1
		89.1
		89.6
		91.1
		93.1
		94.6
		95.6
		98.3
		98.3
		100
		100.1
		101.2
		101.5
		103.8
		103.8
		106.2
		110.4
		112.4
		113.4
		115.1
		116.6
		133.7
		136.3
		139.1
		--
		--
		--

## Sheet: dosed suspension
A' 10^8x dil	A'' 10^8x dil	B' 10^8x dil	B'' 10^8x dil
18.0997	18.1042	18.1723	18.1723
18.2529	18.1042	18.1723	18.1723
18.3079	18.1042	18.1723	18.1723
18.5115	18.3124	18.1723	18.1723
18.5115	18.3124	18.3243	18.1723
18.5115	18.3124	18.3789	18.1723
18.5115	18.5159	18.3789	18.1723
18.5115	18.715	18.3789	18.1723
18.7107	18.715	18.3789	18.1723
18.7107	18.715	18.3789	18.3243
18.9058	18.715	18.3789	18.3243
18.9058	18.715	18.3789	18.3243
18.9058	18.91	18.3789	18.3243
18.9058	18.91	18.581	18.3789
19.097	18.91	18.581	18.3789
19.097	18.91	18.581	18.3789
19.097	18.91	18.581	18.3789
19.097	19.1011	18.581	18.3789
19.097	19.2884	18.581	18.3789
19.2844	19.4721	18.581	18.3789
19.2844	19.4721	18.581	18.3789
19.2844	19.4721	18.581	18.3789
19.6486	19.4721	18.581	18.3789
19.6486	19.4721	18.7787	18.581
19.6486	19.4721	18.7787	18.581
19.6486	19.6525	18.7787	18.581
19.6486	19.6525	18.9724	18.581
19.8258	19.6525	18.9724	18.581
19.8258	19.6525	18.9724	18.581
19.8258	19.6525	18.9724	18.581
19.9998	19.6525	18.9724	18.581
20.1227	19.8296	18.9724	18.581
20.171	19.8296	19.1623	18.7787
20.3392	19.8296	19.1623	18.7787
20.5047	20.0036	19.1623	18.7787
20.5047	20.0036	19.1623	18.7787
20.5047	20.1746	19.1623	18.7787
20.6676	20.3428	19.1623	18.7787
20.828	20.3428	19.1623	18.7787
20.9859	20.3428	19.1623	18.7787
20.9859	20.5083	19.1623	18.7787
20.9859	20.5083	19.1623	18.9724
20.9859	20.6711	19.3484	18.9724
21.1415	20.6711	19.3484	18.9724
21.1415	20.8314	19.3484	18.9724
21.2948	20.8314	19.3484	18.9724
21.2948	20.9893	19.3484	19.1623
21.2948	20.9893	19.3484	19.1623
21.446	21.2981	19.531	19.1623
21.446	21.2981	19.531	19.1623
21.5951	21.2981	19.531	19.1623
21.5951	21.4493	19.531	19.1623
21.7421	21.5983	19.531	19.1623
21.8872	21.7453	19.531	19.3484
22.3113	21.8903	19.531	19.3484
22.4492	21.8903	19.531	19.3484
22.4492	21.8903	19.531	19.3484
22.5854	22.0335	19.7103	19.3484
22.5854	22.0335	19.7103	19.3484
22.853	22.1748	19.7103	19.531
22.853	22.3144	19.7103	19.531
22.9844	22.3144	19.7103	19.531
22.9844	22.4522	19.8864	19.531
22.9844	22.4522	19.8864	19.531
23.1144	22.5883	19.8864	19.531
23.1144	22.5883	20.0594	19.531
23.1144	22.7229	20.0594	19.531
23.1144	22.8558	20.0594	19.531
23.243	22.9873	20.0594	19.531
23.243	22.9873	20.0594	19.531
23.243	23.1172	20.1815	19.531
23.3701	23.2458	20.1815	19.531
23.3701	23.2458	20.1815	19.7103
23.3701	23.2458	20.2295	19.7103
23.3701	23.3729	20.2295	19.7103
23.3701	23.3729	20.2295	19.7103
23.4959	23.3729	20.3968	19.7103
23.4959	23.623	20.3968	19.7103
23.6203	23.7462	20.3968	19.7103
23.6203	23.7462	20.3968	19.7103
23.6203	23.868	20.3968	19.7103
23.6203	23.9887	20.3968	19.7103
23.6203	24.1081	20.3968	19.7103
23.8654	24.2264	20.3968	19.7103
23.8654	24.2264	20.3968	19.8864
23.8654	24.3435	20.5614	19.8864
24.1055	24.3435	20.5614	19.8864
24.1055	24.3435	20.5614	19.8864
24.2238	24.4595	20.5614	19.8864
24.2238	24.4595	20.5614	19.8864
24.2998	24.4595	20.7234	19.8864
24.2998	24.6883	20.7234	19.8864
24.341	24.8012	20.7234	19.8864
24.341	24.8012	20.7234	20.0594
24.341	25.1337	20.7234	20.0594
24.457	25.1337	20.7234	20.0594
24.457	25.2426	20.8829	20.0594
24.457	25.3505	20.8829	20.0594
24.572	25.3505	20.8829	20.0594
24.572	25.3505	20.8829	20.2295
24.572	25.3505	20.8829	20.2295
24.6859	25.4169	20.8829	20.2295
24.7987	25.4576	20.8829	20.2295
24.9106	25.6691	21.04	20.2295
25.0214	26.0819	21.04	20.3968
25.0214	26.0819	21.1948	20.3968
25.1313	26.0819	21.1948	20.3968
25.1313	26.0819	21.1948	20.3968
25.3482	26.1831	21.3474	20.3968
25.4146	26.1831	21.3474	20.3968
25.4553	26.4415	21.3474	20.3968
25.5615	26.4415	21.3474	20.3968
25.5615	26.4822	21.3474	20.3968
25.5615	26.4822	21.4978	20.5614
25.5615	26.6778	21.4978	20.5614
25.6668	26.7746	21.4978	20.5614
25.7713	26.8707	21.4978	20.5614
25.8749	26.8707	21.4978	20.5614
25.9777	26.8707	21.4978	20.5614
26.0797	26.8707	21.4978	20.5614
26.1809	27.0608	21.4978	20.5614
26.1809	27.0608	21.4978	20.5614
26.1809	27.1549	21.4978	20.5614
26.2814	27.2483	21.4978	20.7234
26.2814	27.2483	21.4978	20.7234
26.2814	27.3411	21.6462	20.7234
26.2814	27.3411	21.6462	20.7234
26.4394	27.3923	21.6462	20.7234
26.4394	27.3923	21.7482	20.7234
26.5782	27.4333	21.7482	20.7234
26.5782	27.5248	21.7925	20.8829
26.7725	27.5248	21.7925	20.8829
26.7725	27.6158	21.7925	20.8829
26.7725	27.7062	21.7925	20.8829
26.8686	27.7062	21.7925	20.8829
27.0587	27.7062	21.7925	20.8829
27.1528	27.7959	21.7925	20.8829
27.1528	27.7959	21.937	20.8829
27.2463	27.7959	21.937	20.8829
27.2463	27.8851	22.2203	21.04
27.2463	27.9738	22.2203	21.04
27.3391	28.0619	22.2203	21.04
27.4313	28.1494	22.2203	21.04
27.4313	28.1494	22.3592	21.04
27.5228	28.1494	22.3592	21.04
27.5228	28.1494	22.3592	21.04
27.6138	28.2364	22.3592	21.04
27.6138	28.2364	22.3592	21.04
27.6138	28.2813	22.3592	21.04
27.7042	28.3229	22.3592	21.04
27.794	28.3229	22.3592	21.04
27.8832	28.3229	22.3592	21.1948
27.8832	28.4088	22.4965	21.1948
27.8832	28.4943	22.4965	21.1948
28.1475	28.5792	22.4965	21.1948
28.2345	28.5792	22.4965	21.1948
28.2345	28.5792	22.4965	21.1948
28.321	28.6636	22.4965	21.1948
28.407	28.6636	22.6321	21.1948
28.4924	28.7476	22.6321	21.3474
28.5773	28.831	22.6321	21.3474
28.5773	28.831	22.6321	21.3474
28.6618	28.9965	22.7662	21.3474
28.9947	28.9965	22.7662	21.3474
29.0767	28.9965	22.7662	21.4978
29.2395	28.9965	22.7662	21.4978
29.3201	29.0785	22.7662	21.4978
29.4004	29.0785	22.7662	21.4978
29.4004	29.1177	22.7662	21.6462
29.4004	29.2412	22.7662	21.6462
29.4004	29.2412	22.8986	21.6462
29.4802	29.3219	22.8986	21.6462
29.5596	29.3219	22.8986	21.6462
29.5596	29.4819	22.8986	21.7482
29.6386	29.4819	22.8986	21.7482
29.7952	29.7969	22.8986	21.7482
29.9503	29.7969	23.0296	21.7925
29.9503	29.8747	23.0296	21.7925
30.0272	29.8747	23.0296	21.7925
30.1038	29.8747	23.0296	21.7925
30.1038	29.952	23.1169	21.7925
30.2557	29.952	23.1591	21.7925
30.2557	29.952	23.1591	21.7925
30.2557	30.0289	23.1591	21.7925
30.4062	30.0289	23.1591	21.7925
30.4062	30.1055	23.1591	21.7925
30.4062	30.1816	23.2871	21.937
30.4062	30.3328	23.2871	21.937
30.5552	30.3328	23.4138	21.937
30.5552	30.3328	23.4138	22.0795
30.5552	30.3328	23.4138	22.0795
30.7027	30.4078	23.5391	22.0795
30.7759	30.4078	23.5391	22.0795
30.8488	30.4078	23.5391	22.0795
30.9214	30.5568	23.5391	22.0795
30.9214	30.7043	23.6631	22.0795
30.9936	30.7775	23.6631	22.0795
31.2792	30.7775	23.7858	22.0795
31.2792	30.7775	23.7858	22.2203
31.4901	30.8504	23.7858	22.2203
31.5597	30.8504	23.7858	22.2203
31.5597	30.923	23.9073	22.2203
31.5597	30.9952	23.9073	22.2203
31.6981	30.9952	23.9073	22.2203
31.6981	30.9952	23.9073	22.3592
31.7669	31.0671	23.9073	22.3592
31.8354	31.0671	24.0275	22.3592
32.039	31.1386	24.0275	22.4965
32.0591	31.1386	24.1466	22.6321
32.0591	31.1386	24.1466	22.6321
32.1063	31.1386	24.1466	22.6321
32.1063	31.1386	24.1466	22.6321
32.3728	31.2808	24.1466	22.6321
32.3728	31.2808	24.1466	22.6321
32.5045	31.3514	24.2645	22.6321
32.5045	31.3758	24.2645	22.6321
32.5699	31.4216	24.2645	22.7662
32.5699	31.4216	24.2645	22.7662
32.5699	31.4916	24.2645	22.8986
32.635	31.5612	24.2645	22.8986
32.635	31.5612	24.3402	23.0296
32.7159	31.6306	24.3813	23.0296
32.7646	31.6306	24.4969	23.0296
32.829	31.6996	24.4969	23.0296
32.957	31.8368	24.4969	23.0296
32.957	31.8368	24.4969	23.0296
33.0207	31.905	24.6115	23.0296
33.0841	31.9729	24.6115	23.0296
33.0841	31.9729	24.6115	23.0296
33.1473	31.9729	24.6115	23.0296
33.2102	31.9729	24.6115	23.0296
33.2102	32.0405	24.6115	23.0296
33.2729	32.1748	24.6115	23.1169
33.2729	32.2416	24.725	23.1169
33.2729	32.2416	24.725	23.1169
33.3354	32.3081	24.725	23.1591
33.3354	32.3743	24.725	23.1591
33.3976	32.4402	24.725	23.1591
33.4596	32.4402	24.8375	23.2871
33.5214	32.5713	24.8375	23.2871
33.5829	32.6365	24.949	23.2871
33.5829	32.6365	24.949	23.4138
33.6442	32.6365	24.949	23.4138
33.6442	32.766	25.0595	23.4138
33.7054	32.8304	25.0595	23.4138
33.7054	32.8304	25.0595	23.5391
33.7054	32.8304	25.0595	23.5391
33.9557	32.8304	25.0595	23.5391
34.0674	32.8945	25.0595	23.6631
34.0674	32.8945	25.0595	23.7858
34.127	32.8945	25.1691	23.7858
34.1865	33.0221	25.1691	23.7858
34.1865	33.0221	25.2777	23.7858
34.1865	33.1486	25.2777	23.7858
34.2457	33.2116	25.2777	23.9073
34.422	33.2743	25.2777	23.9073
34.4804	33.3487	25.3853	23.9073
34.4804	33.3487	25.3853	23.9073
34.4804	33.5227	25.3853	23.9073
34.5387	33.6456	25.3853	24.0275
34.5967	33.6456	25.4516	24.0275
34.5967	33.7067	25.4516	24.0275
34.5967	33.7675	25.4921	24.0275
34.5967	33.8282	25.4921	24.0275
34.6545	33.8887	25.4921	24.1466
34.7121	33.957	25.4921	24.1466
34.8268	34.0687	25.598	24.1466
34.8268	34.0687	25.598	24.1466
34.8268	34.1283	25.598	24.1466
34.8839	34.1877	25.598	24.1466
34.8839	34.2469	25.703	24.1466
35.054	34.4817	25.703	24.2645
35.1103	34.5979	25.703	24.2645
35.111	34.6557	25.8072	24.2645
35.1665	34.7708	25.8072	24.2645
35.2225	34.8851	25.9106	24.2645
35.4446	34.8851	25.9106	24.3402
35.4997	34.942	25.9106	24.3813
35.4997	35.0552	25.9106	24.3813
35.5547	35.1122	25.9106	24.3813
35.7185	35.1677	25.9106	24.3813
35.8269	35.1677	26.0131	24.3813
35.8809	35.1677	26.0131	24.4969
35.8809	35.1677	26.0131	24.4969
35.8809	35.2237	26.1148	24.4969
35.9347	35.2795	26.1148	24.4969
35.9883	35.2795	26.1148	24.6115
36.0418	35.3905	26.1148	24.6115
36.0951	35.3905	26.1148	24.6115
36.2013	35.5559	26.1148	24.6115
36.2542	35.5559	26.2158	24.6115
36.3069	35.6653	26.2158	24.6115
36.3069	35.774	26.2158	24.725
36.4118	35.882	26.2158	24.725
36.4641	35.882	26.2158	24.725
36.5682	35.9358	26.316	24.725
36.62	35.9895	26.316	24.8375
36.6716	35.9895	26.316	24.8375
36.6716	36.0429	26.316	24.8375
36.7232	36.3606	26.316	24.8375
36.8258	36.3606	26.4154	24.8375
36.8258	36.4652	26.4154	24.8375
36.8258	36.5173	26.4154	24.8375
36.8769	36.7144	26.4154	24.949
36.9787	36.7144	26.4154	24.949
37.0294	36.7243	26.4735	24.949
37.0294	36.7757	26.5141	24.949
37.0799	36.8269	26.5141	25.0595
37.0799	36.878	26.5141	25.0595
37.0799	36.878	26.5141	25.1691
37.1806	37.0305	26.5141	25.2777
37.3306	37.1314	26.5141	25.2777
37.6272	37.1314	26.612	25.2777
37.6761	37.1817	26.612	25.2777
37.7737	37.2186	26.612	25.3853
38.0155	37.2818	26.612	25.3853
38.0635	37.2818	26.612	25.3853
38.1113	37.4311	26.7093	25.3853
38.1113	37.4311	26.7093	25.3853
38.1591	37.5299	26.7093	25.3853
38.1591	37.5791	26.7093	25.4516
38.1868	37.726	26.7093	25.4516
38.1868	37.726	26.8058	25.4921
38.2067	37.8718	26.8058	25.4921
38.3016	37.9684	26.8058	25.4921
38.3016	38.0165	26.9017	25.4921
38.3489	38.0165	26.9017	25.598
38.4901	38.0645	26.9017	25.598
38.5836	38.2077	26.9017	25.598
38.6302	38.2077	26.9968	25.598
38.6302	38.2077	26.9968	25.598
38.6767	38.2553	26.9968	25.598
38.7231	38.3499	26.9968	25.598
38.8156	38.3499	26.9968	25.703
38.9534	38.3971	27.0913	25.703
39.1092	38.4911	27.0913	25.703
39.181	38.4911	27.0913	25.8072
39.181	38.4911	27.1852	25.8072
39.2714	38.5847	27.1852	25.8072
39.3613	38.8166	27.1852	25.8072
39.4954	38.8166	27.1852	25.8072
39.5399	38.9086	27.1852	25.8072
39.5399	38.9086	27.1852	25.8072
39.5399	38.9086	27.1852	25.8072
39.6286	38.9544	27.2784	25.9106
39.761	39.0458	27.2784	25.9106
39.8049	39.0913	27.2784	25.9106
39.8487	39.2272	27.371	26.0131
39.8487	39.3622	27.371	26.0131
39.9796	39.3622	27.371	26.0131
39.9901	39.4517	27.371	26.0131
40.0664	39.4517	27.371	26.1148
40.1528	39.5408	27.371	26.1148
40.1959	39.6296	27.371	26.1148
40.2818	39.6296	27.4221	26.2158
40.3246	39.6738	27.4221	26.2158
40.3673	39.6738	27.463	26.2158
40.3673	39.937	27.463	26.316
40.41	39.9805	27.5544	26.316
40.5373	40.0673	27.5544	26.4154
40.7897	40.1106	27.6451	26.4154
40.8315	40.1538	27.7353	26.4154
40.8315	40.1538	27.7353	26.4154
40.8315	40.1968	27.8249	26.4154
40.9562	40.1968	27.9139	26.4735
41.039	40.1968	27.9139	26.4735
41.0803	40.2827	27.9139	26.4735
41.1626	40.2827	28.0024	26.5141
41.2036	40.4959	28.0903	26.5141
41.2036	40.4959	28.0903	26.5141
41.2445	40.5382	28.0903	26.5141
41.3262	40.5805	28.1776	26.5141
41.4075	40.6648	28.1776	26.612
41.5692	40.6648	28.1776	26.612
41.6095	40.7068	28.1776	26.612
41.6095	40.7068	28.2645	26.612
41.889	40.7906	28.2645	26.612
41.9682	40.8324	28.2645	26.612
42.1649	40.8347	28.2645	26.612
42.204	40.874	28.3093	26.612
42.4372	40.874	28.3093	26.612
42.5913	40.9571	28.3093	26.612
42.5913	41.0399	28.3508	26.7093
42.668	41.0399	28.5218	26.7093
42.8032	41.1224	28.5218	26.7093
42.8205	41.1635	28.5218	26.7093
42.8584	41.2454	28.6066	26.7093
42.9719	41.3271	28.6066	26.7093
42.9719	41.3678	28.6066	26.8058
43.0096	41.4489	28.6066	26.8058
43.0848	41.5298	28.6066	26.9968
43.42	41.5298	28.6066	26.9968
43.4937	41.6505	28.6909	27.0913
43.4937	41.6505	28.6909	27.1852
43.5424	41.6906	28.6909	27.1852
43.5673	41.7705	28.7746	27.1852
43.5673	41.7705	28.8579	27.2784
43.604	41.8103	28.8579	27.2784
43.7501	41.8103	28.8579	27.2784
43.8228	41.9295	28.9407	27.2784
43.8228	41.969	29.0231	27.371
43.8591	41.969	29.0231	27.371
43.9314	42.0479	29.0231	27.371
43.9675	42.0479	29.105	27.4221
44.0395	42.0872	29.2674	27.463
44.0755	42.1657	29.3479	27.463
44.1113	42.2439	29.428	27.463
44.1471	42.2439	29.428	27.463
44.2898	42.3218	29.428	27.463
44.3253	42.3606	29.428	27.5544
44.3607	42.3994	29.428	27.5544
44.5372	42.3994	29.5077	27.6451
44.5372	42.4381	29.5077	27.6451
44.5724	42.4381	29.5077	27.7353
44.5724	42.5922	29.5869	27.7353
44.6063	42.6688	29.5869	27.7353
44.6063	42.707	29.5869	27.8249
44.6074	42.707	29.5869	27.8249
44.6074	42.7452	29.5869	27.8249
44.7123	42.8592	29.5869	27.8249
44.8515	42.8971	29.5869	27.8249
44.9552	42.8971	29.7441	27.8249
44.9898	42.935	29.7441	27.9139
45.0586	42.9727	29.7441	27.9139
45.0586	43.0856	29.7441	27.9139
45.0586	43.1231	29.8221	27.9139
45.0929	43.1605	29.8221	27.9139
45.0929	43.1979	29.8221	27.9139
45.1956	43.2352	29.8221	28.0024
45.2979	43.3096	29.8221	28.0903
45.3658	43.3838	29.8997	28.0903
45.4673	43.4207	29.8997	28.0903
45.501	43.4577	29.8997	28.0903
45.6355	43.4577	29.8997	28.0903
45.6355	43.5681	29.9336	28.1776
45.7024	43.6048	29.9336	28.2645
45.7358	43.6048	29.9336	28.2645
45.7692	43.6414	29.9769	28.3093
45.8025	43.6414	29.9769	28.3508
45.8357	43.7873	29.9769	28.3508
45.8357	43.8236	29.9769	28.3508
45.8689	44.0403	30.0537	28.3508
45.9682	44.0403	30.1301	28.4366
46.0013	44.0762	30.2062	28.5218
46.1984	44.255	30.2062	28.5218
46.2311	44.2581	30.2062	28.5218
46.2311	44.2581	30.2062	28.6066
46.2311	44.326	30.2062	28.6066
46.3614	44.326	30.2062	28.6066
46.3939	44.4323	30.2818	28.7746
46.4263	44.7131	30.2818	28.7746
46.4587	44.7479	30.2818	28.7746
46.491	44.8869	30.3571	28.7746
46.5556	44.9215	30.3571	28.7746
46.5556	44.9215	30.3571	28.7746
46.5878	44.9507	30.432	28.8579
46.5878	44.956	30.5066	28.8579
46.5939	45.0593	30.5066	28.8579
46.62	45.2305	30.5066	28.9407
46.62	45.2986	30.5807	28.9407
46.6842	45.3326	30.5807	29.0231
46.7162	45.3326	30.6546	29.0231
46.7482	45.3665	30.6836	29.0231
46.7482	45.3665	30.728	29.0231
46.7801	45.4342	30.8011	29.1864
46.812	45.5018	30.8011	29.1864
46.8439	45.5018	30.8011	29.1864
46.8439	45.5354	30.8011	29.2674
46.8439	45.5691	30.8739	29.2674
46.8757	45.7699	30.9464	29.2674
47.5034	45.7699	30.9464	29.2674
47.5653	45.8032	30.9464	29.2674
47.5962	45.8364	30.9464	29.2674
47.6578	45.8696	31.0903	29.3479
47.7193	45.9028	31.1617	29.3479
47.8112	46.1336	31.2328	29.3479
47.8302	46.1664	31.2328	29.3479
47.8723	46.2318	31.2328	29.3479
47.8723	46.2318	31.3036	29.3479
47.9333	46.2318	31.3036	29.3479
47.9333	46.3296	31.3741	29.428
48.1152	46.3621	31.3741	29.428
48.1152	46.3621	31.3741	29.428
48.1152	46.427	31.3741	29.428
48.1454	46.4917	31.4443	29.428
48.2658	46.5563	31.4443	29.5077
48.2658	46.5885	31.5142	29.5077
48.3258	46.6206	31.5142	29.5869
48.3857	46.6848	31.5142	29.5869
48.4251	46.8127	31.5837	29.5869
48.4752	46.8127	31.5837	29.5869
48.5049	46.8446	31.7219	29.5869
48.5346	46.8764	31.7219	29.6657
48.594	46.9399	31.7219	29.6657
48.6236	46.9716	31.7906	29.6657
48.6532	47.0032	31.8589	29.7441
48.7122	47.2236	31.8589	29.7441
48.7711	47.2862	31.8589	29.7441
48.8593	47.3487	31.8589	29.7441
49.0346	47.3798	31.8589	29.8221
49.0637	47.4109	31.8589	29.8221
49.0637	47.4109	31.8589	29.8221
49.324	47.4109	31.927	29.8997
49.3528	47.442	31.927	29.8997
49.3528	47.4731	31.927	29.8997
49.5247	47.5278	31.9948	29.8997
49.5532	47.5659	31.9948	29.9769
49.5532	47.5659	31.9948	29.9769
49.7238	47.5659	32.0623	29.9769
49.8369	47.5659	32.0623	29.9769
49.8932	47.6892	32.0623	30.0537
49.9775	47.6892	32.0623	30.0537
50.0056	47.7199	32.0824	30.0537
50.0056	47.7813	32.1295	30.1301
50.0336	47.8119	32.1295	30.1301
50.1453	47.8309	32.1964	30.2062
50.1731	47.8425	32.1964	30.2062
50.2288	47.8425	32.2631	30.2062
50.2565	47.9035	32.2631	30.2818
50.2843	47.9035	32.3295	30.3571
50.3396	48.0251	32.3295	30.3571
50.3396	48.0554	32.3956	30.3571
50.4225	48.0857	32.3956	30.3571
50.45	48.1159	32.4615	30.432
50.5051	48.2665	32.4615	30.5066
50.5325	48.3265	32.4615	30.5066
50.6694	48.3564	32.5271	30.5807
50.6698	48.4162	32.5924	30.6546
50.724	48.446	32.6575	30.6546
50.8599	48.4758	32.6575	30.6836
50.9951	48.4758	32.6575	30.6836
51.0759	48.4758	32.7223	30.728
51.2901	48.5353	32.7223	30.728
51.3168	48.565	32.7382	30.728
51.3434	48.5946	32.7382	30.728
51.37	48.6538	32.7869	30.8011
51.4231	48.6833	32.7869	30.8011
51.4496	48.8892	32.7869	30.8739
51.4623	49.0352	32.8512	30.8739
51.4761	49.0643	32.9152	30.8739
51.529	49.1224	32.9152	30.8739
51.7658	49.1514	32.979	30.8739
51.792	49.2382	32.979	30.8739
51.8443	49.267	32.979	30.9464
51.8443	49.267	33.0426	30.9464
51.9486	49.267	33.1059	31.0903
52.0783	49.3247	33.169	31.0903
52.0783	49.4109	33.169	31.0903
52.2332	49.4395	33.2945	31.1617
52.3103	49.4968	33.2945	31.1617
52.3872	49.5253	33.2945	31.1617
52.4128	49.5539	33.2945	31.2328
52.4639	49.5735	33.2945	31.2328
52.5658	49.7244	33.3569	31.2328
52.6926	49.781	33.3569	31.3036
52.7179	49.8375	33.3569	31.3036
52.7315	49.8522	33.3688	31.3036
52.7315	49.9501	33.3688	31.3036
52.844	49.9501	33.419	31.3741
52.8691	49.9781	33.419	31.3741
52.8691	50.0342	33.4809	31.3741
52.9194	50.2016	33.4809	31.3986
52.9444	50.2294	33.4809	31.4443
52.9695	50.2849	33.4809	31.4443
52.9945	50.3126	33.4809	31.5837
52.9945	50.3402	33.4809	31.5837
53.0196	50.3679	33.4809	31.5837
53.0445	50.4782	33.5426	31.653
53.0445	50.5331	33.5426	31.653
53.0945	50.5606	33.5426	31.653
53.0945	50.588	33.5426	31.653
53.1194	50.6153	33.6653	31.653
53.1692	50.6153	33.6653	31.653
53.1692	50.7518	33.7264	31.653
53.194	50.7518	33.7264	31.7219
53.194	50.8334	33.7264	31.7219
53.2437	50.8605	33.7872	31.7219
53.2932	50.8605	33.7872	31.7906
53.392	50.9373	33.9081	31.7906
53.5396	50.9417	33.9081	31.7906
53.5641	51.0226	33.9764	31.8589
53.662	51.0226	34.0283	31.8589
53.7045	51.0765	34.0283	31.8589
53.7045	51.1033	34.088	31.927
53.8567	51.1302	34.088	31.927
53.9423	51.1838	34.088	31.927
53.9536	51.2106	34.1476	31.9948
54.0019	51.2907	34.2069	31.9948
54.026	51.3173	34.2069	31.9948
54.0501	51.3173	34.325	31.9948
54.1703	51.344	34.325	32.0623
54.1942	51.3706	34.3837	32.0623
54.1942	51.3971	34.3837	32.0623
54.2899	51.4767	34.4422	32.0623
54.3138	51.5032	34.4422	32.0623
54.3376	51.556	34.4422	32.0623
54.4117	51.556	34.5005	32.0623
54.504	51.556	34.5005	32.0623
54.5277	51.6351	34.5587	32.1295
54.6222	51.8187	34.5587	32.1295
54.8806	51.8449	34.5587	32.1295
54.9507	51.8449	34.5587	32.1964
54.974	51.871	34.5587	32.1964
54.9973	51.978	34.6744	32.1964
55.0206	52.1048	34.6744	32.1964
55.183	52.1306	34.7319	32.3295
55.2985	52.208	34.7319	32.3295
55.4593	52.2317	34.7319	32.3295
55.5051	52.2317	34.7319	32.3956
55.5051	52.2852	34.7893	32.3956
55.528	52.2852	34.7893	32.4615
55.528	52.3109	34.8465	32.4615
55.8688	52.3365	34.8465	32.4615
55.8914	52.4899	34.9035	32.4615
55.914	52.5917	34.9035	32.4615
55.9942	52.6171	34.9603	32.5271
56.0714	52.6931	35.017	32.5271
56.0938	52.7437	35.017	32.5271
56.213	52.7689	35.0734	32.5271
56.3838	52.7689	35.0734	32.5924
56.5387	52.7941	35.1858	32.5924
56.6049	52.7941	35.1858	32.5924
56.6269	52.7941	35.2417	32.5924
56.6489	52.7941	35.2974	32.6575
56.6709	52.8445	35.2974	32.6575
56.7148	52.8697	35.2974	32.7223
56.7587	52.945	35.353	32.7869
56.8243	53.0201	35.353	32.8512
56.8597	53.095	35.353	32.8512
57.072	53.2442	35.353	32.8512
57.1288	53.2442	35.4084	32.9152
57.1504	53.2442	35.4636	32.9152
57.1504	53.3432	35.4636	32.9152
57.2827	53.4172	35.4636	32.979
57.4302	53.5892	35.6799	32.979
57.4302	53.6136	35.6829	33.0426
57.4944	53.687	35.6829	33.0426
57.8133	53.705	35.7372	33.0426
57.8344	53.833	35.7372	33.1059
57.9058	53.8815	35.7372	33.1059
57.9399	53.8815	35.7915	33.1059
58.1105	53.9783	35.8455	33.1059
58.1105	54.0265	35.8994	33.1059
58.1105	54.0506	35.8994	33.169
58.1707	54.0506	35.8994	33.169
58.2124	54.1947	35.9532	33.169
58.2958	54.1947	35.9532	33.2319
58.3138	54.1947	36.0067	33.2319
58.5445	54.2904	36.0602	33.2945
58.6886	54.3143	36.0602	33.2945
58.7162	54.362	36.0602	33.2945
58.7162	54.4096	36.0602	33.2945
58.7162	54.4122	36.0602	33.3569
58.7502	54.717	36.1135	33.3569
58.7707	54.8577	36.1135	33.3569
58.7912	54.8737	36.1666	33.3688
59.2384	54.8811	36.1666	33.5426
59.3097	54.9045	36.1666	33.5426
59.4796	54.9745	36.2131	33.5426
59.5049	54.9745	36.2131	33.5426
59.5049	55.0444	36.2195	33.5426
59.5396	55.1835	36.2723	33.5426
59.5396	55.2297	36.2723	33.6041
59.5795	55.3275	36.325	33.6041
59.5995	55.3275	36.325	33.6041
59.6194	55.391	36.3775	33.6653
59.6592	55.4598	36.3775	33.6653
59.6989	55.5056	36.3775	33.6653
59.699	55.5513	36.3775	33.6653
59.699	55.5513	36.4298	33.7264
59.8577	55.5517	36.4298	33.7264
59.8775	55.8693	36.4298	33.8478
60.0155	55.982	36.4298	33.8478
60.0549	56.0719	36.482	33.8478
60.0745	56.0943	36.586	33.9081
60.083	56.1615	36.586	33.9683
60.2313	56.1615	36.586	33.9683
60.2703	56.2135	36.6378	33.9764
60.2732	56.2508	36.6378	34.0283
60.3872	56.3621	36.6894	34.0283
60.4067	56.5833	36.6894	34.0283
60.4261	56.6462	36.7409	34.0283
60.4623	56.6494	36.7922	34.088
60.5811	56.6933	36.7922	34.088
60.6198	56.7372	36.8434	34.088
60.6502	56.8601	36.8434	34.088
60.6502	56.8685	36.8945	34.1476
60.6502	56.8685	36.8945	34.2069
60.8369	56.9121	36.9454	34.2069
60.9081	57.0209	36.9454	34.2069
60.9081	57.0643	36.9962	34.266
61.0798	57.0724	36.9962	34.266
61.1748	57.0724	37.0468	34.266
61.1748	57.0724	37.0973	34.325
61.2506	57.086	37.0973	34.325
61.2506	57.1509	37.1476	34.325
61.3451	57.1941	37.1476	34.325
61.364	57.2831	37.1979	34.3837
61.364	57.2831	37.1979	34.3837
61.4581	57.3019	37.248	34.4422
61.5725	57.3449	37.248	34.5005
61.5725	57.7	37.2979	34.5005
61.5895	57.7714	37.3478	34.5005
61.7017	57.8982	37.3478	34.5005
61.7537	57.9062	37.3478	34.5005
61.7576	57.9193	37.3975	34.563
61.7576	58.0874	37.447	34.6166
61.7762	58.0874	37.4965	34.6166
61.9338	58.111	37.5458	34.6166
61.9338	58.111	37.5458	34.6166
62.0913	58.192	37.595	34.6744
62.1129	58.2962	37.595	34.7319
62.1129	58.2962	37.644	34.7319
62.1129	58.3794	37.644	34.7319
62.1129	58.4208	37.644	34.7893
62.1129	58.5162	37.693	34.8465
62.2385	58.5243	37.693	34.8465
62.2385	58.6068	37.7904	34.8465
62.291	58.7711	37.7904	34.8465
62.4398	58.9158	37.839	34.8465
62.6036	58.9158	37.8874	34.9035
62.6441	58.9158	37.8874	34.9035
62.6441	59.1136	37.8874	34.9035
62.7304	59.1136	37.9357	34.9035
62.8748	59.1377	37.9357	34.9035
62.8928	59.1782	37.9839	34.9603
62.9933	59.3101	38.032	35.017
62.9933	59.3101	38.1278	35.0734
62.9933	59.3194	38.1278	35.0734
63.0005	59.3395	38.1278	35.0734
63.0364	59.3596	38.1278	35.0734
63.1664	59.4399	38.1755	35.0734
63.1664	59.5053	38.1755	35.0734
63.2863	59.52	38.1755	35.0734
63.3386	59.6993	38.1755	35.1858
63.3386	59.6993	38.2032	35.1858
63.3386	59.892	38.2706	35.2417
63.446	59.892	38.2706	35.353
63.5099	59.892	38.3179	35.353
63.8497	59.892	38.3652	35.353
63.8855	59.9174	38.3652	35.353
63.9901	59.9174	38.4123	35.4084
64.0182	59.9371	38.4593	35.4084
64.1465	59.9568	38.553	35.4084
64.1859	60.0553	38.5997	35.4084
64.1859	60.0834	38.5997	35.4636
64.2676	60.1338	38.5997	35.4636
64.3527	60.2121	38.6463	35.5187
64.5186	60.2512	38.6463	35.5187
64.6796	60.2737	38.6695	35.5736
64.6837	60.3293	38.6927	35.5736
64.6837	60.4265	38.6927	35.5736
64.6837	60.6395	38.6927	35.6829
64.7478	60.6506	38.739	35.6829
64.8479	60.6588	38.7853	35.7372
65.1204	60.7358	38.8314	35.7372
65.1739	60.7935	38.9233	35.7372
65.1739	60.8373	38.9233	35.7915
65.2213	61.004	38.9233	35.7915
65.2716	61.0229	38.9691	35.7915
65.3357	61.0229	39.0149	35.7915
65.3357	61.0229	39.0149	35.8455
65.3554	61.2073	39.1059	35.8455
65.4967	61.2321	39.1059	35.8455
65.4967	61.3907	39.1059	35.8455
65.4967	61.4209	39.1059	35.8455
65.4967	61.4209	39.1248	35.8455
65.4967	61.4961	39.1513	35.8455
65.6054	61.4961	39.1513	35.8994
65.6883	61.7021	39.1966	35.9532
65.7049	61.7207	39.2869	35.9532
65.975	61.7207	39.2869	35.9532
65.975	61.7541	39.2869	36.0067
66.4099	61.851	39.2869	36.0067
66.4465	61.9342	39.3767	36.0602
66.4465	61.9342	39.3767	36.0602
66.4465	62.1133	39.3767	36.0602
66.6022	62.1133	39.4215	36.1135
66.6022	62.1133	39.4215	36.1666
66.6022	62.2388	39.4661	36.1666
66.6022	62.4036	39.5107	36.2723
66.7571	62.5676	39.5107	36.2723
66.7651	62.6445	39.5107	36.2723
66.8614	62.8195	39.5107	36.325
66.9113	62.8195	39.5552	36.325
67.0532	62.9936	39.5995	36.3775
67.0649	62.9936	39.5995	36.3775
67.1009	62.9936	39.6438	36.3775
67.1487	62.9936	39.688	36.4298
67.1487	63.0189	39.688	36.4298
67.2177	63.0547	39.7321	36.4298
67.2439	63.1668	39.7321	36.4298
67.2597	63.1668	39.7761	36.4298
67.3698	63.1977	39.7761	36.4298
67.3698	63.2511	39.8199	36.482
67.5281	63.2867	39.8199	36.482
67.6721	63.5102	39.9074	36.482
67.7632	63.85	39.951	36.482
67.9036	63.85	39.951	36.5341
67.9192	63.85	40.005	36.5341
67.9716	63.9557	40.038	36.5341
67.9716	64.0186	40.038	36.5341
67.9716	64.0427	40.0813	36.586
68.1204	64.1862	40.1245	36.6378
68.2686	64.2334	40.1677	36.6378
68.2686	64.2507	40.1677	36.6894
68.2686	64.4059	40.1677	36.6894
68.4161	64.519	40.2537	36.6894
68.5629	64.5432	40.2537	36.6894
68.8548	64.684	40.2537	36.6894
68.9998	64.7311	40.2965	36.6894
68.9998	64.8483	40.2965	36.6894
69.0375	64.9518	40.3393	36.7409
69.1442	65.1743	40.382	36.7922
69.288	65.1743	40.382	36.7922
69.288	65.3222	40.4246	36.8945
69.288	65.4971	40.4246	36.8945
69.4312	65.5059	40.431	36.8945
69.4312	65.6223	40.4671	36.8945
69.5738	65.6555	40.5519	36.9454
69.6212	65.6573	40.5941	36.9454
69.7694	65.6573	40.5941	36.9454
69.8573	65.6573	40.6363	37.0468
69.8573	65.7879	40.6363	37.0468
69.8573	65.8045	40.6363	37.0468
70.1386	65.8167	40.6783	37.0468
70.1386	65.9754	40.6783	37.0973
70.2783	65.9754	40.7203	37.0973
70.5562	65.9754	40.7203	37.1476
70.969	66.1333	40.7622	37.1476
70.969	66.1333	40.8458	37.1476
71.1055	66.2312	40.8481	37.1979
71.2415	66.3777	40.8874	37.1979
71.2772	66.6025	40.8874	37.1979
71.3482	66.6025	40.8874	37.248
71.3765	66.6025	40.9705	37.2979
71.377	66.6025	40.9705	37.2979
71.377	66.7575	40.9705	37.2979
71.377	66.9117	41.0119	37.2979
71.419	66.9258	41.0119	37.3478
71.5119	66.9897	41.0532	37.3975
71.5886	67.218	41.0532	37.3975
71.7804	67.218	41.0532	37.447
71.7995	67.3392	41.0532	37.447
72.0468	67.5216	41.0945	37.5458
72.3113	67.5216	41.0945	37.5458
72.3113	67.5216	41.0945	37.5458
72.4428	67.5285	41.1356	37.595
72.7044	67.6724	41.1356	37.595
72.7044	67.8225	41.2177	37.595
72.8345	67.8225	41.2177	37.644
72.8345	67.8884	41.2569	37.644
72.8345	67.9719	41.2994	37.693
72.9642	67.9719	41.3402	37.693
73.0685	67.9719	41.3402	37.693
73.0933	68.2689	41.3402	37.693
73.0933	68.4164	41.4214	37.693
73.0933	68.4164	41.4214	37.7418
73.3503	68.4164	41.4214	37.7418
73.3503	68.5671	41.5428	37.7904
73.3503	68.7095	41.5428	37.7904
73.3503	68.7095	41.5428	37.7904
73.3794	69.0001	41.5428	37.7904
73.4782	69.0227	41.5428	37.7904
73.5407	69.1445	41.6232	37.7904
73.6055	69.1445	41.6232	37.839
73.7325	69.1883	41.6577	37.839
73.7325	69.2883	41.6634	38.032
73.7547	69.2883	41.7034	38.032
73.859	69.413	41.7434	38.0799
73.9851	69.4429	41.7833	38.0799
74.236	69.4578	41.7833	38.0799
74.236	69.5472	41.8231	38.0799
74.236	69.5742	41.8629	38.1278
74.2716	69.5742	41.9026	38.1278
74.3607	69.8577	41.9422	38.2231
74.3607	69.8577	41.9422	38.2231
74.4851	69.9985	41.9817	38.2706
74.9786	69.9985	41.9817	38.2706
75.1009	69.9985	42.0212	38.3179
75.2229	69.9985	42.0212	38.3652
75.3444	70.1389	42.0212	38.3652
75.4656	70.1389	42.051	38.3652
75.7068	70.1389	42.0999	38.4123
75.7076	70.2786	42.1391	38.4123
76.0657	70.3276	42.1391	38.5062
76.0657	70.4178	42.1783	38.5062
76.3031	70.5565	42.1783	38.5062
76.3031	70.5565	42.2174	38.553
76.4759	70.5565	42.2174	38.5997
77.1226	70.6758	42.2564	38.5997
77.2382	70.6946	42.2954	38.6463
77.3535	70.6946	42.3343	38.6927
77.6974	70.863	42.3343	38.6927
78.0437	70.9491	42.3731	38.6927
78.3762	70.9778	42.4118	38.6927
78.4744	71.1058	42.4505	38.6927
78.4882	71.1058	42.4505	38.6927
78.4882	71.1493	42.4891	38.6927
78.4882	71.2063	42.5277	38.739
78.5999	71.3773	42.5277	38.739
78.7112	71.3773	42.5661	38.739
79.1125	71.5122	42.7574	38.739
79.1535	71.5122	42.7574	38.7853
79.1535	71.6171	42.7955	38.7853
79.3728	71.6467	42.8335	38.7853
79.4821	71.7807	42.8714	38.7853
79.591	71.9537	42.9093	38.8314
79.591	72.0471	42.9093	38.8774
80.1311	72.3116	42.9093	38.8774
80.1444	72.3116	42.9471	38.9233
80.2382	72.3116	42.9848	38.9233
80.2382	72.3116	42.9848	38.9691
80.3451	72.4431	43.1351	38.9691
80.3451	72.4431	43.1725	38.9691
80.3451	72.5741	43.1725	38.9691
80.4517	72.5741	43.1725	39.0149
80.6911	72.6046	43.1888	39.0149
80.7697	72.7047	43.2099	39.0149
80.9804	73.2223	43.2099	39.0604
81.0853	73.3506	43.2471	39.1059
81.2943	73.3506	43.2471	39.1059
81.3317	73.3506	43.2844	39.1513
81.5023	73.4784	43.3215	39.1966
81.5023	73.4784	43.3215	39.2418
81.5023	73.5275	43.3586	39.3318
81.7092	73.541	43.3586	39.4215
82.0176	73.6058	43.3586	39.4661
82.222	73.6058	43.3586	39.4661
82.222	73.8593	43.3957	39.4661
82.3237	73.9853	43.3957	39.4661
82.3237	73.9853	43.4326	39.5107
82.5647	74.0738	43.4326	39.5107
82.6276	74.1399	43.5064	39.5107
82.7284	74.2362	43.5064	39.5107
82.8289	74.2362	43.5064	39.5552
82.9292	74.2362	43.5432	39.5552
83.0293	74.2362	43.5432	39.5995
83.328	74.2362	43.5432	39.6438
83.4271	74.7329	43.5799	39.688
83.526	74.7329	43.6165	39.7321
83.526	74.8561	43.6165	39.7321
83.9191	74.9788	43.6165	39.8199
84.0168	74.9788	43.6532	39.8199
84.4054	74.9788	43.6532	39.9074
84.7905	75.0673	43.6897	39.951
84.9817	75.1012	43.7626	39.951
85.3616	75.1833	43.7626	40.038
85.456	75.2231	43.7626	40.0813
85.6443	75.3447	43.8353	40.0813
85.6443	75.3447	43.8353	40.0813
85.7354	75.4659	43.8353	40.0813
85.8317	75.4659	43.8715	40.1677
85.8317	75.5866	43.8715	40.1677
85.8317	75.5866	43.9438	40.2107
85.9252	75.707	43.9438	40.2107
86.1114	75.827	43.9438	40.2537
86.5734	75.827	43.9799	40.2537
86.6653	75.827	43.9799	40.2537
86.8483	75.827	44.0159	40.2965
87.2556	76.4215	44.0159	40.3393
87.3929	76.8905	44.0878	40.3393
87.573	76.9477	44.0878	40.382
87.8417	77.1228	44.1236	40.382
87.9306	77.2385	44.1594	40.4246
87.9309	77.3538	44.1594	40.431
88.1087	77.5834	44.1951	40.431
88.1974	77.6977	44.2308	40.4671
88.4623	77.6977	44.2308	40.4671
88.5502	77.6977	44.2664	40.4671
88.638	77.8116	44.3374	40.4671
88.813	78.2641	44.3729	40.4671
88.9003	78.3764	44.3729	40.5095
89.2476	78.5816	44.4083	40.5095
89.334	78.7115	44.4083	40.5519
89.678	78.7121	44.4083	40.5941
90.1043	79.0437	44.4436	40.5941
90.1891	79.1538	44.4436	40.5941
90.6106	79.1538	44.4789	40.6363
90.6944	79.2416	44.4789	40.6363
90.8616	79.6998	44.5141	40.6783
91.1113	79.6998	44.5141	40.6783
91.277	79.9161	44.5141	40.7203
91.3596	80.0239	44.5493	40.7203
91.3596	80.2385	44.5844	40.7203
91.6886	80.2385	44.5844	40.7622
91.6886	80.3453	44.6183	40.804
92.3396	80.4519	44.6544	40.8458
92.3396	80.77	44.7243	40.8458
92.4203	80.77	44.7243	40.8481
92.5009	80.8043	44.7243	40.8874
92.7418	80.8754	44.7939	40.8874
92.8218	80.8754	44.8287	40.929
92.9815	80.9171	44.8287	40.929
93.2991	80.9806	44.8633	40.929
93.2991	81.0855	44.898	40.9705
93.3782	81.2946	44.9325	40.9705
93.3782	81.3096	44.9671	41.0119
93.6146	81.3987	44.9671	41.0532
93.6932	81.3987	44.9671	41.0532
93.6932	81.5767	45.0016	41.0945
93.7716	81.6322	45.036	41.1356
93.943	81.8125	45.0703	41.1356
94.3169	81.9153	45.1047	41.1767
94.3943	82.0178	45.1389	41.1767
94.5487	82.0178	45.1389	41.2177
95.0851	82.2222	45.1389	41.2177
95.2372	82.5268	45.1389	41.2177
95.3131	82.6734	45.2073	41.2569
95.766	82.9294	45.2073	41.2586
95.8411	82.9294	45.2073	41.2994
95.916	83.0295	45.2414	41.2994
95.9908	83.1293	45.3435	41.2994
96.0656	83.1293	45.4451	41.3808
96.0656	83.1293	45.4451	41.4214
96.1401	83.3282	45.5462	41.5428
96.5114	83.5217	45.6469	41.5428
96.5114	83.7232	45.6469	41.583
97.4635	83.8214	45.6469	41.6232
97.4635	83.9193	45.6469	41.6232
97.6084	84.017	45.7806	41.6232
97.9686	84.2118	45.7806	41.6232
99.244	84.2118	45.7806	41.6634
100.076	84.5022	45.8471	41.6634
100.282	84.9819	45.8471	41.6634
100.487	85.1723	45.8471	41.7034
100.692	85.3618	45.9796	41.7434
100.963	85.3618	45.9796	41.7833
101.3	85.4562	45.9796	41.7833
102.69	85.8319	46.0125	41.8231
103.081	86.0186	46.0455	41.8231
103.468	86.2044	46.0455	41.8231
104.235	86.297	46.0784	41.8629
104.802	86.4816	46.1113	41.8629
105.426	86.7571	46.1113	41.9026
105.981	86.9398	46.1113	41.9026
106.226	87.0308	46.1113	41.9817
106.591	87.4832	46.1441	41.9817
106.833	87.6629	46.1441	42.0606
107.968	87.6629	46.1769	42.0606
108.145	87.8418	46.1769	42.0999
108.497	87.931	46.1769	42.0999
109.54	88.0201	46.2423	42.1391
110.395	88.1976	46.3075	42.1391
110.621	88.3743	46.405	42.1783
111.846	88.7258	46.4374	42.2174
112.284	89.1612	46.5021	42.2564
113.688	89.5924	46.5666	42.2564
115.213	89.8492	46.5988	42.2564
116.8	89.9344	46.5988	42.2564
116.85	89.9344	46.6309	42.2954
120.328	90.3583	46.6309	42.2954
120.376	90.3583	46.663	42.3343
122.89	90.8618	46.663	42.3343
123.209	90.8618	46.7591	42.3731
124.998	91.7706	46.7591	42.3731
125.042	91.8524	46.7591	42.4118
125.306	91.934	46.791	42.4118
125.743	92.1779	46.9183	42.4505
126.047	92.1779	46.9183	42.4505
127.08	92.5011	46.9183	42.4891
128.179	92.5815	46.9501	42.5277
131.808	92.5815	46.9501	42.5277
139.162	92.822	46.9817	42.5661
142.97	93.3784	47.0134	42.6045
	93.5362	47.0134	42.6811
	93.8501	47.045	42.6811
	94.3944	47.045	42.6811
	94.8561	47.108	42.6811
	95.0853	47.108	42.7193
	95.4647	47.1395	42.7574
	95.691	47.2023	42.7955
	95.991	47.2023	42.7955
	96.9533	47.2309	42.7955
	97.4637	47.2337	42.8162
	97.6085	47.2337	42.8335
	97.6808	47.265	42.8714
	98.6106	47.3275	42.8714
	98.6813	47.3586	42.9093
	98.9635	47.3586	42.9093
	99.0338	47.3586	42.9471
	99.2441	47.3898	42.9471
	99.3838	47.3898	42.9848
	99.9387	47.5449	43.0225
	100.008	47.5449	43.0976
	100.624	47.5449	43.0976
	101.098	47.5449	43.1725
	101.701	47.5758	43.2099
	101.9	47.6067	43.2844
	102.099	47.6375	43.2844
	102.297	47.6683	43.3215
	102.363	47.6991	43.3586
	102.625	47.6991	43.3586
	103.275	47.6991	43.4695
	103.404	47.6991	43.4695
	103.468	47.7298	43.4695
	104.803	47.7911	43.4695
	105.92	47.9132	43.5432
	105.981	47.9741	43.555
	106.104	47.9741	43.5799
	106.165	48.0045	43.6165
	106.287	48.0045	43.6532
	106.833	48.0045	43.6897
	107.314	48.0045	43.6897
	107.671	48.0348	43.6897
	107.849	48.0651	43.7262
	108.438	48.0953	43.7262
	108.847	48.1256	43.7262
	109.137	48.1557	43.7626
	110.957	48.1859	43.8353
	111.292	48.216	43.8715
	112.011	48.2461	43.9077
	115.161	48.2461	43.9077
	115.935	48.3061	43.9077
	116.445	48.3959	43.9152
	118.345	48.4257	43.9438
	121.832	48.4555	43.9799
	123.073	48.4853	44.0519
	124.378	48.5151	44.0878
	125.569	48.5151	44.0878
	126.609	48.5151	44.1594
	127.969	48.5151	44.1951
	131.01	48.5151	44.2308
	132.282	48.5448	44.2308
	132.361	48.5448	44.2664
	133.877	48.5448	44.3374
	139.411	48.7223	44.3729
	--	48.7223	44.3729
	--	48.7812	44.3729
	--	48.7812	44.4436
	--	48.8106	44.4436
	--	48.8106	44.4436
		48.8399	44.4789
		48.9862	44.5141
		49.0736	44.5141
		49.1026	44.5493
		49.1896	44.5493
		49.1896	44.5844
		49.1896	44.6183
		49.2185	44.6183
		49.2185	44.6194
		49.2185	44.6194
		49.2474	44.6194
		49.2762	44.6544
		49.2762	44.6544
		49.3007	44.6544
		49.3051	44.6894
		49.3051	44.7591
		49.3626	44.7939
		49.42	44.8287
		49.4773	44.8287
		49.5059	44.898
		49.5345	44.9325
		49.563	44.9618
		49.5915	44.9618
		49.6484	45.0016
		49.6484	45.0016
		49.7051	45.0016
		49.7335	45.1389
		49.7335	45.1389
		49.7618	45.1389
		49.8183	45.1389
		49.8465	45.1731
		49.8747	45.1731
		49.8747	45.2414
		49.9028	45.2414
		49.959	45.2414
		49.959	45.2414
		49.959	45.2755
		50.0431	45.2755
		50.0431	45.3095
		50.099	45.4113
		50.1269	45.4451
		50.1269	45.4451
		50.1826	45.5126
		50.2105	45.5799
		50.2105	45.6134
		50.2105	45.6333
		50.2382	45.7472
		50.3214	45.7806
		50.3491	45.8138
		50.3767	45.8471
		50.4043	45.9796
		50.4043	45.9796
		50.4319	45.9796
		50.487	46.0125
		50.5419	46.0125
		50.5693	46.0125
		50.5693	46.0455
		50.5967	46.1441
		50.6788	46.1769
		50.706	46.2096
		50.706	46.2096
		50.706	46.2423
		50.7333	46.2423
		50.7605	46.2856
		50.7605	46.34
		50.7877	46.3725
		50.7877	46.4374
		50.842	46.4698
		50.8962	46.4698
		50.9773	46.4698
		51.0312	46.4698
		51.0312	46.5021
		51.0851	46.5344
		51.1119	46.5666
		51.1388	46.5666
		51.1388	46.5988
		51.1388	46.5988
		51.3258	46.6309
		51.3525	46.663
		51.379	46.663
		51.379	46.7591
		51.4322	46.7591
		51.4714	46.791
		51.4851	46.8229
		51.4851	46.8548
		51.5116	46.8548
		51.538	46.8548
		51.5908	46.8866
		51.6172	46.9183
		51.6172	46.9183
		51.6435	46.9183
		51.6698	46.9183
		51.6961	46.9183
		51.7301	46.9501
		51.7747	47.0134
		51.7747	47.0134
		51.8009	47.045
		51.8271	47.045
		51.8271	47.0765
		51.8271	47.108
		51.8532	47.108
		51.8532	47.1709
		51.8532	47.2309
		51.8532	47.2337
		51.8793	47.2337
		51.8793	47.3275
		51.9053	47.3586
		51.9053	47.3586
		51.9314	47.3586
		51.9574	47.3898
		51.9834	47.452
		52.0094	47.452
		52.0612	47.483
		52.113	47.483
		52.113	47.483
		52.1388	47.5377
		52.1647	47.5449
		52.2162	47.5449
		52.319	47.5758
		52.3447	47.6375
		52.3703	47.6683
		52.3703	47.6991
		52.3959	47.6991
		52.4215	47.7298
		52.4215	47.7604
		52.4912	47.7604
		52.498	47.7604
		52.498	47.7604
		52.498	47.7604
		52.5235	47.8217
		52.549	47.8828
		52.549	47.8828
		52.5744	47.8828
		52.5998	47.9132
		52.6505	47.9437
		52.6505	47.9437
		52.6759	47.9437
		52.7265	48.0348
		52.7401	48.0953
		52.7401	48.0953
		52.8022	48.1256
		52.8777	48.1256
		52.9028	48.1557
		52.978	48.1557
		52.9866	48.1859
		53.0031	48.1859
		53.0281	48.216
		53.0281	48.3061
		53.0281	48.3061
		53.053	48.3361
		53.053	48.366
		53.1029	48.3959
		53.1279	48.4353
		53.1776	48.4555
		53.2025	48.4853
		53.2273	48.4853
		53.2308	48.5151
		53.2308	48.5151
		53.2521	48.5448
		53.3263	48.5744
		53.3757	48.6041
		53.3757	48.6337
		53.4004	48.6928
		53.4497	48.6928
		53.4729	48.7223
		53.4729	48.7223
		53.4989	48.7518
		53.5234	48.8399
		53.5234	48.8693
		53.5234	48.8986
		53.5725	48.8986
		53.5725	48.9278
		53.597	48.9278
		53.6459	48.9278
		53.6947	48.957
		53.6947	48.957
		53.7127	48.9862
		53.7191	48.9862
		53.7191	49.0156
		53.7678	49.0445
		53.7678	49.0445
		53.8164	49.1026
		53.8164	49.1896
		53.865	49.1896
		53.865	49.3051
		53.865	49.3051
		53.9505	49.3626
		53.9505	49.4487
		53.9618	49.5059
		53.9859	49.5345
		53.9859	49.5345
		54.0342	49.563
		54.0583	49.6484
		54.1064	49.6484
		54.1064	49.6484
		54.1784	49.6768
		54.1862	49.7051
		54.2024	49.7335
		54.298	49.7335
		54.3457	49.7335
		54.3457	49.7618
		54.3933	49.7618
		54.4198	49.7618
		54.4409	49.7618
		54.4646	49.7901
		54.4883	49.7901
		54.5357	49.7901
		54.5594	49.8183
		54.5594	49.8465
		54.6066	50.0151
		54.6066	50.0711
		54.6514	50.099
		54.6774	50.1269
		54.7009	50.1269
		54.7009	50.2105
		54.7714	50.2382
		54.8184	50.3214
		54.8418	50.3214
		54.8652	50.3214
		54.8811	50.3214
		54.9586	50.3214
		54.9819	50.3491
		55.075	50.3767
		55.1089	50.4043
		55.1089	50.4094
		55.1089	50.4319
		55.1677	50.487
		55.1908	50.487
		55.1908	50.5419
		55.214	50.5693
		55.3349	50.6241
		55.3349	50.6241
		55.3349	50.6514
		55.3349	50.6514
		55.3753	50.6514
		55.3983	50.706
		55.4442	50.7333
		55.5589	50.7333
		55.5589	50.7877
		55.6725	50.7877
		55.718	50.7877
		55.7812	50.8149
		55.8086	50.8149
		55.8086	50.8149
		55.8539	50.8149
		56.0018	50.8149
		56.0117	50.8962
		56.0341	50.9233
		56.1462	50.9459
		56.2206	50.9503
		56.2802	50.9503
		56.3024	50.9503
		56.502	50.9773
		56.5683	50.9773
		56.5903	51.0043
		56.6123	51.0043
		56.6532	51.0312
		56.6532	51.0582
		56.6564	51.0582
		56.6564	51.0851
		56.6564	51.0851
		56.7003	51.1388
		56.7003	51.21
		56.7442	51.21
		56.7442	51.2191
		56.7442	51.2458
		56.788	51.2725
		56.788	51.2725
		56.8099	51.2725
		56.8536	51.2725
		56.8536	51.2992
		56.8754	51.3258
		56.8972	51.3258
		57.0061	51.3525
		57.0278	51.3525
		57.0495	51.3525
		57.0712	51.379
		57.0793	51.379
		57.0793	51.4056
		57.0793	51.4322
		57.1578	51.4714
		57.2441	51.4851
		57.416	51.4851
		57.4374	51.538
		57.4991	51.5645
		57.4991	51.5645
		57.4991	51.5908
		57.5016	51.6172
		57.6296	51.6698
		57.6508	51.6698
		57.6721	51.6698
		57.6721	51.6698
		57.6933	51.6961
		57.7067	51.6961
		57.8204	51.7301
		57.9049	51.7486
		57.9129	51.7486
		57.9129	51.7747
		57.9129	51.8009
		57.9129	51.8532
		57.926	51.9053
		57.926	51.9053
		57.9891	51.9574
		58.0731	51.9834
		58.115	52.0094
		58.1176	52.0353
		58.1359	52.0871
		58.1986	52.113
		58.282	52.1388
		58.3028	52.1388
		58.3028	52.1647
		58.3236	52.1904
		58.4274	52.242
		58.4274	52.242
		58.4688	52.2677
		58.4688	52.2677
		58.5227	52.2934
		58.5721	52.2934
		58.5927	52.319
		58.675	52.3447
		58.7232	52.3447
		58.7571	52.447
		58.8595	52.447
		58.8595	52.447
		58.9003	52.4912
		58.941	52.4912
		58.9614	52.4912
		59.0631	52.498
		59.0834	52.498
		59.12	52.498
		59.12	52.5744
		59.12	52.5998
		59.1239	52.5998
		59.1846	52.7012
		59.2855	52.7012
		59.3165	52.7401
		59.3165	52.7517
		59.3165	52.7517
		59.3165	52.777
		59.3258	52.8274
		59.366	52.8274
		59.366	52.8777
		59.4061	52.9028
		59.4463	52.9279
		59.5063	52.9279
		59.5862	52.953
		59.666	52.978
		59.7056	52.9866
		59.7256	53.0031
		59.7256	53.0031
		59.7653	53.078
		59.805	53.1029
		59.805	53.1029
		59.8644	53.1279
		59.8982	53.1527
		60.0896	53.1776
		60.0896	53.1776
		60.1008	53.1776
		60.1204	53.2273
		60.1204	53.2273
		60.1596	53.2273
		60.2183	53.2273
		60.2798	53.2273
		60.2798	53.2308
		60.3549	53.2308
		60.3743	53.2521
		60.3938	53.2521
		60.3938	53.3016
		60.4688	53.3016
		60.4715	53.3263
		60.5102	53.4251
		60.5296	53.4251
		60.6263	53.4251
		60.6566	53.4497
		60.7226	53.4729
		60.7611	53.4743
		60.8433	53.4989
		60.8433	53.5234
		60.9145	53.548
		60.9145	53.597
		60.9336	53.597
		61.0289	53.6459
		61.0289	53.6459
		61.0289	53.6459
		61.0671	53.6703
		61.0862	53.7127
		61.0862	53.7191
		61.1052	53.7678
		61.2133	53.7678
		61.2133	53.8407
		61.238	53.865
		61.2759	53.9134
		61.3514	53.9505
		61.408	53.9505
		61.4456	53.9618
		61.4644	53.9618
		61.5396	53.9859
		61.5788	53.9859
		61.5788	54.0583
		61.5788	54.0583
		61.5788	54.0823
		61.5788	54.1064
		61.8383	54.1304
		61.9401	54.1544
		61.9401	54.1784
		62.0051	54.1784
		62.1159	54.1862
		62.1191	54.2024
		62.2079	54.2502
		62.2972	54.2741
		62.4276	54.3219
		62.5006	54.3457
		62.6459	54.3933
		62.6459	54.4198
		62.6502	54.4198
		62.8252	54.4883
		62.8252	54.5357
		62.8252	54.5357
		62.8252	54.6066
		62.8628	54.6066
		62.9527	54.6538
		62.9993	54.6774
		62.9993	54.6774
		62.9993	54.7009
		63.0245	54.8652
		63.0603	54.8652
		63.0782	54.8886
		63.1319	54.9119
		63.1724	54.9586
		63.1724	54.9586
		63.1724	54.9819
		63.1724	55.0517
		63.1854	55.0517
		63.1854	55.0982
		63.1854	55.1446
		63.2567	55.214
		63.2567	55.2602
		63.2745	55.3293
		63.3446	55.3349
		63.3446	55.3349
		63.3446	55.3753
		63.3456	55.3983
		63.3811	55.4212
		63.5158	55.4442
		63.5158	55.4442
		63.646	55.5129
		63.6636	55.5589
		63.6861	55.5589
		63.6861	55.5589
		63.8389	55.6952
		63.8555	55.718
		63.8555	55.718
		63.8564	55.7633
		63.9088	55.7812
		63.9088	55.7812
		63.9786	55.8086
		64.024	55.8313
		64.024	55.8313
		64.135	55.8313
		64.1523	55.8539
		64.1917	55.8991
		64.1917	55.9892
		64.3584	55.9892
		64.3584	56.0018
		64.5243	56.0018
		64.5243	56.0018
		64.5243	56.0117
		64.6894	56.0341
		64.6894	56.079
		64.6894	56.079
		64.6894	56.1238
		64.6894	56.1462
		64.8536	56.1686
		64.8555	56.1909
		64.8724	56.2206
		65.017	56.2206
		65.017	56.2206
		65.017	56.2206
		65.0923	56.2356
		65.1428	56.2356
		65.1796	56.4357
		65.2101	56.4377
		65.2437	56.4799
		65.2605	56.5903
		65.4445	56.6532
		65.4945	56.6783
		65.5023	56.7222
		65.6607	56.7442
		65.6625	56.7661
		65.6625	56.7661
		65.6625	56.8536
		65.6625	57.0495
		65.727	57.0495
		65.8219	57.0495
		65.8219	57.0712
		65.8219	57.0712
		65.8219	57.0793
		65.8261	57.0793
		65.8261	57.1794
		65.925	57.2441
		65.9415	57.2656
		65.9415	57.29
		65.9805	57.3087
		65.9805	57.3087
		65.9805	57.3731
		66.0728	57.416
		66.0728	57.4991
		66.2363	57.4991
		66.4315	57.4991
		66.4519	57.4991
		66.4519	57.4991
		66.4519	57.523
		66.6076	57.6083
		66.6256	57.6296
		66.6417	57.6933
		66.7544	57.7067
		66.7625	57.7067
		66.8507	57.7067
		66.9167	57.7067
		66.9787	57.7067
		67.0425	57.8627
		67.0702	57.9049
		67.0702	57.926
		67.1381	57.9891
		67.1698	58.094
		67.223	58.115
		67.223	58.1176
		67.223	58.1176
		67.223	58.1176
		67.3751	58.1777
		67.5265	58.1777
		67.5265	58.2612
		67.5265	58.2612
		67.5265	58.2612
		67.5265	58.2612
		67.5265	58.3028
		67.6773	58.4274
		67.6773	58.4481
		67.6773	58.5227
		67.7685	58.5227
		67.8274	58.5227
		67.8274	58.5308
		67.8309	58.5927
		67.9768	58.675
		68.1256	58.7161
		68.1256	58.7232
		68.1256	58.7232
		68.1569	58.7232
		68.2737	58.7571
		68.2737	58.7981
		68.3111	58.9223
		68.4212	58.9223
		68.568	58.9223
		68.568	59.0021
		68.568	59.0631
		68.568	59.0834
		68.568	59.12
		68.7142	59.12
		68.7142	59.1644
		68.7142	59.225
		68.7142	59.225
		68.8598	59.2855
		68.8598	59.3165
		68.8598	59.3165
		69.0048	59.3165
		69.0048	59.5463
		69.0048	59.6062
		69.0048	59.6859
		69.0048	59.7056
		69.0877	59.7056
		69.1492	59.8982
		69.1492	59.9434
		69.1492	59.9828
		69.293	59.9828
		69.3878	60.0896
		69.4362	60.1008
		69.5518	60.1008
		69.5518	60.1204
		69.5667	60.1596
		69.5788	60.1596
		69.5788	60.2574
		69.5788	60.2798
		69.7299	60.2798
		69.8482	60.3159
		69.8482	60.3354
		69.8622	60.4688
		69.8622	60.4715
		69.8622	60.5683
		69.8622	60.6263
		70.0031	60.6566
		70.1434	60.7226
		70.2832	60.7226
		70.2832	60.7419
		70.2884	60.8379
		70.3176	60.8433
		70.4049	60.8954
		70.4224	60.9145
		70.561	61.0289
		70.6991	61.0289
		70.6991	61.0289
		70.8367	61.1052
		70.8367	61.1242
		70.8367	61.1622
		70.9106	61.1622
		70.9679	61.1812
		70.9737	61.2001
		70.9737	61.2133
		70.9737	61.2133
		71.0967	61.238
		71.1102	61.2759
		71.1102	61.2948
		71.2462	61.3137
		71.2462	61.3326
		71.2462	61.3514
		71.2462	61.3966
		71.2462	61.3966
		71.2534	61.3966
		71.3817	61.3966
		71.3817	61.3966
		71.4803	61.3966
		71.5166	61.4644
		71.6214	61.577
		71.6511	61.5788
		71.6511	61.5788
		71.6511	61.5788
		71.6511	61.5788
		71.6511	61.6145
		71.785	61.6145
		71.785	61.8197
		71.9185	61.8383
		71.9185	61.8569
		71.9185	61.9126
		71.9185	61.9401
		72.0514	61.9401
		72.0514	61.9401
		72.0514	61.9401
		72.0514	62.0051
		72.0556	62.0606
		72.0835	62.0606
		72.1839	62.1191
		72.1839	62.1191
		72.347	62.1191
		72.4474	62.2972
		72.7089	62.2972
		72.7089	62.2972
		72.7089	62.2972
		72.7089	62.2972
		72.8006	62.2972
		72.839	62.2972
		72.839	62.2996
		72.839	62.3728
		72.9686	62.4094
		72.9686	62.4742
		72.9686	62.4742
		72.9686	62.5006
		72.9686	62.5006
		73.0458	62.5733
		73.0978	62.6097
		73.222	62.6278
		73.2265	62.6502
		73.2265	62.6502
		73.303	62.6502
		73.3548	62.6502
		73.3548	62.7184
		73.478	62.7907
		73.8634	62.8087
		73.8634	62.8252
		73.8634	62.8252
		73.8634	62.8808
		73.9321	62.9993
		73.9894	62.9993
		74.1968	63.0245
		74.2403	63.1497
		74.2496	63.1724
		74.3548	63.2211
		74.3651	63.2567
		74.3651	63.31
		74.4205	63.3278
		74.5646	63.3446
		74.6134	63.3446
		74.7369	63.4342
		74.8601	63.5158
		74.8601	63.5158
		74.8601	63.5158
		74.8601	63.5158
		74.9828	63.5403
		75.1051	63.5755
		75.1051	63.6812
		75.1051	63.6861
		75.2271	63.6861
		75.3486	63.6861
		75.4184	63.6861
		75.4698	63.6861
		75.4698	63.6861
		75.4698	63.7514
		75.4698	63.8555
		75.5905	63.8555
		75.5905	63.8564
		75.5905	63.9088
		75.6482	64.024
		75.7109	64.024
		75.7109	64.0829
		75.8309	64.0829
		75.8309	64.1917
		76.1887	64.1917
		76.3072	64.2043
		76.3072	64.2388
		76.3072	64.2734
		76.3072	64.3252
		76.3072	64.3584
		76.355	64.3584
		76.4253	64.3584
		76.5431	64.48
		76.6605	64.5243
		76.6605	64.5828
		76.7775	64.617
		76.7775	64.6682
		77.0106	64.6853
		77.0106	64.6894
		77.0377	64.7024
		77.1266	64.7705
		77.1266	64.8215
		77.2422	64.8385
		77.2422	64.8536
		77.2422	64.8536
		77.2422	64.8536
		77.2422	64.8536
		77.3575	64.8894
		77.4725	64.9064
		77.5274	64.9233
		77.5871	65.0079
		77.5871	65.017
		77.7014	65.017
		77.7014	65.0754
		77.8153	65.1796
		77.8153	65.1796
		77.9289	65.1796
		77.9289	65.1796
		78.0422	65.1796
		78.0422	65.1796
		78.0422	65.2269
		78.1552	65.294
		78.2678	65.3107
		78.2678	65.3413
		78.2678	65.3413
		78.2678	65.5023
		78.2678	65.6275
		78.4921	65.6625
		78.4921	65.6939
		78.4921	65.7766
		78.5021	65.8219
		78.7151	65.9805
		78.7151	65.9805
		78.8261	66.1384
		78.8261	66.1384
		78.9368	66.1384
		79.0929	66.22
		79.1573	66.2955
		79.2672	66.2955
		79.2686	66.2955
		79.3766	66.2955
		79.4858	66.399
		79.5947	66.4153
		79.7033	66.4519
		79.7915	66.4519
		79.8116	66.4519
		79.8116	66.4519
		79.9196	66.5125
		79.9196	66.5287
		79.9414	66.5448
		80.0274	66.5933
		80.1348	66.6076
		80.1348	66.6076
		80.2419	66.7062
		80.4554	66.7625
		80.8789	66.7625
		80.8789	66.7625
		80.984	66.8186
		80.984	66.8507
		81.0889	66.9167
		81.4021	66.9167
		81.5059	66.9167
		81.8158	67.0266
		81.8158	67.0425
		81.9186	67.0702
		82.0212	67.0702
		82.0212	67.0903
		82.0212	67.1063
		82.1235	67.154
		82.3273	67.1698
		82.5301	67.1698
		82.5301	67.223
		82.7318	67.223
		82.9327	67.265
		83.1325	67.2809
		83.1325	67.3284
		83.2321	67.36
		83.4305	67.3751
		83.4305	67.4231
		83.628	67.4704
		84.1177	67.5265
		84.2149	67.5265
		84.2149	67.6746
		84.2149	67.6773
		84.312	67.6773
		84.312	67.6773
		84.5054	67.7528
		84.5054	67.8153
		84.6017	67.8274
		84.7329	67.8274
		84.7938	67.8274
		84.985	67.8309
		84.985	67.9399
		85.0803	67.9554
		85.0803	68.002
		85.1459	68.1256
		85.3649	68.1256
		85.3649	68.1256
		85.3649	68.1256
		85.5535	68.1256
		85.5535	68.1256
		85.6475	68.2737
		85.835	68.2737
		85.835	68.2737
		86.0216	68.3419
		86.0216	68.388
		86.3	68.4212
		86.3	68.4212
		86.3	68.568
		86.3	68.568
		86.4846	68.568
		86.4846	68.5718
		86.5766	68.6939
		86.6684	68.7142
		86.7601	68.7142
		86.8515	68.8458
		87.0338	68.8598
		87.1246	68.9064
		87.1799	69.0048
		87.3058	69.0048
		87.4862	69.0048
		87.4862	69.0575
		87.4862	69.1492
		87.5761	69.1492
		88.0229	69.1492
		88.0229	69.1492
		88.0229	69.1492
		88.1118	69.1492
		88.2004	69.1492
		88.2004	69.1492
		88.2889	69.1492
		88.3772	69.178
		88.4653	69.208
		88.7286	69.293
		88.8161	69.293
		88.8161	69.4362
		88.9033	69.4362
		88.9904	69.4362
		89.2506	69.4362
		89.681	69.4362
		89.681	69.4362
		89.852	69.4475
		89.9372	69.7208
		90.0223	69.7208
		90.1858	69.7208
		90.192	69.7743
		90.2766	69.8622
[truncated: 530 more rows]

## Sheet: dosed suspension enzym digestio
A' 500.000.000	A'' 500.000.000	B' 500.000.000	B'' 500.000.000
18.3901	18.3901	18.3901	18.3648
18.3901	18.3901	18.3901	18.3648
18.3901	18.3901	18.3901	18.3648
18.3901	18.3901	18.3901	18.3648
18.3901	18.3901	18.3901	18.3648
18.3901	18.3901	18.3901	18.3648
18.3901	18.3901	18.3901	18.3648
18.3901	18.3901	18.3901	18.3648
18.3901	18.3901	18.3901	18.3648
18.3901	18.3901	18.3901	18.3648
18.3901	18.3901	18.3901	18.3648
18.3901	18.3901	18.3901	18.3648
18.3901	18.3901	18.3901	18.3648
18.3901	18.3901	18.3901	18.3648
18.3901	18.3901	18.3901	18.3648
18.3901	18.3901	18.3901	18.3648
18.3901	18.3901	18.3901	18.3648
18.3901	18.3901	18.3901	18.3648
18.3901	18.3901	18.3901	18.3648
18.3901	18.3901	18.3901	18.3648
18.3901	18.3901	18.3901	18.3648
18.3901	18.3901	18.3901	18.3648
18.3901	18.3901	18.3901	18.3648
18.3901	18.3901	18.3901	18.3648
18.3901	18.3901	18.3901	18.3648
18.3901	18.3901	18.3901	18.3648
18.3901	18.3901	18.3901	18.3648
18.3901	18.3901	18.3901	18.3648
18.3901	18.3901	18.3901	18.3648
18.3901	18.3901	18.3901	18.3648
18.3901	18.3901	18.8875	18.3648
18.3901	18.3901	18.8875	18.3648
18.3901	18.3901	18.8875	18.3648
18.3901	18.3901	18.8875	18.3648
18.3901	18.3901	18.8875	18.3648
18.3901	18.8875	18.8875	18.3648
18.3901	18.8875	18.8875	18.3648
18.3901	18.8875	18.8875	18.3648
18.8875	18.8875	18.8875	18.3648
18.8875	18.8875	18.8875	18.3648
18.8875	18.8875	18.8875	18.3648
18.8875	18.8875	18.8875	18.3648
18.8875	18.8875	18.8875	18.3648
18.8875	18.8875	18.8875	18.8635
18.8875	18.8875	18.8875	18.8635
18.8875	18.8875	18.8875	18.8635
18.8875	18.8875	18.8875	18.8635
18.8875	18.8875	18.8875	18.8635
18.8875	18.8875	18.8875	18.8635
18.8875	18.8875	18.8875	18.8635
18.8875	18.8875	18.8875	18.8635
18.8875	18.8875	18.8875	18.8635
18.8875	19.3599	18.8875	18.8635
18.8875	19.3599	18.8875	18.8635
18.8875	19.3599	18.8875	18.8635
18.8875	19.3599	18.8875	18.8635
18.8875	19.3599	18.8875	18.8635
18.8875	19.3599	18.8875	18.8635
18.8875	19.3599	18.8875	18.8635
18.8875	19.3599	18.8875	18.8635
18.8875	19.3599	18.8875	18.8635
18.8875	19.3599	18.8875	18.8635
18.8875	19.3599	18.8875	18.8635
18.8875	19.3599	18.8875	18.8635
18.8875	19.3599	19.3599	18.8635
18.8875	19.3599	19.3599	18.8635
18.8875	19.3599	19.3599	18.8635
18.8875	19.3599	19.3599	18.8635
18.8875	19.3599	19.3599	18.8635
18.8875	19.3599	19.3599	18.8635
19.3599	19.3599	19.3599	18.8635
19.3599	19.3599	19.3599	18.8635
19.3599	19.3599	19.3599	18.8635
19.3599	19.3599	19.3599	19.3371
19.3599	19.3599	19.3599	19.3371
19.3599	19.3599	19.3599	19.3371
19.3599	19.3599	19.3599	19.3371
19.3599	19.8104	19.3599	19.3371
19.3599	19.8104	19.3599	19.3371
19.3599	19.8104	19.3599	19.3371
19.3599	19.8104	19.3599	19.3371
19.3599	19.8104	19.3599	19.3371
19.3599	19.8104	19.3599	19.3371
19.3599	19.8104	19.3599	19.3371
19.3599	19.8104	19.3599	19.3371
19.3599	19.8104	19.3599	19.3371
19.3599	19.8104	19.3599	19.3371
19.3599	19.8104	19.3599	19.3371
19.3599	19.8104	19.3599	19.3371
19.3599	19.8104	19.3599	19.3371
19.3599	19.8104	19.3599	19.3371
19.3599	19.8104	19.3599	19.3371
19.3599	19.8104	19.3599	19.3371
19.8104	19.8104	19.3599	19.3371
19.8104	19.8104	19.3599	19.3371
19.8104	19.8104	19.3599	19.3371
19.8104	19.8104	19.3599	19.3371
19.8104	19.8104	19.3599	19.3371
19.8104	19.8104	19.3599	19.3371
19.8104	19.8104	19.3599	19.3371
19.8104	19.8104	19.3599	19.3371
19.8104	19.8104	19.3599	19.3371
19.8104	19.8104	19.8104	19.3371
19.8104	19.8104	19.8104	19.3371
19.8104	20.2413	19.8104	19.3371
19.8104	20.2413	19.8104	19.3371
19.8104	20.2413	19.8104	19.3371
19.8104	20.2413	19.8104	19.3371
19.8104	20.2413	19.8104	19.3371
19.8104	20.2413	19.8104	19.3371
19.8104	20.2413	19.8104	19.3371
19.8104	20.2413	19.8104	19.3371
19.8104	20.2413	19.8104	19.3371
19.8104	20.2413	19.8104	19.3371
19.8104	20.2413	19.8104	19.3371
19.8104	20.2413	19.8104	19.3371
19.8104	20.2413	19.8104	19.3371
20.2413	20.2413	19.8104	19.3371
20.2413	20.2413	19.8104	19.3371
20.2413	20.2413	19.8104	19.3371
20.2413	20.2413	19.8104	19.3371
20.2413	20.2413	19.8104	19.7886
20.2413	20.2413	19.8104	19.7886
20.2413	20.2413	19.8104	19.7886
20.2413	20.2413	19.8104	19.7886
20.2413	20.2413	19.8104	19.7886
20.2413	20.2413	19.8104	19.7886
20.2413	20.2413	19.8104	19.7886
20.2413	20.2413	19.8104	19.7886
20.2413	20.6546	19.8104	19.7886
20.2413	20.6546	19.8104	19.7886
20.2413	20.6546	19.8104	19.7886
20.2413	20.6546	20.2413	19.7886
20.2413	20.6546	20.2413	19.7886
20.2413	20.6546	20.2413	19.7886
20.2413	20.6546	20.2413	19.7886
20.2413	20.6546	20.2413	19.7886
20.2413	20.6546	20.2413	19.7886
20.2413	20.6546	20.2413	19.7886
20.2413	20.6546	20.2413	19.7886
20.2413	20.6546	20.2413	19.7886
20.2413	20.6546	20.2413	19.7886
20.2413	20.6546	20.2413	19.7886
20.2413	20.6546	20.2413	19.7886
20.2413	20.6546	20.2413	19.7886
20.2413	20.6546	20.2413	19.7886
20.2413	20.6546	20.2413	19.7886
20.6546	20.6546	20.2413	19.7886
20.6546	20.6546	20.2413	19.7886
20.6546	21.052	20.2413	19.7886
20.6546	21.052	20.2413	20.2204
20.6546	21.052	20.2413	20.2204
20.6546	21.052	20.2413	20.2204
20.6546	21.052	20.2413	20.2204
20.6546	21.052	20.2413	20.2204
20.6546	21.052	20.2413	20.2204
20.6546	21.052	20.2413	20.2204
20.6546	21.052	20.2413	20.2204
20.6546	21.052	20.2413	20.2204
20.6546	21.052	20.2413	20.2204
20.6546	21.052	20.2413	20.2204
20.6546	21.052	20.2413	20.2204
20.6546	21.052	20.2413	20.2204
20.6546	21.052	20.2413	20.2204
20.6546	21.052	20.2413	20.2204
20.6546	21.4349	20.2413	20.2204
20.6546	21.4349	20.2413	20.2204
20.6546	21.4349	20.2413	20.2204
20.6546	21.4349	20.2413	20.2204
20.6546	21.4349	20.2413	20.2204
20.6546	21.4349	20.2413	20.2204
20.6546	21.4349	20.2413	20.2204
20.6546	21.4349	20.2413	20.2204
20.6546	21.4349	20.2413	20.2204
20.6546	21.4349	20.2413	20.2204
20.6546	21.4349	20.6546	20.2204
20.6546	21.4349	20.6546	20.2204
21.052	21.4349	20.6546	20.2204
21.052	21.4349	20.6546	20.2204
21.052	21.4349	20.6546	20.2204
21.052	21.4349	20.6546	20.2204
21.052	21.4349	20.6546	20.2204
21.052	21.4349	20.6546	20.2204
21.052	21.4349	20.6546	20.2204
21.052	21.4349	20.6546	20.2204
21.052	21.8047	20.6546	20.2204
21.052	21.8047	20.6546	20.2204
21.052	21.8047	20.6546	20.2204
21.052	21.8047	20.6546	20.2204
21.052	21.8047	20.6546	20.2204
21.052	21.8047	20.6546	20.6346
21.052	21.8047	20.6546	20.6346
21.052	21.8047	20.6546	20.6346
21.052	21.8047	20.6546	20.6346
21.052	21.8047	20.6546	20.6346
21.4349	21.8047	20.6546	20.6346
21.4349	21.8047	20.6546	20.6346
21.4349	21.8047	20.6546	20.6346
21.4349	21.8047	20.6546	20.6346
21.4349	21.8047	20.6546	20.6346
21.4349	21.8047	20.6546	20.6346
21.4349	21.8047	20.6546	20.6346
21.4349	21.8047	20.6546	20.6346
21.4349	21.8047	20.6546	20.6346
21.4349	22.1623	20.6546	20.6346
21.4349	22.1623	20.6546	20.6346
21.4349	22.1623	20.6546	20.6346
21.4349	22.1623	20.6546	20.6346
21.4349	22.1623	21.052	20.6346
21.4349	22.1623	21.052	20.6346
21.4349	22.1623	21.052	20.6346
21.4349	22.1623	21.052	20.6346
21.8047	22.1623	21.052	20.6346
21.8047	22.1623	21.052	20.6346
21.8047	22.1623	21.052	20.6346
21.8047	22.1623	21.052	21.0327
21.8047	22.5087	21.052	21.0327
21.8047	22.5087	21.052	21.0327
21.8047	22.5087	21.052	21.0327
21.8047	22.5087	21.052	21.0327
21.8047	22.5087	21.052	21.0327
21.8047	22.5087	21.052	21.0327
21.8047	22.5087	21.052	21.0327
21.8047	22.5087	21.052	21.0327
21.8047	22.5087	21.052	21.0327
21.8047	22.5087	21.052	21.0327
21.8047	22.5087	21.052	21.0327
21.8047	22.5087	21.052	21.0327
21.8047	22.5087	21.052	21.0327
22.1623	22.5087	21.052	21.0327
22.1623	22.5087	21.052	21.0327
22.1623	22.5087	21.052	21.0327
22.1623	22.5087	21.052	21.0327
22.1623	22.8448	21.052	21.0327
22.1623	22.8448	21.052	21.0327
22.1623	22.8448	21.052	21.0327
22.1623	22.8448	21.052	21.0327
22.1623	22.8448	21.4349	21.0327
22.1623	22.8448	21.4349	21.0327
22.1623	22.8448	21.4349	21.0327
22.1623	22.8448	21.4349	21.0327
22.1623	22.8448	21.4349	21.0327
22.5087	23.1713	21.4349	21.0327
22.5087	23.1713	21.4349	21.0327
22.5087	23.1713	21.4349	21.0327
22.5087	23.1713	21.4349	21.0327
22.5087	23.1713	21.4349	21.0327
22.5087	23.1713	21.4349	21.0327
22.5087	23.1713	21.4349	21.0327
22.5087	23.1713	21.4349	21.0327
22.5087	23.1713	21.4349	21.0327
22.5087	23.1713	21.4349	21.0327
22.5087	23.1713	21.4349	21.0327
22.5087	23.1713	21.4349	21.4163
22.5087	23.1713	21.4349	21.4163
22.5087	23.1713	21.4349	21.4163
22.5087	23.1713	21.8047	21.4163
22.5087	23.1713	21.8047	21.4163
22.5087	23.1713	21.8047	21.4163
22.5087	23.1713	21.8047	21.4163
22.5087	23.1713	21.8047	21.4163
22.5087	23.1713	21.8047	21.4163
22.5087	23.1713	21.8047	21.4163
22.5087	23.1713	21.8047	21.4163
22.8448	23.1713	21.8047	21.4163
22.8448	23.4889	21.8047	21.4163
22.8448	23.4889	21.8047	21.4163
22.8448	23.4889	21.8047	21.4163
22.8448	23.4889	21.8047	21.4163
22.8448	23.4889	21.8047	21.4163
22.8448	23.4889	21.8047	21.4163
22.8448	23.4889	21.8047	21.4163
22.8448	23.4889	21.8047	21.4163
22.8448	23.4889	21.8047	21.4163
22.8448	23.4889	21.8047	21.4163
23.1713	23.4889	21.8047	21.4163
23.1713	23.4889	21.8047	21.4163
23.1713	23.4889	21.8047	21.7867
23.1713	23.7981	21.8047	21.7867
23.1713	23.7981	21.8047	21.7867
23.1713	23.7981	21.8047	21.7867
23.1713	23.7981	21.8047	21.7867
23.1713	23.7981	21.8047	21.7867
23.1713	23.7981	21.8047	21.7867
23.1713	23.7981	21.8047	21.7867
23.1713	23.7981	21.8047	21.7867
23.1713	23.7981	22.1623	21.7867
23.1713	23.7981	22.1623	21.7867
23.1713	23.7981	22.1623	21.7867
23.1713	23.7981	22.1623	21.7867
23.1713	23.7981	22.1623	21.7867
23.1713	23.7981	22.1623	21.7867
23.1713	23.7981	22.1623	21.7867
23.1713	23.7981	22.1623	21.7867
23.1713	23.7981	22.1623	21.7867
23.4889	23.7981	22.1623	21.7867
23.4889	23.7981	22.1623	21.7867
23.4889	23.7981	22.1623	21.7867
23.4889	23.7981	22.1623	21.7867
23.4889	23.7981	22.1623	21.7867
23.4889	24.0995	22.1623	21.7867
23.4889	24.0995	22.1623	22.1449
23.4889	24.0995	22.1623	22.1449
23.4889	24.0995	22.1623	22.1449
23.4889	24.0995	22.1623	22.1449
23.4889	24.0995	22.1623	22.1449
23.4889	24.0995	22.1623	22.1449
23.4889	24.0995	22.1623	22.1449
23.4889	24.0995	22.1623	22.1449
23.4889	24.0995	22.5087	22.1449
23.4889	24.0995	22.5087	22.1449
23.4889	24.0995	22.5087	22.1449
23.4889	24.0995	22.5087	22.1449
23.4889	24.0995	22.5087	22.1449
23.4889	24.0995	22.5087	22.1449
23.7981	24.3935	22.5087	22.1449
23.7981	24.3935	22.5087	22.1449
23.7981	24.3935	22.5087	22.1449
23.7981	24.3935	22.5087	22.1449
23.7981	24.3935	22.5087	22.1449
23.7981	24.3935	22.5087	22.1449
23.7981	24.3935	22.5087	22.1449
23.7981	24.3935	22.5087	22.1449
23.7981	24.3935	22.5087	22.1449
23.7981	24.3935	22.5087	22.1449
23.7981	24.3935	22.5087	22.1449
23.7981	24.3935	22.5087	22.1449
23.7981	24.6806	22.5087	22.1449
23.7981	24.6806	22.5087	22.4919
23.7981	24.6806	22.5087	22.4919
23.7981	24.6806	22.5087	22.4919
23.7981	24.6806	22.5087	22.4919
23.7981	24.6806	22.5087	22.4919
23.7981	24.6806	22.5087	22.4919
24.0995	24.6806	22.5087	22.4919
24.0995	24.6806	22.5087	22.4919
24.0995	24.6806	22.5087	22.4919
24.0995	24.6806	22.5087	22.4919
24.0995	24.9612	22.5087	22.4919
24.0995	24.9612	22.8448	22.4919
24.0995	24.9612	22.8448	22.4919
24.0995	24.9612	22.8448	22.4919
24.0995	24.9612	22.8448	22.4919
24.0995	24.9612	22.8448	22.4919
24.0995	24.9612	22.8448	22.4919
24.0995	24.9612	22.8448	22.4919
24.0995	24.9612	22.8448	22.4919
24.0995	24.9612	22.8448	22.4919
24.0995	24.9612	22.8448	22.4919
24.0995	24.9612	22.8448	22.4919
24.3935	24.9612	22.8448	22.4919
24.3935	24.9612	22.8448	22.4919
24.3935	24.9612	22.8448	22.4919
24.3935	24.9612	22.8448	22.4919
24.3935	25.2357	22.8448	22.4919
24.3935	25.2357	22.8448	22.4919
24.3935	25.2357	22.8448	22.4919
24.3935	25.2357	22.8448	22.4919
24.3935	25.2357	22.8448	22.8285
24.3935	25.2357	22.8448	22.8285
24.3935	25.2357	22.8448	22.8285
24.3935	25.2357	22.8448	22.8285
24.3935	25.5042	22.8448	22.8285
24.3935	25.5042	22.8448	22.8285
24.6806	25.5042	22.8448	22.8285
24.6806	25.5042	22.8448	22.8285
24.6806	25.5042	22.8448	22.8285
24.6806	25.5042	23.1713	22.8285
24.6806	25.5042	23.1713	22.8285
24.6806	25.5042	23.1713	22.8285
24.6806	25.5042	23.1713	22.8285
24.6806	25.5042	23.1713	22.8285
24.6806	25.5042	23.1713	22.8285
24.6806	25.5042	23.1713	22.8285
24.6806	25.5042	23.1713	22.8285
24.6806	25.5042	23.1713	22.8285
24.6806	25.5042	23.1713	22.8285
24.6806	25.5042	23.1713	23.1554
24.6806	25.7673	23.1713	23.1554
24.6806	25.7673	23.1713	23.1554
24.9612	25.7673	23.1713	23.1554
24.9612	25.7673	23.1713	23.1554
24.9612	25.7673	23.1713	23.1554
24.9612	25.7673	23.1713	23.1554
24.9612	25.7673	23.1713	23.1554
24.9612	25.7673	23.1713	23.1554
24.9612	25.7673	23.1713	23.1554
24.9612	25.7673	23.1713	23.1554
24.9612	26.0251	23.1713	23.1554
24.9612	26.0251	23.1713	23.1554
24.9612	26.0251	23.1713	23.1554
24.9612	26.0251	23.1713	23.1554
24.9612	26.0251	23.1713	23.1554
24.9612	26.0251	23.4889	23.1554
24.9612	26.0251	23.4889	23.1554
24.9612	26.0251	23.4889	23.1554
24.9612	26.0251	23.4889	23.1554
24.9612	26.0251	23.4889	23.1554
25.2357	26.0251	23.4889	23.1554
25.2357	26.2779	23.4889	23.4734
25.2357	26.2779	23.4889	23.4734
25.2357	26.2779	23.4889	23.4734
25.2357	26.2779	23.4889	23.4734
25.2357	26.2779	23.4889	23.4734
25.2357	26.2779	23.4889	23.4734
25.2357	26.2779	23.4889	23.4734
25.2357	26.2779	23.4889	23.4734
25.2357	26.2779	23.4889	23.4734
25.5042	26.2779	23.4889	23.4734
25.5042	26.2779	23.4889	23.4734
25.5042	26.526	23.7981	23.4734
25.5042	26.526	23.7981	23.4734
25.5042	26.526	23.7981	23.4734
25.5042	26.526	23.7981	23.4734
25.5042	26.526	23.7981	23.4734
25.5042	26.526	23.7981	23.4734
25.5042	26.7694	23.7981	23.4734
25.5042	26.7694	23.7981	23.4734
25.5042	26.7694	23.7981	23.4734
25.5042	26.7694	23.7981	23.4734
25.7673	26.7694	23.7981	23.4734
25.7673	26.7694	23.7981	23.4734
25.7673	26.7694	23.7981	23.783
25.7673	26.7694	23.7981	23.783
25.7673	26.7694	23.7981	23.783
25.7673	27.0086	23.7981	23.783
25.7673	27.0086	23.7981	23.783
25.7673	27.0086	23.7981	23.783
25.7673	27.0086	23.7981	23.783
25.7673	27.0086	23.7981	23.783
25.7673	27.0086	23.7981	23.783
25.7673	27.0086	23.7981	23.783
25.7673	27.0086	24.0995	23.783
26.0251	27.0086	24.0995	23.783
26.0251	27.0086	24.0995	23.783
26.0251	27.0086	24.0995	23.783
26.0251	27.0086	24.0995	23.783
26.0251	27.0086	24.0995	23.783
26.0251	27.0086	24.0995	23.783
26.0251	27.2436	24.0995	23.783
26.0251	27.2436	24.0995	23.783
26.0251	27.2436	24.0995	23.783
26.0251	27.2436	24.0995	23.783
26.0251	27.4746	24.0995	23.783
26.0251	27.4746	24.0995	24.0848
26.2779	27.4746	24.3935	24.0848
26.2779	27.4746	24.3935	24.0848
26.2779	27.4746	24.3935	24.0848
26.2779	27.4746	24.3935	24.0848
26.2779	27.4746	24.3935	24.0848
26.2779	27.4746	24.3935	24.0848
26.2779	27.7018	24.3935	24.0848
26.2779	27.7018	24.3935	24.0848
26.2779	27.7018	24.3935	24.0848
26.2779	27.7018	24.3935	24.0848
26.526	27.7018	24.3935	24.0848
26.526	27.7018	24.3935	24.0848
26.526	27.7018	24.3935	24.0848
26.526	27.7018	24.3935	24.0848
26.526	27.7018	24.3935	24.0848
26.7694	27.9253	24.3935	24.0848
26.7694	27.9253	24.3935	24.0848
26.7694	27.9253	24.3935	24.0848
26.7694	27.9253	24.3935	24.0848
26.7694	27.9253	24.3935	24.0848
26.7694	27.9253	24.6806	24.3792
26.7694	27.9253	24.6806	24.3792
26.7694	27.9253	24.6806	24.3792
27.0086	27.9253	24.6806	24.3792
27.0086	27.9253	24.6806	24.3792
27.0086	27.9253	24.6806	24.3792
27.0086	27.9253	24.6806	24.3792
27.0086	28.1454	24.6806	24.3792
27.0086	28.1454	24.6806	24.3792
27.0086	28.1454	24.6806	24.3792
27.0086	28.1454	24.6806	24.3792
27.0086	28.1454	24.6806	24.3792
27.0086	28.1454	24.6806	24.3792
27.0086	28.1454	24.6806	24.3792
27.0086	28.1454	24.9612	24.3792
27.0086	28.1454	24.9612	24.3792
27.2436	28.1454	24.9612	24.3792
27.2436	28.1454	24.9612	24.3792
27.2436	28.1454	24.9612	24.3792
27.2436	28.1454	24.9612	24.3792
27.2436	28.1454	24.9612	24.3792
27.2436	28.1454	24.9612	24.3792
27.2436	28.362	24.9612	24.6666
27.2436	28.362	24.9612	24.6666
27.2436	28.362	24.9612	24.6666
27.2436	28.362	24.9612	24.6666
27.4746	28.362	24.9612	24.6666
27.4746	28.362	24.9612	24.6666
27.4746	28.362	24.9612	24.6666
27.4746	28.362	24.9612	24.6666
27.4746	28.362	24.9612	24.6666
27.4746	28.362	24.9612	24.6666
27.4746	28.362	25.2357	24.6666
27.4746	28.362	25.2357	24.6666
27.4746	28.5754	25.2357	24.9475
27.7018	28.5754	25.2357	24.9475
27.7018	28.5754	25.2357	24.9475
27.7018	28.5754	25.2357	24.9475
27.7018	28.5754	25.2357	24.9475
27.7018	28.5754	25.2357	24.9475
27.7018	28.5754	25.2357	24.9475
27.7018	28.5754	25.2357	24.9475
27.7018	28.5754	25.2357	24.9475
27.7018	28.5754	25.2357	24.9475
27.9253	28.5754	25.2357	24.9475
27.9253	28.5754	25.2357	24.9475
27.9253	28.5754	25.2357	24.9475
27.9253	28.7856	25.2357	25.2222
27.9253	28.7856	25.2357	25.2222
27.9253	28.7856	25.2357	25.2222
27.9253	28.7856	25.2357	25.2222
28.1454	28.7856	25.5042	25.2222
28.1454	28.7856	25.5042	25.2222
28.1454	28.7856	25.5042	25.2222
28.1454	28.7856	25.5042	25.2222
28.1454	28.9929	25.5042	25.2222
28.1454	28.9929	25.5042	25.2222
28.1454	28.9929	25.5042	25.2222
28.362	28.9929	25.5042	25.4911
28.362	28.9929	25.5042	25.4911
28.362	28.9929	25.5042	25.4911
28.362	28.9929	25.5042	25.4911
28.362	28.9929	25.5042	25.4911
28.362	28.9929	25.5042	25.4911
28.362	28.9929	25.5042	25.4911
28.362	28.9929	25.5042	25.4911
28.5754	28.9929	25.5042	25.4911
28.5754	28.9929	25.7673	25.4911
28.5754	29.1972	25.7673	25.4911
28.5754	29.1972	25.7673	25.4911
28.5754	29.1972	25.7673	25.4911
28.5754	29.1972	25.7673	25.4911
28.5754	29.1972	25.7673	25.4911
28.5754	29.1972	25.7673	25.4911
28.5754	29.1972	25.7673	25.4911
28.5754	29.1972	25.7673	25.7545
28.5754	29.3987	25.7673	25.7545
28.5754	29.3987	25.7673	25.7545
28.7856	29.3987	25.7673	25.7545
28.7856	29.3987	25.7673	25.7545
28.7856	29.3987	25.7673	25.7545
28.7856	29.3987	25.7673	25.7545
28.7856	29.3987	26.0251	25.7545
28.7856	29.5974	26.0251	25.7545
28.7856	29.5974	26.0251	26.0125
28.9929	29.5974	26.0251	26.0125
28.9929	29.5974	26.0251	26.0125
28.9929	29.5974	26.0251	26.0125
28.9929	29.5974	26.0251	26.0125
28.9929	29.5974	26.0251	26.0125
28.9929	29.5974	26.0251	26.0125
28.9929	29.5974	26.0251	26.0125
28.9929	29.7936	26.0251	26.0125
28.9929	29.7936	26.0251	26.0125
29.1972	29.7936	26.0251	26.0125
29.1972	29.7936	26.2779	26.0125
29.1972	29.7936	26.2779	26.2656
29.1972	29.7936	26.2779	26.2656
29.1972	29.7936	26.2779	26.2656
29.1972	29.7936	26.2779	26.2656
29.3987	29.7936	26.2779	26.2656
29.3987	29.7936	26.2779	26.2656
29.3987	29.9872	26.2779	26.2656
29.3987	29.9872	26.2779	26.2656
29.3987	29.9872	26.2779	26.2656
29.3987	29.9872	26.2779	26.2656
29.3987	29.9872	26.2779	26.2656
29.3987	29.9872	26.2779	26.2656
29.3987	29.9872	26.2779	26.2656
29.3987	29.9872	26.2779	26.2656
29.3987	30.1783	26.2779	26.5138
29.5974	30.1783	26.526	26.5138
29.5974	30.1783	26.526	26.5138
29.5974	30.1783	26.526	26.5138
29.5974	30.1783	26.526	26.5138
29.5974	30.1783	26.526	26.5138
29.5974	30.1783	26.526	26.5138
29.5974	30.3671	26.526	26.5138
29.7936	30.3671	26.526	26.5138
29.7936	30.3671	26.526	26.5138
29.7936	30.3671	26.526	26.5138
29.7936	30.3671	26.526	26.5138
29.7936	30.3671	26.7694	26.5138
29.7936	30.3671	26.7694	26.7575
29.7936	30.3671	26.7694	26.7575
29.9872	30.3671	26.7694	26.7575
29.9872	30.3671	26.7694	26.7575
29.9872	30.3671	26.7694	26.7575
29.9872	30.5535	26.7694	26.7575
30.1783	30.5535	26.7694	26.7575
30.1783	30.5535	26.7694	26.7575
30.1783	30.5535	26.7694	26.7575
30.1783	30.5535	26.7694	26.7575
30.3671	30.5535	26.7694	26.7575
30.3671	30.5535	26.7694	26.7575
30.3671	30.5535	26.7694	26.7575
30.3671	30.7377	26.7694	26.9969
30.3671	30.7377	26.7694	26.9969
30.3671	30.7377	26.7694	26.9969
30.3671	30.7377	27.0086	26.9969
30.3671	30.7377	27.0086	26.9969
30.3671	30.7377	27.0086	26.9969
30.5535	30.7377	27.0086	26.9969
30.5535	30.7377	27.0086	26.9969
30.5535	30.7377	27.0086	26.9969
30.5535	30.7377	27.0086	26.9969
30.5535	30.9197	27.0086	26.9969
30.5535	30.9197	27.0086	26.9969
30.5535	30.9197	27.0086	27.2321
30.5535	30.9197	27.0086	27.2321
30.7377	30.9197	27.0086	27.2321
30.7377	30.9197	27.0086	27.2321
30.7377	30.9197	27.0086	27.2321
30.7377	31.0997	27.0086	27.2321
30.7377	31.0997	27.0086	27.2321
30.7377	31.0997	27.0086	27.2321
30.7377	31.0997	27.0086	27.2321
30.7377	31.0997	27.2436	27.2321
30.9197	31.0997	27.2436	27.2321
30.9197	31.0997	27.2436	27.2321
30.9197	31.2775	27.2436	27.2321
30.9197	31.2775	27.2436	27.2321
30.9197	31.2775	27.2436	27.2321
30.9197	31.2775	27.2436	27.2321
30.9197	31.2775	27.2436	27.2321
30.9197	31.2775	27.2436	27.2321
30.9197	31.4534	27.2436	27.2321
30.9197	31.4534	27.2436	27.2321
30.9197	31.4534	27.2436	27.4633
30.9197	31.4534	27.2436	27.4633
31.0997	31.4534	27.4746	27.4633
31.0997	31.4534	27.4746	27.4633
31.0997	31.4534	27.4746	27.4633
31.0997	31.4534	27.4746	27.4633
31.0997	31.4534	27.4746	27.4633
31.0997	31.4534	27.4746	27.4633
31.0997	31.4534	27.4746	27.4633
31.2775	31.6273	27.4746	27.4633
31.2775	31.6273	27.4746	27.4633
31.2775	31.6273	27.7018	27.4633
31.4534	31.7993	27.7018	27.4633
31.4534	31.7993	27.7018	27.6907
31.4534	31.7993	27.7018	27.6907
31.4534	31.7993	27.7018	27.6907
31.4534	31.7993	27.7018	27.6907
31.4534	31.7993	27.7018	27.6907
31.6273	31.9695	27.7018	27.6907
31.6273	31.9695	27.7018	27.6907
31.6273	32.1379	27.7018	27.6907
31.6273	32.1379	27.7018	27.6907
31.7993	32.1379	27.7018	27.6907
31.7993	32.1379	27.7018	27.9144
31.7993	32.1379	27.7018	27.9144
31.7993	32.1379	27.7018	27.9144
31.7993	32.3046	27.9253	27.9144
31.7993	32.3046	27.9253	27.9144
31.7993	32.3046	27.9253	27.9144
31.7993	32.3046	27.9253	27.9144
31.7993	32.3046	27.9253	27.9144
31.7993	32.3046	27.9253	27.9144
31.7993	32.3046	27.9253	27.9144
31.7993	32.3046	27.9253	27.9144
31.7993	32.4695	27.9253	27.9144
31.9695	32.4695	27.9253	27.9144
31.9695	32.4695	27.9253	28.1346
31.9695	32.4695	27.9253	28.1346
31.9695	32.6329	27.9253	28.1346
31.9695	32.6329	27.9253	28.1346
31.9695	32.7946	27.9253	28.1346
31.9695	32.7946	27.9253	28.1346
32.1379	32.7946	27.9253	28.1346
32.1379	32.7946	27.9253	28.1346
32.1379	32.7946	28.1454	28.1346
32.1379	32.7946	28.1454	28.1346
32.1379	32.7946	28.1454	28.1346
32.3046	32.7946	28.1454	28.1346
32.3046	32.9547	28.1454	28.1346
32.3046	32.9547	28.1454	28.3514
32.3046	32.9547	28.1454	28.3514
32.3046	32.9547	28.1454	28.3514
32.4695	32.9547	28.362	28.3514
32.4695	33.1133	28.362	28.3514
32.4695	33.1133	28.362	28.3514
32.4695	33.1133	28.362	28.3514
32.4695	33.1133	28.362	28.3514
32.4695	33.1133	28.362	28.3514
32.4695	33.1133	28.362	28.3514
32.4695	33.1133	28.362	28.3514
32.6329	33.1133	28.362	28.5649
32.6329	33.2704	28.362	28.5649
32.6329	33.2704	28.362	28.5649
32.6329	33.2704	28.362	28.5649
32.6329	33.2704	28.362	28.5649
32.6329	33.2704	28.5754	28.7753
32.6329	33.2704	28.5754	28.7753
32.6329	33.2704	28.5754	28.7753
32.7946	33.2704	28.5754	28.7753
32.7946	33.426	28.5754	28.7753
32.7946	33.426	28.5754	28.7753
32.9547	33.426	28.5754	28.7753
32.9547	33.426	28.5754	28.9827
32.9547	33.5802	28.5754	28.9827
33.1133	33.5802	28.5754	28.9827
33.1133	33.5802	28.5754	28.9827
33.1133	33.5802	28.5754	28.9827
33.1133	33.5802	28.7856	28.9827
33.1133	33.5802	28.7856	28.9827
33.1133	33.5802	28.7856	28.9827
33.1133	33.733	28.7856	28.9827
33.1133	33.733	28.7856	28.9827
33.1133	33.733	28.7856	29.1871
33.1133	33.733	28.7856	29.1871
33.2704	33.733	28.7856	29.1871
33.2704	33.8844	28.7856	29.1871
33.2704	33.8844	28.7856	29.1871
33.426	33.8844	28.7856	29.1871
33.426	33.8844	28.7856	29.1871
33.426	33.8844	28.7856	29.1871
33.426	34.0345	28.9929	29.1871
33.5802	34.0345	28.9929	29.1871
33.5802	34.0345	28.9929	29.1871
33.733	34.0345	28.9929	29.1871
33.733	34.0345	29.1972	29.1871
33.8844	34.1832	29.1972	29.1871
33.8844	34.3307	29.1972	29.1871
33.8844	34.3307	29.1972	29.1871
33.8844	34.3307	29.1972	29.1871
33.8844	34.3307	29.1972	29.3888
33.8844	34.3307	29.1972	29.3888
33.8844	34.3307	29.3987	29.3888
34.0345	34.3307	29.3987	29.3888
34.0345	34.477	29.3987	29.3888
34.0345	34.477	29.3987	29.3888
34.0345	34.477	29.3987	29.5877
34.0345	34.477	29.3987	29.5877
34.0345	34.477	29.3987	29.5877
34.0345	34.477	29.3987	29.5877
34.0345	34.622	29.3987	29.5877
34.1832	34.622	29.3987	29.5877
34.1832	34.622	29.3987	29.784
34.3307	34.622	29.3987	29.784
34.3307	34.7658	29.3987	29.784
34.3307	34.7658	29.3987	29.784
34.3307	34.7658	29.3987	29.784
34.3307	34.7658	29.3987	29.784
34.477	34.7658	29.5372	29.784
34.477	34.7658	29.5974	29.784
34.477	34.9084	29.5974	29.784
34.622	34.9084	29.5974	29.784
34.622	34.9084	29.5974	29.784
34.622	34.9084	29.5974	29.784
34.622	35.0499	29.5974	29.784
34.7658	35.0499	29.5974	29.784
34.7658	35.0499	29.5974	29.784
34.7658	35.1903	29.5974	29.9777
34.7658	35.1903	29.5974	29.9777
34.9084	35.1903	29.5974	29.9777
34.9084	35.3295	29.7936	29.9777
34.9084	35.3295	29.7936	29.9777
34.9084	35.3295	29.7936	29.9777
35.0499	35.3295	29.7936	29.9777
35.0499	35.3295	29.7936	30.1689
35.0499	35.3295	29.7936	30.1689
35.1903	35.3295	29.7936	30.1689
35.1903	35.4677	29.7936	30.1689
35.1903	35.4677	29.7936	30.1689
35.1903	35.4677	29.7936	30.1689
35.1903	35.6048	29.7936	30.3578
35.1903	35.7409	29.7936	30.3578
35.1903	35.7409	29.7936	30.3578
35.3295	35.7409	29.9872	30.3578
35.3295	35.8759	29.9872	30.3578
35.3295	35.8759	29.9872	30.3578
35.3295	35.8759	29.9872	30.3578
35.3295	36.0099	29.9872	30.3578
35.3295	36.0099	29.9872	30.3578
35.3295	36.0099	30.1783	30.3578
35.4677	36.143	30.1783	30.3578
35.4677	36.143	30.1783	30.3578
35.4677	36.275	30.1783	30.3578
35.4677	36.275	30.1783	30.3578
35.6048	36.4061	30.1783	30.5444
35.6048	36.4061	30.3671	30.5444
35.6048	36.4061	30.3671	30.5444
35.7409	36.4061	30.3671	30.5444
35.7409	36.4061	30.3671	30.5444
35.7409	36.4061	30.3671	30.5444
35.7409	36.4061	30.3671	30.5444
35.8759	36.4061	30.5535	30.5444
35.8759	36.4061	30.5535	30.5444
35.8759	36.5363	30.5535	30.5444
35.8759	36.5363	30.5535	30.5444
35.8759	36.5363	30.5535	30.5444
35.9549	36.5363	30.5535	30.5444
36.0099	36.5363	30.5535	30.7287
36.0099	36.5363	30.5535	30.7287
36.0099	36.6656	30.5535	30.7287
36.0099	36.6656	30.7377	30.9108
36.143	36.6656	30.7377	30.9108
36.275	36.6656	30.7377	30.9108
36.275	36.6656	30.7377	30.9108
36.275	36.6656	30.7377	30.9108
36.275	36.794	30.9197	30.9108
36.275	36.794	30.9197	30.9108
36.4061	36.794	30.9197	30.9108
36.4061	36.794	30.9197	30.9108
36.5363	36.9215	30.9197	30.9108
36.6656	36.9215	30.9197	31.0908
36.6656	36.9215	30.9197	31.0908
36.6656	36.9215	30.9197	31.0908
36.794	37.0481	30.9197	31.0908
36.794	37.0481	30.9197	31.0908
36.794	37.0481	30.9197	31.0908
36.794	37.0481	30.9197	31.0908
36.794	37.0481	30.9197	31.0908
37.0481	37.0481	31.0997	31.2688
37.0481	37.0481	31.0997	31.2688
37.0481	37.0481	31.0997	31.2688
37.1738	37.1738	31.0997	31.2688
37.1738	37.1738	31.0997	31.2688
37.1738	37.1738	31.0997	31.4447
37.1738	37.2987	31.0997	31.4447
37.2987	37.2987	31.0997	31.4447
37.2987	37.2987	31.0997	31.4447
37.2987	37.4228	31.2775	31.4447
37.2987	37.4228	31.2775	31.4447
37.4228	37.4228	31.2775	31.4447
37.4228	37.4228	31.2775	31.6187
37.4228	37.4228	31.2775	31.6187
37.5461	37.4228	31.2775	31.6187
37.5461	37.5461	31.2775	31.6187
37.5461	37.5461	31.4534	31.6187
37.6686	37.5461	31.4534	31.6187
37.6686	37.5461	31.4534	31.6187
37.6686	37.5461	31.4534	31.6187
37.6686	37.6686	31.4534	31.6187
37.7902	37.6686	31.4534	31.6187
37.7902	37.6686	31.4534	31.6187
37.9111	37.7902	31.4534	31.6187
38.0313	37.7902	31.4534	31.7909
38.0313	37.7902	31.6273	31.7909
38.0313	37.7902	31.6273	31.7909
38.0313	37.9111	31.6273	31.7909
38.1507	37.9111	31.6273	31.9612
38.1507	38.0313	31.6273	31.9612
38.1507	38.0313	31.6273	31.9612
38.1507	38.0313	31.6273	31.9612
38.1507	38.1507	31.6273	31.9612
38.1507	38.1507	31.6273	31.9612
38.1507	38.1507	31.6273	31.9612
38.1507	38.1507	31.6273	31.9612
38.1507	38.1507	31.6273	31.9612
38.3872	38.2693	31.7993	31.9612
38.5044	38.2693	31.7993	31.9612
38.621	38.2693	31.7993	31.9612
38.621	38.2693	31.7993	31.9612
38.621	38.2693	31.7993	31.9612
38.621	38.2693	31.7993	31.9612
38.7368	38.3872	31.7993	31.9612
38.7368	38.3872	31.9695	32.1296
38.7368	38.5044	31.9695	32.1296
38.7368	38.5044	31.9695	32.1296
38.7368	38.621	31.9695	32.1296
38.7368	38.621	32.1379	32.1296
38.8519	38.621	32.1379	32.1296
38.8519	38.621	32.1379	32.1296
38.8519	38.621	32.1379	32.1296
38.8519	38.7368	32.1379	32.1296
38.9663	38.7368	32.1379	32.1296
38.9663	38.7368	32.1379	32.2964
38.9663	38.7368	32.1379	32.2964
38.9663	38.7368	32.1379	32.2964
38.9663	38.7368	32.1379	32.2964
38.9663	38.8519	32.1379	32.2964
38.9663	38.8519	32.1379	32.2964
39.0801	38.8519	32.3046	32.2964
39.1932	38.9663	32.3046	32.2964
39.1932	38.9663	32.3046	32.2964
39.1932	38.9663	32.3046	32.2964
39.3057	39.0801	32.3046	32.4614
39.3057	39.0801	32.3046	32.4614
39.3057	39.0801	32.3046	32.4614
39.3057	39.0801	32.3046	32.4614
39.3057	39.0801	32.3046	32.4614
39.3057	39.0801	32.3046	32.4614
39.3057	39.1932	32.3046	32.4614
39.4175	39.1932	32.3046	32.4614
39.4175	39.1932	32.3046	32.4614
39.4175	39.1932	32.4695	32.4614
39.5288	39.3057	32.4695	32.4614
39.5288	39.3057	32.4695	32.4614
39.5288	39.3057	32.4695	32.6249
39.6393	39.3057	32.4695	32.6249
39.6393	39.3057	32.4695	32.6249
39.6393	39.4175	32.4695	32.6249
39.6393	39.4175	32.4695	32.6249
39.7493	39.4175	32.6329	32.6249
39.7493	39.4175	32.6329	32.6249
39.7493	39.5288	32.6329	32.6249
39.7493	39.5288	32.6329	32.6249
39.8587	39.5288	32.6329	32.6249
39.9675	39.5288	32.6329	32.6249
39.9675	39.6393	32.7946	32.6249
40.0757	39.6393	32.7946	32.7866
40.0757	39.7493	32.7946	32.7866
40.1833	39.7493	32.7946	32.7866
40.1833	39.8587	32.7946	32.7866
40.1833	39.8587	32.7946	32.7866
40.2904	39.8587	32.7946	32.7866
40.5028	39.8587	32.7946	32.7866
40.5028	39.8587	32.7946	32.7866
40.5028	39.8587	32.9547	32.9468
40.6082	39.9675	32.9547	32.9468
40.6082	39.9675	32.9547	32.9468
40.713	39.9675	32.9547	32.9468
40.713	40.0757	32.9547	32.9468
40.713	40.0757	32.9547	32.9468
40.713	40.0757	33.1133	32.9468
40.713	40.0757	33.1133	32.9468
40.8173	40.1833	33.1133	33.1055
40.8173	40.1833	33.1133	33.1055
40.9211	40.2904	33.1133	33.1055
40.9211	40.2904	33.1133	33.1055
40.9211	40.3968	33.1133	33.1055
40.9211	40.3968	33.1133	33.1055
40.9211	40.3968	33.1133	33.1055
41.0243	40.3968	33.2704	33.1055
41.0243	40.3968	33.2704	33.1055
41.0243	40.3968	33.2704	33.2626
41.0243	40.5028	33.2704	33.2626
41.1271	40.5028	33.426	33.2626
41.1271	40.6082	33.426	33.2626
41.1271	40.6082	33.426	33.2626
41.2293	40.6082	33.426	33.2626
41.3311	40.6082	33.426	33.2626
41.3311	40.6082	33.426	33.2626
41.3311	40.6082	33.5802	33.2626
41.5331	40.713	33.5802	33.4183
41.5331	40.713	33.5802	33.4183
41.6333	40.8173	33.5802	33.4183
41.6333	40.8173	33.5802	33.4183
41.6333	40.8173	33.5802	33.4183
41.6333	40.9211	33.5802	33.4183
41.7331	40.9211	33.5802	33.5726
41.7331	40.9211	33.5802	33.5726
41.8324	40.9211	33.5802	33.5726
41.8324	41.0243	33.733	33.5726
41.9313	41.0243	33.733	33.7255
41.9313	41.0243	33.733	33.7255
41.9313	41.1271	33.8844	33.7255
41.9313	41.1271	33.8844	33.7255
42.0296	41.2293	33.8844	33.7255
42.0296	41.2293	33.8844	33.7255
42.1276	41.3311	33.8844	33.7255
42.1276	41.3311	33.8844	33.8769
42.2251	41.4323	33.8844	33.8769
42.3221	41.4323	33.8844	33.8769
42.3221	41.4323	33.8844	33.8769
42.3221	41.4323	33.8844	33.8769
42.4187	41.5331	33.8844	33.8769
42.4187	41.5331	34.0345	33.8769
42.5149	41.5331	34.0345	33.8769
42.5149	41.6333	34.0345	33.8769
42.5149	41.6333	34.0345	34.0271
42.5149	41.6333	34.0345	34.0271
42.5149	41.6333	34.0345	34.0271
42.6106	41.6727	34.0345	34.0271
42.6106	41.7331	34.1832	34.0271
42.6106	41.7331	34.1832	34.0271
42.6106	41.8324	34.1832	34.0271
42.7059	41.8324	34.1832	34.1759
42.7059	41.8324	34.1832	34.1759
42.7059	41.8324	34.1832	34.1759
42.8008	41.9313	34.1832	34.3235
42.8008	42.1276	34.1832	34.3235
42.8008	42.1276	34.1832	34.3235
42.8952	42.2251	34.3307	34.3235
42.8952	42.2251	34.3307	34.3235
42.9893	42.2251	34.3307	34.3235
42.9893	42.2251	34.3307	34.3235
42.9893	42.2251	34.3307	34.3235
42.9893	42.2251	34.3307	34.3235
43.0829	42.5149	34.3307	34.3235
43.0829	42.5149	34.3307	34.4698
43.1762	42.7059	34.477	34.4698
43.269	42.7059	34.477	34.4698
43.269	42.8952	34.477	34.4698
43.269	42.8952	34.477	34.4698
43.269	42.9893	34.477	34.4698
43.3615	42.9893	34.622	34.4698
43.3615	42.9893	34.622	34.4698
43.3615	43.1762	34.622	34.4698
43.3615	43.1762	34.622	34.6149
43.3615	43.269	34.622	34.6149
43.4535	43.269	34.7658	34.6149
43.4535	43.269	34.7658	34.7587
43.4535	43.269	34.7658	34.7587
43.4535	43.269	34.7658	34.7587
43.5452	43.269	34.7658	34.7587
43.6365	43.3615	34.7658	34.7587
43.6365	43.3615	34.7658	34.7587
43.6365	43.4535	34.9084	34.7587
43.6365	43.4535	34.9084	34.9014
43.7274	43.4535	34.9084	34.9014
43.818	43.4535	34.9084	34.9014
43.818	43.5452	34.9084	35.043
43.818	43.5452	34.9084	35.043
43.818	43.5452	35.0499	35.043
43.818	43.5452	35.0499	35.1834
43.818	43.5452	35.0499	35.1834
43.818	43.6365	35.0499	35.1834
43.9979	43.6365	35.0499	35.1834
43.9979	43.7274	35.1903	35.1834
44.0874	43.7274	35.1903	35.1834
44.0874	43.818	35.1903	35.1834
44.0874	43.818	35.1903	35.3227
44.1765	43.9081	35.1903	35.3227
44.1765	43.9081	35.1903	35.3227
44.1765	43.9081	35.3295	35.3227
44.1765	43.9081	35.3295	35.3227
44.2652	43.9979	35.3295	35.3227
44.2652	44.0874	35.3295	35.4609
44.2652	44.0874	35.3295	35.4609
44.3536	44.0874	35.4677	35.4609
44.3536	44.1765	35.4677	35.4609
44.3536	44.3536	35.4677	35.4609
44.3536	44.3536	35.4677	35.5981
44.3536	44.3536	35.4677	35.5981
44.4416	44.4416	35.6048	35.5981
44.5293	44.5293	35.6048	35.5981
44.5293	44.6166	35.6048	35.5981
44.6166	44.7036	35.6048	35.5981
44.6166	44.7036	35.6048	35.5981
44.6166	44.7036	35.7409	35.5981
44.6166	44.7903	35.7409	35.5981
44.6166	44.8766	35.7409	35.7342
44.6166	44.8766	35.8759	35.7342
44.7036	44.8766	35.8759	35.8693
44.7036	44.9626	35.8759	35.8693
44.7036	44.9626	35.8759	35.8693
44.7036	45.0483	35.8759	35.8693
44.7903	45.0483	35.8759	35.8693
44.8766	45.1337	35.8759	36.0033
44.9626	45.1337	35.8759	36.0033
44.9626	45.2187	35.8759	36.0033
45.0483	45.2187	35.8759	36.0033
45.1337	45.2187	35.9549	36.1364
45.1337	45.3034	36.0099	36.1364
45.2187	45.3034	36.0099	36.1364
45.2187	45.3034	36.0099	36.1364
45.3034	45.5557	36.0099	36.1364
45.3196	45.5557	36.0099	36.1364
45.3878	45.6392	36.143	36.2685
45.5557	45.7224	36.143	36.2685
45.5557	45.7224	36.143	36.3997
45.6392	45.8053	36.143	36.3997
45.7224	45.8053	36.143	36.3997
45.7224	45.8879	36.275	36.3997
45.7224	45.8879	36.275	36.3997
45.8053	45.8879	36.275	36.3997
45.8053	45.9702	36.275	36.5299
45.8053	45.9702	36.275	36.5299
45.8879	45.9702	36.275	36.5299
45.8879	46.0522	36.4061	36.6593
45.8879	46.0522	36.4061	36.6593
45.9702	46.2153	36.4061	36.6593
45.9702	46.2965	36.4061	36.6593
45.9702	46.2965	36.4061	36.6593
46.0522	46.2965	36.4061	36.6593
46.0522	46.2965	36.4061	36.7877
46.0522	46.2965	36.4061	36.7877
46.1339	46.3773	36.5363	36.7877
46.1339	46.3773	36.5363	36.7877
46.1339	46.4579	36.5363	36.7877
46.1339	46.4579	36.5363	36.7877
46.2153	46.4579	36.5363	36.7877
46.2965	46.5382	36.5363	36.7877
46.2965	46.6183	36.5363	36.7877
46.3773	46.6183	36.5363	36.9152
46.4579	46.698	36.5363	36.9152
46.4579	46.7775	36.6656	36.9152
46.5382	46.8567	36.6656	36.9152
46.5382	46.8567	36.794	36.9152
46.6183	46.9357	36.794	36.9152
46.698	46.9357	36.794	36.9152
46.698	47.0928	36.794	36.9152
46.698	47.171	36.794	37.0418
46.698	47.2489	36.794	37.1676
46.7775	47.3266	36.9215	37.1676
46.7775	47.3266	36.9215	37.1676
46.7775	47.404	36.9215	37.1676
46.7775	47.404	37.0481	37.1676
46.8567	47.404	37.0481	37.1676
46.9357	47.5581	37.0481	37.1676
46.9357	47.5581	37.1738	37.2926
46.9357	47.5581	37.1738	37.2926
46.9357	47.7112	37.1738	37.2926
46.9357	47.7874	37.1738	37.2926
47.0144	47.7874	37.2987	37.4167
47.0928	47.7874	37.2987	37.4167
47.0928	47.7874	37.2987	37.54
47.2489	47.8633	37.2987	37.54
47.404	47.8633	37.2987	37.54
47.404	47.939	37.2987	37.54
47.4812	47.939	37.2987	37.54
47.5581	47.939	37.2987	37.54
47.5581	47.939	37.2987	37.6625
47.5581	48.0145	37.4228	37.6625
47.6348	48.0145	37.4228	37.7843
47.7112	48.0145	37.4228	37.7843
47.7112	48.0897	37.5461	37.7843
47.7874	48.1647	37.5461	37.7843
47.7874	48.1647	37.5461	37.7843
47.8633	48.2395	37.5461	37.7843
47.939	48.2395	37.5461	37.7843
48.0145	48.2395	37.6686	37.7843
48.0145	48.3141	37.6686	37.7843
48.0145	48.3141	37.6686	37.9052
48.0897	48.3884	37.6686	37.9052
48.0897	48.3884	37.6686	37.9052
48.1647	48.4625	37.6686	37.9052
48.1647	48.5363	37.7902	37.9052
48.2395	48.6834	37.7902	37.9052
48.2395	48.7566	37.7902	37.9052
48.3141	48.8296	37.7902	37.9052
48.3141	48.8296	37.7902	37.9052
48.3884	48.8296	37.7902	37.9052
48.3884	48.9024	37.9111	37.9052
48.3884	48.9749	37.9111	38.0254
48.4625	48.9749	37.9111	38.0254
48.4625	49.0473	37.9111	38.0254
48.4625	49.1194	37.9111	38.0254
48.61	49.3346	38.0313	38.1448
48.6834	49.4059	38.0313	38.1448
48.6834	49.477	38.0313	38.1448
48.7566	49.5479	38.1507	38.1448
48.7566	49.5479	38.1507	38.2635
48.8296	49.6186	38.1507	38.2635
48.9024	49.6186	38.1507	38.3815
48.9024	49.6186	38.2693	38.3815
48.9024	49.6891	38.2693	38.3815
48.9024	49.8295	38.2693	38.4987
48.9749	49.8994	38.3872	38.4987
48.9749	49.9691	38.3872	38.4987
48.9749	50.0387	38.3872	38.4987
49.0473	50.0387	38.3872	38.6152
49.1194	50.1772	38.3872	38.6152
49.1194	50.1772	38.3872	38.7311
49.1913	50.3149	38.3872	38.7311
49.2631	50.3149	38.3872	38.7311
49.3346	50.3835	38.4481	38.8462
49.3346	50.3835	38.5044	38.9607
49.3346	50.4519	38.621	38.9607
49.4059	50.5201	38.621	38.9607
49.4059	50.5881	38.621	38.9607
49.477	50.656	38.621	39.0745
49.477	50.656	38.621	39.0745
49.5479	50.7237	38.7368	39.0745
49.5479	50.7912	38.7368	39.0745
49.6186	50.9256	38.7368	39.0745
49.6186	50.9256	38.7368	39.0745
49.6186	50.9256	38.7368	39.1877
49.6891	51.0594	38.7368	39.1877
49.7594	51.0594	38.7368	39.1877
49.7594	51.126	38.8519	39.1877
49.8295	51.2362	38.8519	39.1877
49.8994	51.2588	38.8519	39.1877
49.9691	51.2588	38.8519	39.1877
49.9691	51.2588	38.8519	39.3002
49.9691	51.2588	38.8519	39.3002
50.108	51.3249	38.9663	39.3002
50.2461	51.3249	38.9663	39.412
50.2461	51.5222	38.9663	39.412
50.3149	51.5222	38.9663	39.412
50.3835	51.653	38.9663	39.412
50.656	51.7181	38.9663	39.5233
50.656	51.7181	39.0801	39.5233
50.8585	51.7181	39.0801	39.5233
50.8585	51.783	39.0801	39.6339
51.0594	51.783	39.1932	39.6339
51.0594	51.8478	39.1932	39.7439
51.0594	51.9125	39.1932	39.7439
51.0594	51.977	39.3057	39.7439
51.126	52.0413	39.3057	39.8533
51.126	52.0413	39.3057	39.8533
51.1925	52.1054	39.3057	39.9621
51.2588	52.1054	39.3057	39.9621
51.3908	52.2333	39.3057	39.9621
51.4566	52.2333	39.4175	39.9621
51.5222	52.297	39.4175	40.0704
51.5877	52.297	39.4175	40.0704
51.5877	52.3606	39.4175	40.0704
51.7181	52.3606	39.4175	40.0704
51.7181	52.4239	39.5288	40.178
51.8478	52.4239	39.5288	40.178
51.9125	52.4872	39.5288	40.178
51.977	52.5187	39.5288	40.178
51.977	52.5503	39.5288	40.178
51.977	52.5503	39.5288	40.178
51.977	52.5503	39.5288	40.2851
52.1695	52.5503	39.5288	40.2851
52.1695	52.6132	39.6393	40.2851
52.3606	52.6132	39.6393	40.3916
52.3606	52.7387	39.6393	40.3916
52.4872	52.8012	39.6393	40.3916
52.6132	52.8635	39.6393	40.3916
52.6132	52.8635	39.6393	40.3916
52.6132	52.8635	39.6393	40.3916
52.6132	53.1731	39.8587	40.4976
52.676	53.1731	39.8587	40.4976
52.7387	53.2346	39.9675	40.4976
52.8635	53.2346	39.9675	40.649
52.9257	53.3572	39.9675	40.7079
52.9878	53.4183	40.0757	40.7079
53.0497	53.4792	40.0757	40.7079
53.0497	53.4792	40.0757	40.7079
53.1115	53.6007	40.0757	40.8122
53.1372	53.6612	40.0757	40.8122
53.2346	53.6612	40.1833	40.916
53.2346	53.6612	40.1833	40.916
53.2346	53.7216	40.1833	40.916
53.4183	53.7819	40.1833	41.0193
53.4183	53.9619	40.1833	41.0193
53.4183	54.0216	40.2904	41.122
53.6007	54.3184	40.2904	41.122
53.7216	54.3184	40.3968	41.122
53.7216	54.4949	40.3968	41.122
53.902	54.7285	40.3968	41.2243
54.0812	54.8446	40.3968	41.2243
54.1407	54.8446	40.5028	41.2243
54.2001	54.9024	40.5028	41.3261
54.2001	54.9602	40.6082	41.3261
54.2593	55.0178	40.6082	41.3261
54.3773	55.0753	40.713	41.3261
54.3773	55.1899	40.713	41.3261
54.3773	55.2471	40.713	41.3261
54.3773	55.2471	40.8173	41.3261
54.4362	55.3041	40.8173	41.3261
54.5535	55.3041	40.8173	41.3261
54.5535	55.3041	40.8173	41.4273
54.7866	55.4745	40.8173	41.4273
55.0178	55.5311	40.8173	41.4273
55.1327	55.5311	40.9211	41.5281
55.1899	55.7562	40.9211	41.5281
55.1899	55.7562	40.9211	41.5281
55.2471	55.9239	41.0243	41.5281
55.2471	56.0351	41.0243	41.5281
55.3041	56.3113	41.1271	41.5281
55.3041	56.4211	41.1271	41.5281
55.4178	56.4211	41.1271	41.6284
55.4178	56.5304	41.1271	41.6678
55.4745	56.5304	41.1271	41.7282
55.5311	56.5849	41.2293	41.7282
55.5311	56.5849	41.2293	41.7282
55.7001	56.8019	41.2293	41.7282
55.9796	56.9098	41.3311	41.7282
56.0351	56.9636	41.4323	41.7282
56.0351	57.0709	41.4323	41.8275
56.0906	57.1243	41.4323	41.8275
56.2012	57.1777	41.4323	41.9264
56.2563	57.2842	41.4323	41.9264
56.2563	57.3373	41.5331	41.9264
56.5304	57.4432	41.5331	41.9264
56.5304	57.4432	41.5331	42.0248
56.5304	57.4432	41.6333	42.0248
56.6936	57.4432	41.6333	42.0248
56.6936	57.496	41.7331	42.0248
56.6936	57.6014	41.7331	42.1228
56.7478	57.7064	41.7331	42.1228
56.8019	57.7064	41.7331	42.1228
56.8019	57.8631	41.7331	42.1228
56.8019	57.8631	41.7331	42.2203
56.8559	57.9151	41.7331	42.2203
56.8559	58.1225	41.8324	42.2203
56.8559	58.277	41.8324	42.2203
56.9636	58.3284	41.8324	42.2203
57.0709	58.4818	41.8324	42.2203
57.2842	58.5837	41.9313	42.3173
57.2842	58.7359	41.9313	42.3173
57.3373	58.7359	41.9313	42.3173
57.3373	58.9376	41.9313	42.3173
57.3373	58.9376	42.0296	42.4139
57.3373	59.0379	42.0296	42.4139
57.4432	59.0379	42.0296	42.4139
57.5488	59.088	42.1276	42.5101
57.5488	59.1379	42.2251	42.5101
57.6014	59.1878	42.2251	42.5101
57.6539	59.1878	42.2251	42.6059
57.6539	59.2376	42.2251	42.6059
57.7064	59.2376	42.2251	42.7012
57.7064	59.3865	42.2251	42.7961
57.7064	59.4853	42.2251	42.8906
57.8109	59.5839	42.2251	42.8906
57.8631	59.633	42.2251	42.8906
57.9671	59.633	42.2251	42.9847
57.9671	59.78	42.2251	42.9847
58.019	59.78	42.3221	42.9847
58.0708	59.78	42.3221	42.9847
58.1741	59.8288	42.3221	43.0783
58.2256	59.9748	42.3221	43.1716
58.3796	59.9748	42.3221	43.1716
58.5837	60.0233	42.4187	43.1716
58.6345	60.1201	42.4187	43.1716
58.6345	60.1201	42.4187	43.1716
58.6853	60.2166	42.5149	43.1716
58.7864	60.3608	42.5149	43.2645
58.8873	60.4566	42.5149	43.2645
58.9376	60.552	42.5149	43.2645
59.0379	60.5996	42.6106	43.2645
59.2376	60.6472	42.6106	43.449
59.2376	60.742	42.6106	43.449
59.2873	60.742	42.6106	43.449
59.2873	60.8366	42.7059	43.5407
59.3369	60.9309	42.8952	43.5407
59.3865	60.9779	42.8952	43.632
59.3865	61.1186	42.9893	43.632
59.5346	61.212	43.0829	43.632
59.633	61.2587	43.0829	43.723
59.6821	61.3981	43.0829	43.723
59.6821	61.3981	43.0829	43.723
59.6821	61.4444	43.0829	43.723
59.7311	61.6751	43.1762	43.723
59.7311	61.7668	43.1762	43.8135
59.78	61.7668	43.269	43.8135
59.9262	61.7668	43.269	43.9037
59.9748	61.7668	43.269	43.9037
60.0718	61.8584	43.3615	43.9037
60.1201	61.9496	43.3615	43.9037
60.1201	61.9952	43.3615	43.9037
60.1245	62.402	43.3615	43.9935
60.3128	62.402	43.3615	43.9935
60.3608	62.4917	43.3615	43.9935
60.5043	62.6703	43.3615	43.9935
60.552	63.0687	43.4535	44.1721
60.5981	63.1127	43.4535	44.1721
60.5996	63.1127	43.4535	44.1721
60.6472	63.2004	43.5452	44.1721
60.6947	63.2442	43.5452	44.1721
60.742	63.2879	43.5452	44.2608
60.742	63.2879	43.5452	44.2608
60.742	63.3316	43.5452	44.3492
60.8366	63.3316	43.5725	44.3492
60.8838	63.3752	43.5725	44.3492
60.8838	63.4622	43.6365	44.4373
60.8838	63.4622	43.6365	44.4373
61.0249	63.549	43.6365	44.525
61.1186	63.5923	43.7274	44.6123
61.212	63.5923	43.7274	44.6123
61.212	63.5923	43.818	44.6994
61.3517	63.6356	43.818	44.6994
61.3517	63.765	43.818	44.786
61.4444	63.765	43.9081	44.8724
61.5369	63.851	43.9081	44.8724
61.5369	63.8939	43.9081	44.8724
61.6291	64.2351	43.9081	44.8724
61.6751	64.4044	43.9979	44.8724
61.721	64.4044	43.9979	44.8724
61.721	64.4044	43.9979	45.0441
61.7668	64.4888	44.0874	45.0441
61.7668	64.5729	44.0874	45.0441
61.7668	64.6149	44.1765	45.1295
61.904	64.6568	44.1765	45.1295
61.9496	64.7405	44.1765	45.1295
61.9496	64.7405	44.1765	45.1295
62.0406	64.9903	44.2652	45.1295
62.312	65.0317	44.2652	45.1295
62.357	65.0317	44.3536	45.2145
62.6258	65.1557	44.3536	45.2993
62.6258	65.1557	44.3536	45.2993
63.2004	65.1557	44.4632	45.2993
63.2004	65.2793	44.5293	45.3837
63.2442	65.5659	44.5293	45.3837
63.2442	65.9308	44.5293	45.5516
63.2442	66.0918	44.5293	45.6351
63.2879	66.1319	44.6166	45.6351
63.5056	66.1786	44.6166	45.7183
63.5923	66.4113	44.7036	45.7183
63.6356	66.451	44.7036	45.8012
63.6788	66.4907	44.7903	45.8838
63.851	66.57	44.7903	45.8838
63.8939	66.6095	44.7903	45.9661
63.8939	66.6095	44.9626	46.0481
63.9367	66.649	45.0483	46.0481
64.1927	66.6885	45.0483	46.0481
64.1927	66.8459	45.0483	46.1299
64.1927	66.9634	45.1337	46.1299
64.2351	67.6221	45.1337	46.1408
64.2775	67.6604	45.1337	46.2113
64.3199	67.6988	45.1337	46.2925
64.5729	67.8135	45.1337	46.2925
64.6149	67.8516	45.1337	46.2925
64.6568	67.8516	45.2187	46.2925
64.9072	68.2308	45.2187	46.3734
64.9903	68.3061	45.2187	46.3734
65.0731	68.3437	45.2187	46.4539
65.1557	68.4189	45.2187	46.4539
65.2793	68.4563	45.2187	46.4539
65.5251	68.6432	45.2187	46.4539
65.5251	68.6432	45.3034	46.5343
65.5251	68.7177	45.3878	46.5343
65.8501	68.8291	45.3878	46.6143
65.8905	69.014	45.3878	46.6143
66.2119	69.0508	45.4719	46.6941
66.3317	69.1244	45.5557	46.7736
66.3317	69.1979	45.5557	46.7736
66.3715	69.2346	45.6392	46.8528
66.451	69.3809	45.6392	46.8528
66.4907	69.6717	45.6392	46.9318
66.4907	69.9961	45.6392	46.9318
66.57	70.2464	45.8053	46.9318
66.649	70.7067	45.8879	47.0105
66.6885	70.777	45.8879	47.0105
66.7279	70.8471	45.9702	47.0105
66.7279	70.8822	45.9702	47.089
66.7673	70.9494	45.9702	47.089
66.9243	71.0917	46.0522	47.1672
66.9243	71.0917	46.0522	47.1672
66.9634	71.4726	46.1339	47.1672
67.0025	71.507	46.1339	47.2451
67.0806	71.5758	46.1339	47.2451
67.0806	71.6787	46.1448	47.3228
67.1195	71.7472	46.2153	47.3228
67.1973	72.0537	46.2153	47.3228
67.2362	72.2903	46.2153	47.3228
67.2362	72.3577	46.2965	47.3228
67.275	72.4249	46.2965	47.3228
67.5068	72.4585	46.3773	47.4002
67.8516	72.8589	46.3773	47.4002
67.9658	72.9583	46.3773	47.4002
68.0796	73.1564	46.3773	47.4774
68.3813	73.1564	46.4579	47.5543
68.3813	73.1893	46.4579	47.5543
68.4938	73.2726	46.4579	47.5543
68.792	73.3862	46.5382	47.631
68.9031	73.8093	46.5382	47.631
68.9031	73.9063	46.5382	47.631
69.014	74.1316	46.5382	47.7074
69.0508	74.3556	46.5382	47.7074
69.1612	74.4194	46.5382	47.7074
69.1979	74.6417	46.6183	47.7836
69.1979	75.0513	46.6183	47.7836
69.3809	75.1527	46.6183	47.9353
69.6355	75.1527	46.6183	47.9353
69.7441	75.2077	46.698	47.9353
69.7441	75.4875	46.698	48.0108
69.8523	75.5185	46.698	48.0108
70.3531	75.5185	46.7775	48.0861
70.5303	75.6422	46.7775	48.1611
70.5657	75.673	46.7775	48.1611
70.601	76.1634	46.8567	48.1611
70.6715	76.1634	46.8567	48.2358
70.7067	76.3154	46.9357	48.2358
70.7418	77.2337	46.9357	48.3104
70.9172	77.4225	46.9357	48.3847
70.9172	78.0374	47.0144	48.3847
70.9521	78.2693	47.0144	48.3847
71.1264	79.0138	47.0144	48.4588
71.2999	79.0705	47.0144	48.5327
71.507	79.2081	47.0928	48.5327
71.6102	79.3247	47.171	48.5327
71.6102	79.4372	47.171	48.5327
71.6445	79.4652	47.2489	48.5327
72.0876	79.4933	47.2489	48.6064
72.0876	80.2713	47.2489	48.6798
72.2952	80.2936	47.3266	48.826
72.3913	80.2936	47.3266	48.8988
72.492	80.5604	47.3266	48.9714
72.5255	80.8182	47.404	48.9714
72.5255	80.8454	47.404	49.0437
72.5255	80.8725	47.4812	49.0437
72.6258	81.035	47.4812	49.1878
72.7259	81.1969	47.4812	49.1878
72.7924	81.2507	47.4812	49.2595
72.8257	81.3504	47.4812	49.2595
73.0575	81.6104	47.4812	49.2595
73.4189	81.8912	47.5581	49.2595
73.4843	82.2605	47.5581	49.2595
73.5926	82.2868	47.6348	49.3311
73.7121	82.2868	47.7112	49.3311
73.9099	82.634	47.7112	49.3311
73.9099	82.7307	47.939	49.4024
73.9708	82.8345	48.0145	49.4735
74.0995	82.9639	48.0897	49.5444
74.1958	82.9897	48.1647	49.5444
74.1958	83.1958	48.1647	49.6151
74.1958	83.3753	48.2395	49.6151
74.3237	83.3753	48.2395	49.6151
74.3237	83.5031	48.2395	49.6151
74.4512	83.859	48.2395	49.6151
74.5466	84.3624	48.2395	49.6856
74.6101	84.3667	48.3141	49.6856
75.0199	84.5123	48.3141	49.7559
75.1527	84.6085	48.3884	49.7559
75.3323	84.849	48.4625	49.8261
75.4571	85.3257	48.4625	49.8261
75.7039	85.5477	48.4625	49.8261
75.8577	85.7973	48.61	49.8261
75.9802	86.2636	48.6834	49.8826
76.3154	86.3687	48.6834	49.8826
76.3557	86.495	48.7566	49.896
76.5875	87.1816	48.7566	49.896
76.7379	87.6334	48.7566	49.896
77.5219	87.8575	48.8296	49.896
77.7165	88.0139	48.9749	49.9657
77.8081	88.0806	48.9749	49.9657
77.921	88.3025	48.9749	50.0353
78.2982	88.6331	49.1826	50.0353
78.6541	88.743	49.1913	50.1046
78.8146	88.9616	49.4059	50.1738
78.9285	89.1091	49.477	50.1738
79.0988	89.3956	49.5479	50.1738
79.2081	90.0912	49.5479	50.1738
79.2683	90.2015	49.6186	50.1738
79.2965	90.4627	49.6186	50.2427
79.2965	90.8825	49.6186	50.3801
79.7171	91.9155	49.6891	50.4485
79.7545	92.1194	49.6891	50.4485
80.0228	92.3223	49.7594	50.5168
80.4635	92.7255	49.7594	50.5168
80.5183	94.6909	49.8295	50.5168
80.5456	94.8038	49.8994	50.5848
81.0888	94.883	49.8994	50.6527
81.143	95.1837	49.8994	50.6527
81.1699	95.3825	49.8994	50.6527
81.1969	95.6398	49.8994	50.7879
81.3504	96.3925	49.9691	50.8552
81.4117	96.7626	49.9691	50.8552
81.4653	96.9466	50.0387	50.9224
82.0499	97.1299	50.0387	50.9893
82.0763	99.096	50.108	50.9893
82.129	99.1699	50.1772	50.9893
82.129	101.109	50.1772	50.9893
82.313	101.167	50.2461	51.0561
82.4701	101.167	50.3149	51.1892
82.6527	102.826	50.3149	51.2555
82.8604	102.989	50.3835	51.2555
82.886	104.433	50.4519	51.2555
82.9122	104.749	50.5201	51.2555
83.0929	106.146	50.5201	51.3216
83.5286	106.299	50.5201	51.3216
83.7576	107.057	50.5201	51.3876
83.859	109.558	50.5881	51.3876
83.879	110.414	50.5881	51.4534
83.8843	111.397	50.5881	51.519
83.9853	111.397	50.656	51.5845
84.1617	114.508	50.8585	51.6498
84.4374	115.032	50.8585	51.6498
84.4623	115.292	50.8585	51.6498
84.8848	117.333	50.9256	51.6498
85.088	118.081	51.0594	51.7149
85.2297	118.328	51.0594	51.7799
85.3257	120.387	51.126	51.9093
85.3768	121.8	51.126	51.9738
85.4257	124.974	51.126	51.9738
86.0311	126.717	51.2588	52.0381
86.0311	127.889	51.2588	52.0381
86.0311	130.474	51.2588	52.1663
86.9631	131.18	51.2588	52.1663
87.6334	135.075	51.3249	52.1663
88.0806	145.506	51.3249	52.1663
88.5233	--	51.3908	52.2302
88.5233	--	51.3908	52.2302
88.9616	--	51.3908	52.2939
89.5357		51.3908	52.2939
89.8255		51.3908	52.4209
90.0389		51.5877	52.4841
90.2513		51.5877	52.673
90.2896		51.5877	52.7981
90.6731		51.653	53.0467
91.091		51.783	53.0467
91.2985		51.783	53.1701
91.4631		51.8478	53.2316
91.5275		51.977	53.293
91.9155		51.977	53.3542
91.9155		52.0413	53.4153
92.1194		52.0413	53.5371
92.3223		52.0413	53.5977
92.7255		52.0413	53.5977
93.1253		52.0413	53.7187
93.6466		52.0413	53.7386
94.2589		52.0413	54.0187
95.2649		52.1054	54.1972
95.6437		52.1695	54.1972
96.2064		52.1695	54.2564
96.9466		52.1695	54.3745
97.1299		52.297	54.492
99.5011		52.3606	54.5506
99.6264		52.4239	54.6091
100.659		52.4239	54.6674
101.038		52.4239	54.7257
101.671		52.4872	54.7257
102.237		52.4872	54.8417
102.663		52.5503	54.8996
102.663		52.5503	54.9573
103.769		52.5503	54.9573
104.275		52.6132	54.9573
105.374		52.676	54.9573
106.604		52.676	55.015
106.906		52.676	55.015
107.358		52.7387	55.015
107.953		52.8012	55.015
108.249		52.8012	55.1299
108.249		52.8635	55.1299
111.257		52.9257	55.2443
112.36		52.9878	55.2443
112.498		53.0497	55.2443
112.635		53.0497	55.3013
112.77		53.1115	55.3013
113.846		53.2346	55.4717
114.77		53.2346	55.4717
116.576		53.296	55.4748
116.703		53.296	55.5847
116.956		53.296	55.5847
119.306		53.3572	55.5847
119.909		53.4183	55.6411
121.098		53.4183	55.7535
121.45		53.4183	55.7535
121.683		53.4183	55.8654
123.039		53.6007	55.8654
126.069		53.6007	55.9211
126.178		53.6612	56.0324
131.18		53.6612	56.0879
136.48		53.7216	56.1985
139.649		53.842	56.2536
--		54.0812	56.3086
--		54.2001	56.3636
--		54.2001	56.4184
		54.2593	56.4731
		54.2593	56.5277
		54.2593	56.5822
		54.3773	56.6366
		54.3773	56.7992
		54.4949	56.7992
		54.4949	56.8532
		54.5535	56.9071
		54.5535	56.9071
		54.5535	56.9609
		54.612	56.9609
		54.7866	56.9609
		54.7866	57.1217
		54.7866	57.1217
		54.7866	57.1751
		54.8446	57.2284
		54.8446	57.2284
		54.8446	57.2284
		54.9024	57.3347
		54.9602	57.3877
		55.0178	57.4935
		55.0753	57.4935
		55.0753	57.7038
		55.0753	57.7038
		55.1327	57.8084
		55.2471	57.8084
		55.2471	57.8084
		55.3041	57.8605
		55.3041	57.8605
		55.4745	57.8605
		55.5311	57.9126
		55.5311	57.9126
		55.5875	58.0165
		55.6439	58.12
		55.6439	58.1716
		55.6439	58.2231
		55.7001	58.4793
		55.7562	58.4793
		55.8681	58.5303
		55.8681	58.5303
		55.8681	58.5303
		55.9239	58.5812
		55.9239	58.632
		55.9796	58.6828
		56.0906	58.9853
		56.0906	58.9853
		56.2012	59.1854
		56.2563	59.2351
		56.3113	59.2849
		56.3663	59.3841
		56.5304	59.4335
		56.5304	59.4829
		56.6936	59.5322
		56.7478	59.5322
		56.8019	59.5815
		56.9636	60.021
		56.9636	60.021
		57.0709	60.1661
		57.0709	60.1661
		57.1243	60.2143
		57.1243	60.3105
		57.1777	60.3585
		57.231	60.4064
		57.231	60.4542
		57.2842	60.502
		57.3373	60.6923
		57.4432	60.7397
		57.496	60.7397
		57.496	60.7871
		57.5488	60.9286
		57.6357	61.0226
		57.6539	61.0695
		57.6539	61.1163
		57.8631	61.3494
		57.9151	61.3958
		57.9671	61.5346
		58.0708	61.5346
		58.0708	61.5346
		58.0708	61.5808
		58.1506	61.5808
		58.2256	61.6268
		58.4308	61.6728
		58.4308	61.7187
		58.6345	61.8104
		58.6345	61.9018
		58.6345	61.9018
		58.7359	61.9018
		58.7359	61.9474
		58.7864	61.9929
		58.7864	61.9929
		58.8369	62.0384
		58.9878	62.0384
		59.0379	62.0838
		59.088	62.1291
		59.2376	62.3098
		59.2873	62.3548
		59.2873	62.4895
		59.2873	62.4895
		59.2873	62.6682
		59.3369	62.6682
		59.3865	62.7571
		59.4853	62.7571
		59.5346	62.8015
		59.5839	62.8458
		59.633	62.8458
		59.6821	62.8901
		59.7311	62.9785
		59.78	63.0225
		59.78	63.0225
		59.8775	63.0225
		59.9748	63.0666
		59.9748	63.0666
		59.9748	63.1105
		60.0233	63.1983
		60.1684	63.1983
		60.1684	63.2858
		60.2166	63.2858
		60.2648	63.373
		60.3128	63.5035
		60.4087	63.5902
		60.4087	63.6335
		60.4566	63.8059
		60.4566	63.9774
		60.4566	63.9774
		60.4566	64.1055
		60.552	64.1481
		60.5996	64.1906
		60.8366	64.3601
		60.9309	64.7384
		60.9779	64.7802
		60.9779	64.8219
		61.0249	64.9467
		61.1654	64.9882
		61.1654	65.1124
		61.2587	65.1124
		61.3517	65.1537
		61.3517	65.195
		61.5369	65.3184
		61.6291	65.3595
		61.6751	65.3595
		61.721	65.4414
		61.721	65.4823
		61.904	65.4823
		61.9496	65.6047
		61.9496	65.7672
		61.9496	65.8481
		61.9952	66.1766
		62.0406	66.21
		62.0406	66.4888
		62.2218	66.4888
		62.2218	66.5285
		62.2218	66.568
		62.267	66.726
		62.267	66.7653
		62.312	66.7653
		62.6258	66.8047
		62.6258	66.844
		62.8037	66.9615
		62.848	66.9615
		62.8923	67.0787
		63.0687	67.1954
		63.1566	67.2731
		63.4187	67.3505
		63.4187	67.4278
		63.4187	67.5434
		63.4622	67.6586
		63.5056	67.8116
		63.6356	67.8116
		63.6788	68.0019
		63.7219	68.0019
		63.7219	68.1156
		63.7219	68.1156
		63.7219	68.2289
		63.765	68.3795
		63.765	68.5294
		63.851	68.6414
		63.851	68.6786
		63.8939	68.8273
		64.0223	68.8273
		64.0649	68.9013
		64.1076	69.049
		64.1501	69.0859
		64.1927	69.0859
		64.4888	69.2328
		64.5309	69.306
		64.5729	69.4156
		64.6568	69.4156
		64.9903	69.4156
		64.9903	69.6337
		65.1557	69.67
		65.2382	69.7423
		65.2793	69.7784
		65.3204	70.0661
		65.3615	70.3869
		65.4025	70.3869
		65.5659	70.4933
		65.6474	70.8454
		65.8905	70.8454
		65.9308	70.9504
		65.9308	71.0551
		66.2918	71.1595
		66.6095	71.3328
		66.649	71.4365
		66.8459	71.4709
		66.8459	71.5742
		66.9634	71.7455
		66.9634	71.8139
		67.0416	71.9841
		67.1585	72.0181
		67.2362	72.1537
		67.275	72.255
		67.4297	72.4904
		67.4682	72.5908
		67.5068	72.5908
		67.6221	72.6223
		67.8516	72.6223
		67.9658	72.6242
		67.9658	72.9236
		68.0038	73.1548
		68.0038	73.1548
		68.0796	73.6781
		68.2308	74.0337
		68.2308	74.1301
		68.3813	74.1622
		68.4189	74.1622
		68.8291	74.1942
		68.9401	74.2583
		69.1612	74.4179
		69.1919	74.4179
		69.2346	74.5451
		69.3078	74.6402
		69.5992	74.8298
		69.7079	74.8613
		69.7802	74.8928
		69.8523	75.1437
		69.8883	75.455
		69.8883	75.4556
		69.9961	75.6098
		70.0678	75.6715
		70.1393	75.764
		70.1751	75.9788
		70.3531	75.9788
		70.4241	76.057
		70.5303	76.1315
		70.6049	76.4049
		70.6715	76.4654
		70.9172	76.5559
		70.9871	76.6764
		71.0568	76.7365
		71.1612	76.8564
		71.1612	76.9461
		71.1959	77.0058
		71.1959	77.2139
		71.2306	77.2322
		71.6787	77.2436
		71.6787	77.8029
		71.7472	77.9779
		71.7472	78.007
		71.8496	78.0907
		71.9178	78.0907
		71.9634	78.1521
		72.2566	78.1811
		72.2952	78.21
		72.7592	78.3256
		72.7592	78.5845
		72.8921	78.6418
		72.9914	78.7562
		73.0575	78.984
		73.0905	79.4358
		73.1893	79.7532
		73.5495	79.8272
		73.5495	79.8272
		73.6146	79.9383
		73.6146	80.0236
		73.7121	80.0236
		73.7769	80.2922
		73.8417	80.8241
		73.874	81.2763
		73.9063	81.3491
		73.9099	81.3491
		73.9099	81.4372
		74.0352	81.4908
		74.0352	81.7839
		74.3875	81.8674
		75.3012	81.8674
		75.3945	81.8674
		75.673	82.1277
		75.7039	82.1804
		75.7039	82.3118
		75.7347	82.338
		75.7347	82.4166
		75.759	83.1353
		75.8577	83.3842
		75.8883	83.5529
		75.9496	83.6317
		75.9496	83.6802
		76.0719	83.8778
		76.1025	83.8778
		76.1634	84.1224
		76.6778	84.1605
		76.7079	84.3111
		76.9432	84.6073
		77.0072	85.0318
		77.1857	85.0868
		77.4814	85.8622
		77.5991	86.2625
		77.6872	86.7239
		77.7165	87.4069
		77.8081	87.4069
		78.0374	87.4787
		78.0921	87.6323
		78.0955	87.8045
		78.2114	87.8972
		78.6541	88.5222
		78.6541	88.6776
		78.7861	88.7419
		78.9321	88.7419
		79.4091	88.7685
		79.7545	88.9605
		79.8563	89.2657
		80.1334	89.3946
		80.2936	89.3946
		80.4361	89.61
		80.6549	89.8244
		80.7366	89.8244
		81.0888	90.4616
		81.089	90.4616
		81.3504	90.6393
		81.8648	90.8815
		82.1027	91.09
		82.1254	91.09
		82.4963	91.1822
		82.8604	91.2975
		83.3497	91.719
		83.6329	92.1184
		83.6329	92.1184
		83.6329	92.5234
		83.6329	93.3229
		83.6329	93.3229
		83.6329	94.3034
		83.6814	94.4971
		83.879	94.69
		84.0106	94.8821
		84.0862	95.264
		84.2119	96.0187
		84.6085	96.0187
		84.6119	96.2055
		84.6119	96.577
		84.849	96.7617
		85.088	96.7617
		85.1806	96.9457
		85.2788	98.0353
		85.3257	98.0499
		86.0311	98.1441
		86.2489	98.7484
		86.2636	100.316
		86.3448	100.828
		86.495	101.167
		86.495	101.215
		86.5597	101.335
		86.8211	101.67
		86.8922	101.67
		87.2222	102.237
		87.4081	102.662
		87.5498	102.989
		88.1061	103.151
		88.4962	103.635
[truncated: 85 more rows]
